# Supplementary material for: Biallelic mutations in MOS cause female infertility characterized by human early embryonic arrest and fragmentation
Source: EMBO Mol Med. 2021 Nov 15;13(12):e14887. doi: 10.15252/emmm.202114887 (PMC8649871; doi:10.15252/emmm.202114887)
Supplement: Supplementary file 3 — Dataset EV1 [file EMMM-13-e14887-s008.xlsx]

## Sheet: MOS-directed Decay Genes
Dataset EV1: Human MOS-directed decay genes during oocyte maturation using RNA-seq.
Gene Symbol	RPKM (GV_Control_mean)	RPKM (MII_Control_mean)	RPKM (MII_Mos mutant_mean)	FC_GV/MII_Control	FC_MII_Mut/Control
NDUFB3	83.6279	1.14408	124.658	39.4705	58.607
MRPL39	62.1538	0.538981	60.8406	41.0361	40.1828
TMEM126A	98.7989	2.51001	133.657	28.4327	38.3636
MRPL22	158.405	3.52251	157.829	35.2472	35.1198
MYEOV2	116.335	4.53713	172.733	21.1906	31.376
C1orf146	133.078	3.38196	135.822	30.5978	31.224
C5orf58	162.099	5.30886	181.175	25.8523	28.876
C20orf196	63.0003	2.72938	103.513	17.1611	28.0243
RP11-114M1.1	310.335	12.836	374.123	22.5019	27.1122
CALM2	551.231	25.8885	722.329	20.5378	26.9011
NDUFB4	19.2967	0.556356	37.7058	13.0412	24.8695
SEC61G	91.2768	6.42334	183.41	12.4306	24.8419
C6orf52	666.254	54.0278	1301.08	12.1258	23.6622
PDCD5	3079.8	227.81	5096.89	13.4644	22.28
ATPIF1	38.882	2.52662	77.3159	11.3089	22.2071
PARK7	244.831	19.1972	447.275	12.1716	22.1949
AC006050.2	44.1061	3.7557	101.178	9.48465	21.4853
UQCR11	90.1213	4.54342	117.978	16.4377	21.4629
CHEK2P2	76.5321	4.51969	116.788	14.0465	21.3396
SUB1	273.909	20.3784	433.857	12.8592	20.3409
C1orf53	49.2399	1.59104	51.48	19.3899	20.2544
MTND1P23	80.4071	13.7098	287.843	5.53421	19.6361
DYNLT1	88.0791	3.77277	92.3099	18.664	19.5505
RP11-813I20.2	265.205	5.36081	121.329	41.8508	19.2317
TM2D3	151.055	8.23727	175.809	16.461	19.1409
CLEC10A	326.052	26.366	521.416	11.951	19.09
TMEM14A	180.83	19.0533	378.729	9.06732	18.936
HN1	91.5008	4.96763	111.719	15.5004	18.8884
NDUFA1	78.4237	3.45834	81.5669	17.8146	18.5196
NDUFC1	169.96	12.0572	230.793	13.0931	17.7521
TCEB2	41.2039	1.2	36.5602	19.1836	17.0729
ATP5C1	318.684	22.4428	397.772	13.6367	17.0104
RP3-399L15.3	55.8373	8.65248	160.874	5.88837	16.7702
PSMB7	423.799	23.5533	396.326	17.3011	16.1822
CCDC167	397.362	10.2835	181.286	35.3048	16.1551
COX6C	264.354	32.6745	539.03	7.87995	16.0368
LAPTM4A	183.965	22.9866	380.203	7.71117	15.8923
RP11-54D18.2	41.0556	3.66077	72.9848	9.02332	15.8739
GSTP1	37.1124	0.566432	23.8223	24.3307	15.8464
NDUFB10	48.3181	5.15514	95.5782	8.01251	15.6907
DPCD	64.1755	3.49522	69.4332	14.4988	15.6685
ATP5G1	99.5501	4.28128	81.6952	19.039	15.6582
RP11-538I12.3	47.9049	0.326614	19.5123	36.8644	15.4622
MT2A	291.447	14.4293	233.39	18.9541	15.1912
NDUFS6	146.061	7.60641	127.57	17.0874	14.9389
LINC00907	143.04	4.96344	87.1636	24.1539	14.784
GSTM3	31.2815	2.60091	51.4122	8.96481	14.5553
CENPW	248.729	22.1427	331.331	10.7909	14.3601
ARPC3	95.5823	3.33119	60.9893	22.2993	14.3123
DYNLL1	414.346	23.1608	339.945	17.1909	14.1115
WDR61	85.3404	6.8537	109.719	10.9936	14.0977
NDUFA7	35.83	1.32031	31.5972	15.8729	14.0487
MTERFD1	482.236	57.8888	820.116	8.2059	13.9435
NDUFAB1	405.807	49.4819	699.763	8.05849	13.8815
CAPN13	85.6179	8.19898	121.285	9.41604	13.2933
SF3B5	73.1783	4.16236	67.3364	14.3691	13.2374
LSM3	17.332	1.13615	27.0912	8.58178	13.1504
CCDC23	37.7469	2.68596	47.3435	10.512	13.1156
COPZ1	47.513	2.07457	39.1605	15.7788	13.0622
RFC4	42.4482	2.54904	45.1481	12.2422	13.003
NDUFA12	189.051	8.47717	122.148	20.0535	12.9942
NDUFS5	56.5193	4.05637	63.5924	11.3756	12.7745
CYC1	59.5426	2.52462	44.0203	17.177	12.7731
ZP3	6368.3	1022.8	13029.7	6.22122	12.7278
MRPL17	25.0206	0.852833	22.3737	14.0437	12.6151
LINC00493	45.8691	4.76209	71.6876	8.13405	12.6148
POLR2L	64.9896	3.20115	51.6789	15.7075	12.5392
SOD1	350.297	30.8113	396.913	11.0432	12.5085
LINC00520	52.3675	0.169638	13.5979	45.6273	12.4807
DRAP1	132.666	11.3636	151.344	10.8112	12.3219
C12orf45	229.132	12.4534	164.396	17.1058	12.294
AP2S1	99.4952	9.30802	124.938	9.74922	12.2175
SNRNP25	36.7591	1.26813	26.3489	16.6476	12.0579
RP11-17M15.4	10.9815	0	11.0414	11.9815	12.0414
TRAPPC2L	49.2181	3.25335	49.9893	11.8067	11.988
FIBP	49.8688	3.03781	46.4778	12.5981	11.7583
YIF1A	114.189	3.93872	56.441	23.3236	11.6307
MDH1	376.034	36.8436	436.186	9.96296	11.5525
LINC00116	14.6127	0.453267	15.7707	10.7432	11.54
CHEK2	71.3705	5.77414	76.8733	10.6833	11.4957
COX7A2	162.839	27.4215	325.36	5.7646	11.4828
C12orf29	77.9693	7.18057	92.3722	9.65328	11.4139
RP11-365O16.1	4.8562	0	10.3605	5.8562	11.3605
NDUFA4	100.627	15.9721	191.787	5.9879	11.3591
LIN7B	31.2434	2.48722	38.518	9.24615	11.3322
RPL36AL	124.694	4.9996	65.5528	20.9505	11.0929
MRPL15	92.5457	2.82998	41.1637	24.4246	11.0088
TMEM66	71.6649	4.24305	56.3958	13.8593	10.947
CDC26	9.70173	0.306216	13.29	8.19292	10.94
CDA	78.8978	9.8111	116.766	7.39035	10.893
NUDT1	19.3998	1.30475	23.9576	8.8512	10.8288
LGALS1	418.575	68.9523	753.836	5.99802	10.7907
CNTD2	574.17	55.216	602.442	10.2314	10.7344
RP11-325I22.2	568.309	27.6934	306.741	19.8411	10.7252
AC092168.2	20.1743	0.267763	12.4003	16.7021	10.57
SCAND1	63.0646	3.6534	48.1156	13.7673	10.5548
UNC50	22.9036	1.02259	20.3357	11.8183	10.5487
PTS	82.8273	3.10531	42.2177	20.4192	10.5273
NENF	74.9026	11.4106	129.555	6.11597	10.5197
RP11-1141N12.1	21.4377	1.38177	23.8721	9.4206	10.4427
HSBP1	86.342	7.8621	90.424	9.85568	10.3163
COMMD10	366.678	36.3102	383.673	9.85462	10.3101
RP11-242P2.1	105.219	8.41515	96.0311	11.2817	10.3058
RP11-454P21.1	20.2651	0.730086	16.7618	12.2914	10.2664
MT1G	226.947	12.8162	140.198	16.4986	10.2198
AC084809.3	274.23	24.8893	262.84	10.631	10.1911
ISCU	240.847	20.2686	215.223	11.3711	10.1663
TUBB3	45.4189	4.04324	50.0988	9.20419	10.1321
VPS29	138.14	8.87343	98.8107	14.0924	10.109
COX5A	257.981	16.0761	170.898	15.1663	10.0666
FAM32A	91.1415	4.2963	52.0693	17.3973	10.0201
AC007405.6	7.99678	0.53887	14.411	5.84635	10.0145
ACAT1	135.451	12.1121	130.304	10.4066	10.014
FIS1	42.5409	3.02298	39.2286	10.8231	9.99969
ATOX1	21.9059	3.45937	43.482	5.13658	9.97494
TMEM208	29.2843	2.62286	34.7767	8.35921	9.87525
POP7	305.987	17.0136	174.94	17.042	9.76706
MRPL23	11.7445	1.59361	24.233	4.91381	9.72889
WBSCR22	127.412	18.1183	184.874	6.71669	9.72233
POMP	90.5667	4.10451	48.1989	17.9384	9.63833
C19orf53	88.5634	9.85148	102.832	8.25357	9.56845
PPY	18.6927	4.7864	54.3138	3.40327	9.55927
SPCS1	257.449	44.0766	427.071	5.73356	9.49651
SNRPE	593.589	124.676	1183.45	4.73113	9.4246
RNASEH2C	13.7346	2.06397	27.8184	4.809	9.4056
POLR2F	103.484	20.0121	196.587	4.97257	9.40347
DYNC2LI1	110.523	11.0086	110.87	9.28691	9.31576
C9orf89	15.8773	0.400481	12.0376	12.0511	9.30938
RP11-572P18.1	7.98261	1.06539	18.0753	4.34911	9.2357
MRPL36	239.23	12.2396	120.765	18.1448	9.19699
TCL1A	5401.87	1095.59	10076.3	4.92699	9.18971
SRP14	578.794	88.3896	820.337	6.48614	9.18828
NOSIP	101.158	4.65393	50.9304	18.0685	9.18484
RP11-23E10.4	38.6136	0.747605	15.0023	22.6674	9.15671
DLL3	84.6393	3.90839	43.7515	17.4475	9.11734
TUBB4B	290.971	4.99698	53.3794	48.6864	9.0678
UNK	40.4013	2.6984	32.5209	11.1944	9.06364
ZNF706	200.951	30.3186	278.752	6.44829	8.93245
SERPINF1	154.354	20.068	186.73	7.3739	8.91065
COX6A1	8.36857	1.38861	20.2346	3.92219	8.88996
TSPAN7	26.4298	4.56791	48.4895	4.92641	8.88834
ICT1	83.7192	5.20403	54.0931	13.6555	8.88022
TSTA3	22.7318	3.99038	42.9297	4.7555	8.80288
TECR	68.5994	11.481	108.653	5.57641	8.78558
SRM	77.0396	11.3996	107.604	6.2937	8.75866
RP11-219J21.2	34.6727	1.90302	24.4021	12.2881	8.75025
RP11-355F22.1	57.4775	4.46418	46.5903	10.702	8.70951
RP1-149A16.12	14.8961	0.419824	11.3615	11.1958	8.70638
TMED2	128.585	19.6159	178.132	6.28571	8.689
MT1E	130.646	8.73918	83.6041	13.5172	8.68699
ZAR1L	1449.3	126.049	1102.58	11.4153	8.68625
MORF4L2	91.4681	12.9893	120.204	6.60992	8.66407
TUFM	38.4094	1.58601	21.3657	15.2394	8.64871
DDRGK1	21.3429	1.31532	19.0202	9.65004	8.64683
LAMTOR4	209.246	14.0672	128.562	13.9539	8.59894
SNRPA1	80.2359	2.79079	31.5801	21.4298	8.59456
AC009234.1	2.45677	0	7.58069	3.45677	8.58069
MUPP	3.8852	0.260561	9.74123	3.87542	8.52099
SMIM6	10.9639	0.299964	10.0327	9.20324	8.4869
TMEM261	34.9507	3.27268	35.2055	8.4141	8.47372
TIMM13	19.6805	1.77622	22.3606	7.44918	8.41456
SLC3A2	41.619	3.6055	37.6316	9.25394	8.38814
COX5B	138.115	32.93	283.134	4.10006	8.37411
CTD-2378E21.1	27.732	1.95659	23.698	9.71794	8.35354
ALKBH2	454.956	26.3217	227.191	16.6884	8.35201
AMBP	31.5421	3.81312	38.9965	6.76112	8.3099
ATP5J2	15.4896	2.53403	28.2955	4.66594	8.28956
HACL1	34.9341	5.05853	49.2151	5.93116	8.28833
CTSV	132.83	18.6712	161.558	6.80334	8.26379
USMG5	44.5546	5.09792	49.3721	7.47052	8.26055
NME4	14.9638	4.99455	48.4586	2.66305	8.25059
CENPV	46.0617	5.96522	56.2748	6.75668	8.22297
ESD	23.1746	5.21426	50.0718	3.89017	8.21848
ACOT9	69.1379	10.2904	91.6304	6.21216	8.20434
SLBP	569.039	75.148	623.639	7.48593	8.20296
RP11-510M2.4	108.876	12.7056	111.426	8.01684	8.20288
PSMA3	706.077	44.3614	370.225	15.5876	8.18373
NDUFA3	50.6177	5.0225	48.1964	8.57081	8.16878
ADARB2	63.1999	2.05263	23.847	21.031	8.13952
ECHS1	74.9968	3.06215	32.0167	18.7085	8.12789
ADA	159.187	14.7848	127.174	10.1482	8.1201
CLTB	76.4013	4.95955	47.2551	12.9878	8.09711
RP11-145M4.1	3.69297	0	7.09629	4.69297	8.09629
SPTLC1P2	36.1051	6.72393	61.4694	4.80392	8.08777
PIGP	22.9887	2.94762	30.8792	6.07675	8.07555
PGA4	1.33164	0.15245	8.28675	2.02321	8.05827
SNORD108	5.49202	0.692382	12.6208	3.83602	8.04829
NDUFB11	14.971	1.25989	17.1257	7.06715	8.0206
RP11-305M3.2	10.0333	1.01912	15.1293	5.46443	7.98826
MRPL54	57.2567	1.55624	19.3068	22.79	7.94401
RHEB	101.194	15.7944	132.352	6.08505	7.9403
NEDD8	15.455	1.95442	22.4204	5.56961	7.92723
PFDN2	253.06	46.2799	373.386	5.37354	7.91851
JOSD2	9.47815	0.466741	10.6142	7.14383	7.91837
POLD2	37.5448	2.70365	28.3178	10.4072	7.91592
RABAC1	117.713	25.001	204.783	4.56573	7.91446
COMMD1	128.392	22.6274	185.845	5.47634	7.90799
ACOT13	13.7358	1.47629	18.5367	5.95074	7.88951
CCNH	375.249	20.6241	169.512	17.3996	7.88527
ATP6V0E1	191.575	14.8897	124.18	12.1195	7.87806
FUCA1	31.8076	3.49197	34.3465	7.30363	7.86882
GPX1P1	101.932	14.7859	122.792	6.52053	7.84194
AURKAIP1	111.229	7.39566	64.5258	13.3675	7.80472
BRMS1	134.779	5.69594	51.1266	20.2778	7.78482
TMEM255B	73.0156	6.46608	57.0354	9.91359	7.77321
MRFAP1	183.073	10.5267	88.5531	15.9693	7.76919
TESC	531.425	79.3572	621.988	6.62572	7.75273
CTC-551A13.1	22.2149	1.59883	19.1419	8.93283	7.75037
PRDX6	37.7245	4.08748	38.1226	7.61174	7.68998
GLRX5	65.5702	4.82545	43.6101	11.4275	7.65779
FIGLA	380.614	43.407	338.684	8.59357	7.64934
EIF4A3	53.0849	0.803626	12.784	29.9867	7.6424
HBQ1	18.9143	1.48159	17.9649	8.02483	7.64224
CD9	190.375	3.52699	33.535	42.2742	7.62869
RP11-98J9.1	15.047	0.329989	9.14368	12.0655	7.62689
TMEM147	155.361	12.9839	105.61	11.1815	7.62377
SCGB3A2	258.745	37.1605	289.322	6.80666	7.60793
TSSC1	251.476	31.6051	246.448	7.74345	7.58923
PSMC5	171.481	8.93293	74.3757	17.3645	7.58846
FAHD2A	12.4749	2.03372	22.0185	4.44171	7.58756
SNX3	214.473	43.6497	337.239	4.82586	7.57539
IGLL3P	92.3495	21.0472	165.886	4.23407	7.56946
SKP1	351.239	65.042	496.483	5.33355	7.53282
FAHD2B	42.3685	2.32012	23.946	13.0623	7.51357
TXN	108.842	6.92887	58.549	13.8534	7.51041
NHP2L1	159.386	14.0233	111.755	10.6758	7.50532
PRELID1	33.4411	1.89403	20.5708	11.9007	7.45355
SDF2L1	39.4261	3.05877	29.2289	9.96018	7.44781
COMMD4	62.5155	12.1295	96.6401	4.8376	7.43667
MED11	11.5063	2.0541	21.6729	4.09492	7.42376
NDUFS3	122.466	15.2009	118.904	7.62092	7.40109
CLEC3A	25.3594	4.68885	40.9223	4.63353	7.36921
TRAPPC6A	30.8955	4.25292	37.5136	6.07197	7.33184
RP11-385M4.1	95.9915	2.71635	26.2141	26.0986	7.32281
CKS2	384.324	86.8246	640.957	4.38743	7.30953
BTF3L4	98.9558	3.88474	34.5831	20.4629	7.28454
GOT1	150.23	13.339	103.449	10.5468	7.28424
C11orf85	16.914	1.75251	19.0394	6.50821	7.2804
FEN1	47.2576	5.97225	49.6919	6.92138	7.27052
PGLS	8.90773	0.168712	7.49393	8.47748	7.26776
CHMP2A	20.4978	1.21281	15.0643	9.71516	7.25971
EMC7	29.9044	4.19775	36.6806	5.94573	7.24942
CCDC53	30.8945	4.05781	35.6412	6.306	7.24449
PSMB1	160.622	10.8702	84.9908	13.6158	7.24427
CTD-2522B17.8	7.92757	0	6.16749	8.92757	7.16749
NDUFA2	24.7658	4.63779	39.3163	4.5702	7.15109
SLIRP	198.69	39.378	287.661	4.94551	7.14895
HAX1	65.4895	4.13823	35.7015	12.9402	7.14283
AP002954.6	23.6453	3.49541	31.0811	5.48231	7.13641
CASP9	39.5988	5.02695	41.9253	6.73622	7.12223
CIRBP	58.5304	5.37186	44.3128	9.34271	7.11139
RPL21P28	2.27031	0.191654	7.46717	2.74435	7.1054
RAB13	2.03144	0.284232	8.1244	2.36051	7.10495
NSF	43.36	4.27341	36.4429	8.41201	7.10032
WFDC10A	13.2927	0.6135	10.3704	8.85822	7.04703
TMEM179B	26.4919	3.93111	33.5944	5.57518	7.01553
SPESP1	13.6854	0.577611	10.048	9.30865	7.00299
EDF1	61.3181	19.0755	139.207	3.10418	6.98396
MOS	566.172	39.2403	279.333	14.0946	6.96645
NDUFB7	144.433	20.6442	149.656	6.71925	6.96057
TMEM14C	109.384	22.4808	162.404	4.70104	6.95907
AP000593.7	4.16046	0.0739704	6.47365	4.80503	6.9589
NDUFB1	43.074	12.0424	89.5675	3.37929	6.94409
APOC1	93.8084	3.228	28.3222	22.424	6.93526
UQCR10	53.7839	11.1284	82.9104	4.51699	6.91851
TIMM9	47.8371	5.11595	41.2372	7.98521	6.90608
RNFT1	22.6371	5.81093	45.9639	3.47047	6.89538
MRPL41	110.448	6.87023	53.2481	14.1607	6.89282
MIR4449	2.03418	0	5.8852	3.03418	6.8852
UNC13D	72.699	2.81528	25.2489	19.3168	6.87993
C9orf135	35.9663	4.83395	39.1294	6.33641	6.87859
AC144449.1	12.9763	0.786736	11.2873	7.82224	6.87694
PRKRA	129.761	14.6738	106.676	8.34264	6.86983
SQRDL	40.5058	5.67385	44.7907	6.21917	6.86121
BCS1L	32.6786	0.868157	11.8135	18.0277	6.85891
PDCD2L	16.0925	0.955587	12.4089	8.74032	6.85673
SAP18	239.498	12.8207	93.6508	17.4013	6.84848
C4orf48	94.5854	10.8032	79.7912	8.09826	6.84485
APOPT1	18.4406	2.4318	22.4737	5.66484	6.84007
LSMD1	42.8156	9.33267	69.4918	4.24049	6.82222
FKBP2	60.9445	8.13961	61.2691	6.77758	6.8131
NDUFAF3	10.328	1.15482	13.5826	5.25706	6.76745
C4orf3	5.9	0.656173	10.1573	4.16623	6.73679
POMZP3	32.9119	4.67942	37.2095	5.97102	6.72771
MRPS15	33.5583	1.59365	16.4348	13.3242	6.72209
PEX16	23.6833	1.11027	13.1766	11.6967	6.71792
SURF2	102.289	6.27691	47.7913	14.194	6.70496
CKS1B	3694.38	472.569	3171.5	7.80327	6.69913
GPX1	155.182	26.8547	185.446	5.60702	6.69354
CTD-2005H7.2	4.12044	0.0977319	6.34374	4.66456	6.68992
PDE9A	152.56	29.5758	202.446	5.02227	6.65382
RP11-529E15.1	96.6731	13.2201	93.2567	6.86866	6.62841
NDUFAF1	11.2378	1.49584	15.5249	4.90327	6.62098
UQCRQ	45.2013	6.42251	48.0491	6.22448	6.60815
COX7B	46.0752	11.3584	80.5041	3.80916	6.59503
CCDC64	87.2521	3.67444	29.8224	18.8797	6.59381
COA3	30.3673	2.30471	20.7199	9.49169	6.57238
POLG2	223.913	20.3721	139.097	10.5237	6.55514
TCTN1	85.0532	7.17032	52.4812	10.5324	6.54579
DHRS7B	31.1971	2.77952	23.6422	8.51884	6.51994
PDHA1	135.947	13.3835	92.6767	9.52112	6.51281
RNASEH2A	70.7831	4.92952	37.5202	12.1061	6.49634
SURF1	40.3859	2.44839	21.2913	12.0015	6.46426
IGFBP1	39.6399	5.94159	43.8202	5.85455	6.45676
ZP1	331.171	85.7662	558.712	3.82834	6.4508
DHRS1	11.564	0.33017	7.57925	9.44541	6.44974
RPL34	60.6721	10.3669	72.3037	5.42557	6.44885
HTRA2	9.00506	0.686886	9.87641	5.93108	6.44762
ARL2	20.2266	1.40505	14.4631	8.82583	6.42944
MND1	80.8044	20.1513	134.781	3.86758	6.41953
HIGD1C	26.6018	1.71948	16.4458	10.1497	6.41512
DTD1	14.0261	2.70567	22.6809	4.05489	6.39045
ASNA1	4.33612	1.12799	12.5864	2.50758	6.38461
PBX1	98.4723	10.7262	73.8595	8.4829	6.38395
SMIM13	10.487	1.2153	13.1358	5.18528	6.38099
RN7SL8P	25.9675	2.88416	23.7607	6.94294	6.37478
ARPC1A	70.314	6.93444	49.4444	8.98791	6.35765
LINC00363	33.5375	1.35191	13.9524	14.6849	6.35756
HCCS	68.7698	5.96619	43.1886	10.0155	6.34329
ANAPC16	14.1492	1.43322	14.4018	6.22601	6.32982
GPX4	23.6979	2.46423	20.9112	7.1294	6.325
SPINK2	12.1814	1.77496	16.5485	4.75011	6.32389
MAD2L1BP	117.918	9.58338	65.8649	11.2363	6.31791
CTSH	14.6369	2.85813	23.2998	4.05296	6.29832
RGS14	153.289	9.46514	64.7771	14.7431	6.28535
COX14	19.5282	1.96389	17.5868	6.92611	6.2711
GGH	225.931	28.0695	181.105	7.80648	6.26447
MYL12A	73.6793	7.11555	49.8064	9.20201	6.26038
ACAA1	27.6161	2.79666	22.6803	7.53717	6.23715
ALDH7A1	95.593	17.4657	114.024	5.23093	6.22907
PHPT1	61.0543	3.62922	27.8284	13.4049	6.22749
POLR2E	268.107	29.4199	188.091	8.84642	6.21602
MEAF6	173.426	41.5871	263.006	4.09574	6.19921
NUP35	587.516	106.058	662.293	5.49717	6.19564
FAM25C	19.5009	1.0628	11.759	9.93838	6.18526
NKIRAS1	39.3495	0.707328	9.5511	23.6331	6.17989
PPT1	53.2525	12.7818	84.1418	3.93653	6.17784
SUCLA2	34.8835	5.19637	37.2675	5.79105	6.17579
PRR5	26.7183	0.604768	8.89013	17.2725	6.16297
UPP1	14.3501	1.68953	15.5683	5.70734	6.1603
RP13-726E6.1	13.9283	0.408507	7.63467	10.5987	6.13037
SMN1	53.767	6.16936	42.9209	7.63904	6.1262
MGMT	162.495	38.0168	237.497	4.19038	6.11266
KRBOX1	13.9152	0.832866	10.1965	8.13762	6.10875
C19orf43	91.1449	10.8768	71.5221	7.75838	6.10619
C8orf12	670.57	80.2418	493.084	8.26631	6.08165
BANF1P3	11.168	1.76752	15.8069	4.3967	6.07291
NUDT5	95.5868	13.0525	84.304	6.87331	6.0704
EEF1E1	25.3668	2.41992	19.7529	7.70978	6.06825
CYP2C60P	19.047	1.73486	15.583	7.33019	6.06356
NUP93	270.937	23.5794	147.904	11.0636	6.05807
ARG2	407.742	31.8537	197.691	12.4413	6.04775
TUBB8P6	161.526	12.1849	78.7028	12.3266	6.04499
TECRP1	6.17625	1.06313	11.4344	3.47832	6.02693
TMEM219	118.14	12.2321	78.6288	9.00385	6.01786
RP11-167J8.3	23.8075	0.153424	5.93091	21.5077	6.00899
RPL6P27	15.2445	4.1423	29.8506	3.159	5.99938
ZC2HC1B	543.845	43.9085	268.139	12.1323	5.99305
TIMMDC1	108.214	19.363	120.964	5.36336	5.98948
TIMM17B	81.1667	17.2193	107.738	4.50987	5.9683
SPATC1L	19.5709	3.08376	23.3166	5.03723	5.95447
ROMO1	64.0854	18.2293	113.483	3.3847	5.95357
NXT1	220.95	6.3092	42.439	30.3659	5.94306
MRPL27	53.1742	2.96351	22.4877	13.6683	5.92598
SNRPEP4	3.81037	0.83508	9.86007	2.62134	5.91804
MYL6	12.1803	1.32821	12.7774	5.66112	5.91758
NARF	304.391	15.5368	96.8354	18.4673	5.91621
RP11-1085N6.3	7.39071	1.60558	14.3008	3.22029	5.87233
DYNLRB1	202.968	16.9649	104.492	11.3537	5.87209
IFT52	230.874	15.5122	95.534	14.0426	5.84624
STRA13	36.0866	3.89098	27.4966	7.58265	5.82636
UFD1L	12.2028	1.4262	13.1169	5.44175	5.81852
CHID1	26.9834	3.49	25.119	6.23238	5.81714
OBFC1	29.6158	1.79578	15.2398	10.9507	5.80868
POLR2I	31.1981	1.79895	15.2558	11.5036	5.80782
ADPRM	71.0075	8.40888	53.5113	7.65315	5.7936
HSPE1	18.1573	2.67877	20.2794	5.20753	5.78437
C1orf174	62.3194	15.7068	95.4234	3.79003	5.7715
KNSTRN	255.381	48.7004	285.073	5.15853	5.75595
TUBA1C	2821.21	270.782	1561.97	10.3841	5.7508
EXOSC8	75.2681	9.93124	61.8004	6.97708	5.74503
SLC35A2	26.6382	4.1435	28.5318	5.37344	5.74158
CD59	352.437	48.8989	285.299	7.08305	5.73757
PPIL1	262.414	20.9615	125.001	11.9943	5.73737
LPPR1	166.306	29.32	172.791	5.51799	5.73188
TFPT	15.807	0.109083	5.35145	15.154	5.72675
CLDN10	37.2062	3.5494	24.9783	8.39809	5.71027
ADAMTS7P4	71.6185	12.0784	73.6523	5.55257	5.70808
RANP1	10.9769	2.72082	20.2031	3.2189	5.69849
COG4	35.3583	1.12095	11.0445	17.1425	5.67883
DEDD2	119.333	5.73775	37.2277	17.8594	5.67366
NDUFB6	23.109	5.34694	34.927	3.79852	5.66053
U2AF1	36.4766	8.10125	50.5172	4.11774	5.66045
CCHCR1	35.2955	3.51229	24.5155	8.04371	5.65467
MANBAL	5.45589	0.566953	7.85393	4.12003	5.65041
IMP3	71.0571	9.7965	59.9866	6.67411	5.64873
RLN1	47.6715	2.46244	18.5393	14.057	5.6432
SNRNP40	114.37	18.2112	107.315	6.00538	5.63811
NTHL1	25.2263	7.23168	45.3318	3.18602	5.62847
PPP1R16A	12.6616	0.91994	9.79803	7.11563	5.62415
SMARCAL1	25.6319	1.74313	14.4238	9.70857	5.62268
RNF130	38.0316	9.64916	58.8511	3.66522	5.62026
LSM10	152.772	8.10398	50.1627	16.8907	5.61982
TPI1	243.091	27.1972	157.44	8.65657	5.61901
GADD45GIP1	131.051	22.6503	131.624	5.5835	5.60773
LYRM5	96.3277	14.6183	86.5747	6.23166	5.6072
GNAS	37.4548	8.8403	54.1465	3.90789	5.60415
TMEM243	72.9321	8.731	53.5223	7.59759	5.60295
RNF7	48.2531	8.9554	54.7647	4.94737	5.60145
FOXR1	220.137	41.4013	236.178	5.21534	5.59365
RP3-462D8.2	29.8598	7.69248	47.5785	3.55017	5.58857
COX17	140.901	16.0863	94.4369	8.30498	5.58557
SNORD123	2.14466	0	4.58157	3.14466	5.58157
ZDHHC4	37.4533	4.86362	31.7183	6.55794	5.57988
CCNB1IP1	178.86	15.5836	91.3762	10.8456	5.57032
RP11-215E13.1	17.5098	1.37162	12.2098	7.8047	5.56993
PRKAR1A	55.2388	10.1173	60.8621	5.05865	5.56447
THRSP	13.8449	2.87914	20.5615	3.82685	5.55832
ATP6V1F	29.4491	11.7018	69.5088	2.39722	5.55108
RP11-882G5.1	53.9461	7.74247	47.4934	6.28496	5.54688
MRPS12	48.5078	3.13968	21.7826	11.9593	5.50348
DUSP5	56.7827	5.85847	36.7276	8.42501	5.50088
CBWD1	32.9633	5.36646	33.9062	5.33472	5.48282
AC092295.7	5.35849	0.5284	7.36854	4.16023	5.47536
C12orf75	185.458	38.2877	213.936	4.74596	5.47083
TMEM61	14.8743	0.229379	5.71638	12.9125	5.46323
COPS6	51.5904	6.51188	39.906	7.00095	5.44551
RP11-815M8.1	10.7232	0.87164	9.18078	6.26359	5.43949
AC002383.2	5.71784	0.889605	9.26136	3.55516	5.43043
ERCC1	13.7834	0.995937	9.8272	7.40675	5.42462
SDF2	38.887	2.63211	18.6657	10.9818	5.41441
RPL19P12	3.61443	0.0831796	4.8593	4.26008	5.40936
SLC25A4	8.46621	0.811484	8.78358	5.22567	5.40087
RP11-1101H11.1	24.1134	4.57114	29.0819	4.50776	5.39959
DERL3	87.7328	14.4296	82.3	5.7508	5.3987
RTCB	341.464	17.4055	98.2679	18.6066	5.39338
RP11-266L9.4	17.9639	0.773843	8.56551	10.6909	5.39253
NDUFS7	19.75	1.56281	12.7938	8.09657	5.38231
NUDT16L1	72.8542	3.57902	23.6314	16.1288	5.37918
DPY30	159.515	57.0897	310.289	2.76323	5.35876
PSMD8	111.86	14.4259	81.6598	7.31628	5.3585
BANF1	308.463	86.9843	470.303	3.51726	5.35667
MRPL20	118.964	16.3739	91.7263	6.90484	5.3371
MORN2	97.3411	8.36186	48.9191	10.5044	5.33217
RP11-347H15.5	43.6571	15.2121	85.361	2.75456	5.32695
C14orf1	31.1833	7.60986	44.8355	3.73796	5.32361
RP6-65G23.3	26.3314	7.01684	41.6686	3.40925	5.32237
WRB	159.644	31.2388	170.263	4.98294	5.31232
NUDT2	25.6299	3.28847	21.7769	6.20966	5.31118
AAAS	110.603	17.4423	96.8621	6.05149	5.3064
GABARAPL2	220.062	81.6632	437.538	2.67425	5.30513
ATP6V1B2	179.324	22.0147	120.817	7.83518	5.293
AGTRAP	71.6517	16.8723	93.1765	4.06505	5.26942
RP11-875H7.2	9.9059	0.907405	9.0442	5.71767	5.2659
NHP2	31.3428	7.09491	41.5741	3.99544	5.25936
C14orf2	136.7	41.2864	221.334	3.25638	5.25783
COX6A1P2	7.068	2.4284	17.0216	2.35328	5.25656
CTSA	7.01593	1.10705	10.0697	3.80434	5.25363
MGST1	11.6271	2.97665	19.8265	3.17531	5.23719
PABPC1L	50.528	7.50105	43.5025	6.06137	5.23494
TWIST1	11.5643	1.65308	12.8588	4.73576	5.22368
EMC3	173.559	38.6675	206.042	4.40056	5.21945
UCHL1	4948.74	1021.04	5327.36	4.84299	5.21344
XX-C2158C6.3	3.24177	0.11198	4.78356	3.81461	5.20113
DEGS2	458.594	31.4318	167.506	14.1711	5.19571
MED27	71.2411	17.2899	93.9479	3.94978	5.19128
UXT	29.8349	8.54233	48.4008	3.23138	5.17702
POLE4	229.791	29.0611	154.456	7.67739	5.17133
SHKBP1	12.1346	0.982054	9.24809	6.62675	5.17044
RAD51C	71.6918	17.0644	92.3236	4.02403	5.16615
TMEM68	30.0091	5.84745	34.3342	4.52856	5.1602
POLR2C	100.339	48.1871	252.813	2.06029	5.16015
PPIE	63.1189	3.74821	23.4996	13.5038	5.15976
EMG1	22.4707	5.34249	31.7154	3.70056	5.15813
RP11-669M16.1	7.80282	2.29279	15.9777	2.67337	5.15602
METTL23	21.777	0.683245	7.66382	13.5316	5.1471
FUNDC1	30.0602	4.9608	29.6734	5.21074	5.14585
OCM2	4.98308	1.32536	10.9366	2.57297	5.13324
CTD-2058B24.2	6.88013	0.417533	6.26227	5.55904	5.12318
STAG3	80.6851	28.8419	151.735	2.73726	5.11813
POP4	174.44	16.2016	86.9322	10.1991	5.11185
CCDC12	204.409	24.0983	127.113	8.18419	5.10445
COX4I2	92.796	23.7252	125.194	3.79353	5.10385
PLGRKT	86.0457	26.5493	139.52	3.15963	5.10067
FAM221A	5.83658	0.603909	7.17719	4.26245	5.09829
RP11-249L21.4	2.72608	0.189804	5.0589	3.13168	5.09236
SERF2	123.18	45.5908	235.925	2.66535	5.08524
RGS19	28.3972	0.718802	7.73279	17.1033	5.08074
RNU7-6P	8.26199	0	4.08059	9.26199	5.08059
MPHOSPH6	271.722	68.624	352.636	3.91707	5.07922
COQ9	57.3081	5.13793	30.1216	9.49963	5.07037
HSPB11	181.192	54.0347	277.939	3.31048	5.06843
COX4I1	159.338	52.7754	270.995	2.98163	5.05799
PDPK2	479.429	87.2582	444.772	5.44345	5.05077
RP11-517B11.2	16.7995	1.33214	10.7711	7.63227	5.04733
EIF6	114.499	12.3186	66.2235	8.67199	5.04732
BYSL	58.5694	2.08264	14.5548	19.3241	5.04594
NDUFA8	269.098	23.9643	124.966	10.8194	5.04584
SWI5	54.1192	6.08412	34.7067	7.78067	5.04039
PDXK	26.6127	2.55459	16.8994	7.76818	5.03557
TEX264	101.887	6.90631	38.7427	13.0133	5.0267
TXNDC12	57.4434	5.75138	32.9295	8.65652	5.02557
DHRS12	27.13	1.29247	10.521	12.2706	5.02557
RPL23P2	20.8447	2.37334	15.951	6.47568	5.025
ARRDC1	33.6074	1.39955	11.0205	14.4225	5.00948
NALCN-AS1	14.0315	1.32564	10.6497	6.46336	5.00926
MTFR1L	30.9885	1.42471	11.1436	13.1927	5.00826
OST4	83.9832	13.0908	69.5358	6.03111	5.0058
RBM4B	191.516	23.0647	119.46	7.99992	5.00567
TAF12	182.07	56.6845	287.015	3.17364	4.99294
C7orf50	34.8579	2.80355	17.9843	9.42749	4.9912
TPM1	88.1356	18.4601	96.0672	4.58044	4.98802
HMGCL	40.7551	2.92956	18.5768	10.6259	4.98194
DNAJB6	183.503	44.4043	224.864	4.06356	4.97451
UBXN8	21.5546	4.11348	24.4006	4.41082	4.96737
RP11-12K11.1	5.8301	1.25074	10.1618	3.0346	4.95917
PDCL3	1008.33	139.138	693.198	7.2024	4.95366
MRPL14	127.053	8.81918	47.6103	13.0411	4.95055
PON3	3.33554	0.763771	7.71676	2.45811	4.94212
TXNL4A	41.7123	5.20519	29.6631	6.88332	4.94153
CTNNBL1	81.3631	6.05127	33.8374	11.6806	4.94058
MRPS25	29.9709	6.6985	36.9958	4.02297	4.93548
DCTPP1	114.603	12.9	67.5099	8.31673	4.92876
FBXO4	5.97518	0.42	5.99777	4.9121	4.92801
SRP19	5.96682	0.26949	5.2497	5.48789	4.923
CTB-178M22.2	68.1162	1.84866	13.0112	24.2627	4.91854
LINC00351	1.5723	0.112401	4.46119	2.31239	4.90937
RAMP1	14.9694	2.892	18.0784	4.10313	4.90195
MCAT	109.494	10.7171	56.3184	9.4301	4.89184
ASF1A	679.602	110.757	545.632	6.09	4.89124
LYRM1	19.7336	3.82661	22.6013	4.29569	4.88983
INSIG2	93.6677	11.4181	59.6739	7.62336	4.88591
RP11-646J21.4	22.2205	0.58538	6.73227	14.6466	4.87723
GML	26.3803	2.20435	14.6181	8.54472	4.87404
CALM3	31.8701	7.20618	38.966	4.00553	4.87023
HMGN1	148.984	42.6132	211.004	3.43897	4.86101
SELK	301.049	55.3564	272.187	5.35962	4.84749
RP11-789C1.1	54.243	3.57378	21.1629	12.0782	4.84565
PSME1	32.8451	13.5385	69.3831	2.32796	4.84115
AC092684.1	3.78041	0.412302	5.83693	3.38484	4.84098
RP11-295G20.2	192.94	34.4867	170.751	5.46517	4.83987
ATP5A1	379.416	91.6811	446.924	4.10457	4.83296
CYB5A	507.716	37.1566	183.403	13.3323	4.83279
RP11-848P1.5	3.58187	0	3.83256	4.58187	4.83256
HNRNPH2	14.4937	1.99315	13.4641	5.17638	4.8324
CAPZA2	13.4603	1.47533	10.9287	5.84175	4.81902
RP11-1085N6.6	28.7093	1.05169	8.85882	14.4804	4.80521
RP11-291B21.2	409.633	166.425	803.028	2.45263	4.80231
RP11-119D9.1	15.5901	0.427425	5.84995	11.6224	4.79881
TMEM14B	158.192	63.2358	307.209	2.47824	4.7981
ATP1B3	183.128	40.8674	199.523	4.39787	4.78947
SNORD64	1.46476	0	3.77816	2.46476	4.77816
C11orf74	36.9414	16.8159	84.0412	2.12964	4.77334
WDR34	168.012	21.778	107.65	7.41993	4.76994
WDR74	55.4969	3.79186	21.8337	11.7902	4.76509
RP11-53B5.1	2.05774	0	3.75903	3.05774	4.75903
ALG3	73.3548	16.5932	82.7258	4.22634	4.75899
DYRK4	13.7679	0.738091	7.26775	8.49664	4.7568
ATRAID	245.932	7.75119	40.5635	28.217	4.74947
COQ3	23.886	1.14814	9.20239	11.5849	4.7494
SMKR1	161.118	63.7637	306.522	2.50322	4.74837
TMEM50A	204.254	51.4664	247.69	3.91211	4.73999
C1QBP	220.665	24.7401	120.765	8.61167	4.73057
ATP5L	43.0802	8.10255	42.042	4.84262	4.72856
PIN1	52.862	5.75434	30.9252	7.97443	4.72662
ABCF2	226.845	45.9605	220.728	4.85183	4.72159
NSMCE1	33.4431	4.07075	22.9233	6.7925	4.71791
CINP	17.2722	2.87475	17.249	4.71572	4.70972
GCHFR	170.851	15.2773	75.6488	10.5577	4.70894
COQ2	39.355	5.24855	28.4218	6.4583	4.70859
LINC01091	12.1224	1.76941	12.0313	4.73833	4.70544
MRPL13	87.5156	18.1413	88.9502	4.62431	4.69926
TATDN1	12.6537	2.09984	13.5518	4.40464	4.69438
RP11-676M6.1	11.7601	2.36787	14.7997	3.78876	4.69131
RNASET2	20.509	2.9535	17.5251	5.44051	4.68574
RP4-706A16.3	7.61154	0.998736	8.36314	4.30849	4.68453
IFI27L1	17.983	5.29097	28.4632	3.0175	4.68341
TSPAN13	9.91751	1.45038	10.4652	4.45543	4.67893
RP11-415I12.2	12.9695	1.33958	9.92769	5.97094	4.67078
PRDX1	216.529	30.0783	144.018	6.99938	4.66621
OSR2	91.0615	19.9898	96.9393	4.38601	4.66604
CUEDC2	10.1462	0.254272	4.84921	8.88656	4.66343
SUMO3	27.2489	5.60869	29.8044	4.2745	4.66119
MCTS1	140.816	11.7543	58.4086	11.119	4.65791
CKS1BP7	18.6236	2.62779	15.8552	5.40923	4.64613
SRA1	29.1825	1.55418	10.838	11.8169	4.63473
NDUFA10	108.371	25.0474	119.715	4.19893	4.63443
NPAS1	108.446	8.25998	41.9027	11.8193	4.63313
TCEB1	85.6869	27.4495	130.77	3.04704	4.63172
C11orf73	30.4422	2.1066	13.3608	10.1211	4.62269
GPAA1	26.0858	2.4971	15.1389	7.74524	4.61495
C19orf25	20.7038	0.907514	7.79133	11.378	4.60879
RP11-145M4.2	7.39108	0.961725	8.03729	4.2774	4.60681
AP1B1P1	9.72384	0.453167	5.69274	7.37964	4.60563
DHPS	23.1736	4.43985	23.99	4.44379	4.59387
CLEC4C	164.714	11.6794	56.9881	13.0695	4.57341
PAFAH1B3	20.54	3.44817	19.3242	4.84243	4.56911
BCAP31	194.147	45.6749	212.215	4.18098	4.56809
LINC01118	166.244	66.5044	307.307	2.47753	4.56721
HIST1H2BK	246.817	40.0705	186	6.03395	4.55314
WDR54	17.134	0.416294	5.44612	12.8038	4.5514
ATP5D	37.2513	16.1392	76.9548	2.23181	4.54834
JUND	14.1251	0.933524	7.79285	7.82256	4.54758
FAM173A	35.3197	1.39955	9.90579	15.1361	4.54494
CCS	46.6738	4.52473	24.0921	8.62916	4.54177
WDR66	8.16943	0.849716	7.39438	4.95721	4.5382
MEA1	28.615	4.57734	24.3	5.30988	4.53621
CDK5	321.492	31.5647	146.625	9.9031	4.53327
B9D2	18.2498	0.418446	5.42643	13.5711	4.53061
IDH3B	31.0828	1.97205	12.464	10.7949	4.53021
AC062032.1	138.852	51.6703	237.175	2.65524	4.522
ACTBP12	35.2341	0.984479	7.96004	18.2587	4.51506
LAMTOR3	119.225	31.6068	146.162	3.68711	4.51324
AC007091.1	191.433	24.5968	114.504	7.51787	4.51246
RPL6	138.873	56.228	257.014	2.44414	4.50853
GSS	11.9668	1.17356	8.79576	5.9657	4.50679
RAB11A	265.898	55.7381	254.349	4.70404	4.50048
MRPL51	37.5275	7.82712	38.7219	4.36468	4.49999
RNF14	228.909	46.4717	212.257	4.84307	4.4923
RP11-411H5.1	1.56865	0.200822	4.38632	2.13907	4.48553
NIT2	50.317	2.38297	14.1566	15.1692	4.48027
ERH	26.3356	5.08019	26.2068	4.49584	4.47466
UQCC2	21.4456	2.68029	15.4637	6.09887	4.47347
GEMIN2	142.316	10.1996	49.0486	12.7965	4.46878
FOPNL	87.9953	23.3538	107.807	3.65427	4.46779
SUMO1	279.07	102.378	460.786	2.70919	4.46698
RP11-473E2.2	58.4488	2.14685	13.0463	18.8915	4.4636
DCTN2	36.4069	4.34351	22.8114	7.00045	4.45613
BDH2	107.09	16.9164	78.8017	6.03303	4.45411
KHK	65.4506	3.67704	19.8129	14.2078	4.45001
ZNF22	9.19813	1.37936	9.5755	4.28608	4.44468
MEI1	29.6379	2.53988	14.7328	8.65507	4.44446
AC004381.6	7.74898	0.472841	5.53544	5.94021	4.4373
DPM3	8.46107	1.23533	8.91638	4.23251	4.4362
AC007966.1	2.00205	0.251971	4.5503	2.39786	4.43325
IMP4	72.6217	5.36352	27.1965	11.5693	4.43096
CFD	18.7682	1.46327	9.90534	8.02517	4.42718
C19orf70	12.7057	1.90983	11.8602	4.71012	4.41955
SUMO2P17	6.66515	1.57858	10.3845	2.97263	4.41502
RTDR1	18.6791	0.878696	7.28523	10.4749	4.4101
TRAPPC4	22.3693	3.15793	17.2929	5.62043	4.39953
FAM72C	2.63966	0.434074	5.30284	2.53799	4.39506
MRPS7	44.3422	5.04174	25.5398	7.50483	4.39274
PLB1	24.0554	3.99068	20.921	5.02044	4.39238
LAMTOR2	63.4873	24.9071	112.781	2.48917	4.39189
AHCYL2	25.5771	1.28825	9.04744	11.6146	4.39088
N6AMT2	39.1603	4.44445	22.9031	7.37637	4.39036
SLC25A14	81.6556	25.1131	113.556	3.16529	4.38692
FLVCR2	121.067	15.4295	71.0325	7.42974	4.38435
ACTN1-AS1	4.97067	0.488104	5.51966	4.01227	4.38118
TOLLIP	34.0069	3.56788	18.9664	7.66371	4.37105
NUP85	216.624	60.5602	267.814	3.53515	4.36669
WRAP73	34.2197	6.77693	32.9363	4.52874	4.36372
SLC25A3P1	10.33	0.148576	4.00727	9.86439	4.35954
NEIL2	7.44816	0.882384	7.20528	4.48801	4.35898
AC116614.1	14.4243	2.19915	12.9321	4.82137	4.35495
SERPINI1	5.45524	1.45855	9.69468	2.62563	4.34999
LDHC	58.3965	11.0839	51.552	4.91536	4.34894
RP11-525K10.1	66.3234	9.76074	45.7673	6.25639	4.3461
RAB18	79.7686	17.8302	80.7531	4.28931	4.3416
HMOX2	126.386	10.7549	49.9957	10.8368	4.33824
RP11-536G4.2	33.2838	4.87373	24.4659	5.8368	4.33556
RP11-2G1.1	68.2298	4.90639	24.5878	11.7212	4.33222
MVB12A	7.84266	1.4216	9.47624	3.65158	4.32616
MRRF	104.961	24.3189	108.529	4.18505	4.32597
VPS28	28.1962	11.3832	52.4297	2.35774	4.31471
AKR1B1	763.87	53.372	233.564	14.0674	4.31405
PRDX5	79.1485	26.4107	117.062	2.92398	4.30716
RFXANK	7.76368	0.96413	7.4583	4.46187	4.30639
SDHB	344.105	122.875	532.337	2.78592	4.30546
FABP5P7	8.07053	0.98181	7.5247	4.57689	4.30147
TEKT5	80.3202	3.85947	19.8753	16.7344	4.2958
LAMTOR1	34.9615	5.3841	26.4173	5.63297	4.29462
GSTZ1	12.2066	0.155973	3.94834	11.4247	4.28068
YIPF1	95.0052	17.5484	78.3612	5.17593	4.2786
SNRPEP2	3.24398	1.01756	7.61914	2.10352	4.27205
CETN3	91.9377	44.9208	195.081	2.02387	4.26998
GSTO1	3.22393	0	3.26757	4.22393	4.26757
POP5	37.0823	8.54714	39.7308	3.98888	4.26628
NR2E3	6.64597	0.0272955	3.38247	7.44281	4.26602
ALG6	57.1377	8.56055	39.746	6.081	4.26189
AUP1	22.1586	6.33601	30.254	3.15684	4.26035
NECAP1	65.6636	10.2407	46.7588	5.93058	4.24875
CERS5	39.6629	5.68967	27.4143	6.07846	4.24749
AP002954.4	5.75334	0	3.24618	6.75334	4.24618
SLC41A3	21.884	4.64661	22.9629	4.0527	4.24376
APOO	107.04	13.1874	59.183	7.61523	4.24201
CTB-111H14.1	105.884	23.4774	102.778	4.36663	4.23977
GLA	105.536	5.271	25.5518	16.9887	4.23406
PPP1R11	28.1068	5.59717	26.8661	4.41201	4.22394
DPEP1	12.0451	3.96741	19.9551	2.62614	4.21852
SPG21	127.465	33.6067	144.981	3.71213	4.21828
STUB1	10.2399	0.967606	7.29657	5.71246	4.21658
GPR160	96.0758	24.7927	107.726	3.76369	4.21537
ATP5O	4.71594	0.635799	5.88513	3.49428	4.20903
NCLN	15.5921	2.77435	14.8857	4.39601	4.20885
AC093162.3	2.66318	0.825785	6.68034	2.00636	4.2066
SELT	60.5611	4.22967	20.9677	11.7715	4.20058
ST8SIA1	235.757	11.1381	49.8719	19.5053	4.19109
PLA2G16	192.67	58.1148	246.474	3.27617	4.18633
TPD52	519.126	114.963	483.847	4.48528	4.18106
SSR4	57.4871	23.5447	101.571	2.38288	4.17893
EIF3D	84.5427	5.53661	26.3101	13.0867	4.17803
NDUFA5	26.3112	3.7105	18.6639	5.79793	4.17448
FABP5	12.3686	1.91226	11.1485	4.59045	4.17148
PSTK	16.2423	0.772284	6.37585	9.72888	4.16178
RSPH9	37.766	1.68156	10.1473	14.4565	4.15702
RNF113A	101.569	4.60627	22.2974	18.2954	4.15559
CKB	306.54	19.5016	84.1651	15.0008	4.15407
PRPSAP2	71.4214	14.473	63.1176	4.68051	4.14384
TMEM205	3.71835	0.126668	3.66676	4.18788	4.14209
RP11-820L6.1	3.83968	0.831117	6.56879	2.64302	4.13343
RER1	165.932	22.7356	97.0518	7.03299	4.131
OSER1	171.508	14.648	63.5784	11.0243	4.12694
SIAH1	29.8136	3.93574	19.3284	6.24294	4.11861
KYNU	12.0491	1.5037	9.30881	5.21192	4.11743
METTL5	44.1244	7.45694	33.7853	5.33579	4.11322
CTD-2384A14.1	12.7199	3.70862	18.3512	2.91378	4.10975
EXOSC1	51.9057	6.86965	31.3226	6.72276	4.10725
AC074366.3	8.5947	2.34399	12.7262	2.86924	4.10475
TMEM231	12.5145	1.53449	9.3817	5.33223	4.09617
DNPH1	2.40348	0.646967	5.74505	2.06652	4.09544
GSTK1	41.6722	4.97928	23.4814	7.13668	4.09438
CDC123	152.159	39.5287	164.912	3.77903	4.09368
C17orf58	5.67631	0.764888	6.22139	3.78285	4.0917
MAP1LC3B	204.047	89.659	369.422	2.26174	4.08589
CIDECP	39.6421	10.0846	44.2626	3.66655	4.0834
MDH1B	5.23333	0.202877	3.91062	5.18202	4.0824
PKM	57.2822	15.2146	65.1856	3.59442	4.08184
RP11-13K12.2	19.8067	1.37238	8.67758	8.77036	4.07926
MYL4	9.36434	0.317898	4.3759	7.8643	4.07915
CPPED1	18.1568	2.05963	11.4791	6.26117	4.07864
TVP23B	54.5163	10.1442	44.4461	4.98164	4.07802
GS1-124K5.4	18.5821	0.593471	5.49586	12.289	4.07655
RUVBL1	36.3336	5.06624	23.6937	6.15433	4.07068
LRPAP1	26.1398	2.10888	11.645	8.72976	4.06737
EMC2	105.183	28.2841	117.585	3.62595	4.04947
SHFM1	57.2679	1.7582	10.169	21.1253	4.04937
AC002467.7	35.6013	1.83813	10.4906	12.8963	4.04866
ADPGK	371.582	68.111	278.629	5.39107	4.04608
RP11-982M15.7	15.8541	0.690025	5.83698	9.97269	4.04549
HDDC2	19.6173	1.49011	9.072	8.27966	4.0448
PIH1D1	64.8842	7.70752	34.2095	7.56636	4.04358
DAD1	221.4	46.9666	192.926	4.63657	4.04295
RP3-471C18.1	12.7348	1.9675	10.9867	4.62841	4.03933
TCL1B	29.989	5.91092	26.8587	4.48406	4.03111
MRPL37	213.314	48.0328	196.595	4.37083	4.02986
GLRX	550.7	34.3868	141.591	15.5905	4.02951
DYNLRB2	2.10318	0.457088	4.87037	2.12972	4.02884
TRAPPC2P1	19.367	0.748959	6.04526	11.6452	4.02826
NR2C2AP	71.3798	7.54852	33.4075	8.46694	4.02497
HCG23	1.39208	0	3.0224	2.39208	4.0224
ZP2	466.038	180.659	729.496	2.57096	4.02125
ALG1L8P	6.93376	0.76504	6.0964	4.49495	4.02053
ESYT1	38.3855	5.42187	24.8191	6.13303	4.0205
CENPP	59.541	20.7375	86.3419	2.78509	4.01803
RNF181	277.113	97.1066	393.025	2.83481	4.0163
SLC25A39	169.264	17.8355	74.6309	9.03953	4.01533
PIGH	65.5971	6.76845	30.1913	8.57276	4.01512
YWHAE	344.17	98.1754	396.494	3.4804	4.00799
DPM1	35.2815	13.683	57.8163	2.47098	4.00574
C4orf47	593.032	251.246	1008.57	2.35497	4.00233
GTF2H5	16.7415	1.05236	7.21247	8.64446	4.00149
CPSF4L	84.0974	11.7512	49.8958	6.67368	3.99145
ARL6	40.7666	5.98595	26.818	5.97867	3.98199
RIIAD1	203.297	49.786	201.024	4.0227	3.97796
MRPL47	45.8633	3.14911	15.5036	11.2948	3.97762
CYSTM1	354.922	108.341	433.617	3.25516	3.97489
POLR3H	42.8031	3.66939	17.5468	9.3809	3.97201
B2M	1.96808	0	2.96952	2.96808	3.96952
GALK1	16.299	0.0531372	3.18027	16.4261	3.96935
PKN1	14.1973	1.18903	7.67512	6.94249	3.96301
AC133680.1	211.647	37.4863	151.391	5.52527	3.95961
OLFML1	83.0095	14.3099	59.5996	5.48726	3.95819
UBE2G1	179.968	51.9321	208.251	3.41886	3.95319
UBXN1	62.3183	7.02635	30.7289	7.88881	3.95309
NFU1	155.399	32.2009	129.998	4.71068	3.94562
SNF8	11.1954	1.59538	9.23538	4.6989	3.9437
DMAP1	25.4281	3.90094	18.324	5.39245	3.94292
ANXA7	712.246	133.832	530.088	5.28987	3.93888
TXNDC9	290.778	47.6757	190.707	5.99433	3.93845
SRP68	144.012	16.6723	68.5982	8.20558	3.93826
PQLC3	160.064	77.1558	306.567	2.06081	3.9353
NRG1	42.2365	15.152	62.5587	2.67685	3.93504
MFF	140.382	30.9908	124.75	4.41945	3.93082
RP11-543H12.1	1.19192	0	2.93061	2.19192	3.93061
PPIF	168.462	15.8017	64.8883	10.086	3.92153
PSMB3	240.315	96.6706	381.856	2.4707	3.91988
RP11-282I1.1	40.3442	5.97611	26.3295	5.92654	3.91758
RP11-20J1.1	2.11194	0	2.91754	3.11194	3.91754
RPL35P6	19.1956	5.31114	23.7229	3.19999	3.91735
FLYWCH2	361.081	61.7734	244.721	5.76808	3.91441
AC005076.5	7.27649	0.524488	4.96412	5.42903	3.91221
CPSF6	21.8282	3.12715	15.141	5.53123	3.91093
ZP4	437.022	105.944	416.989	4.0958	3.90848
FBXO6	7.17636	0.389258	4.42735	5.88541	3.90665
MRPS9	55.0136	18.6818	75.8804	2.84596	3.90617
EPHX1	19.1477	7.64014	32.7495	2.33187	3.90613
RP11-13P5.1	22.5923	2.03267	10.8316	7.77939	3.90137
RNU12	3.11566	0	2.89879	4.11566	3.89879
STX8	142.279	60.6527	239.341	2.32396	3.89831
RPAIN	28.3902	2.32489	11.9573	8.83944	3.89705
CLN5	12.1929	2.5968	13.0114	3.66796	3.89553
C19orf10	126.216	57.9298	228.285	2.15876	3.89081
ETNPPL	33.22	9.73957	40.7633	3.18635	3.88873
EPCAM	84.2608	29.8668	118.92	2.76222	3.88507
AC098592.6	15.1798	1.4665	8.57504	6.55983	3.88203
GUK1	56.4881	3.60616	16.8749	12.4807	3.88066
MRPS21	27.0282	11.9452	49.23	2.16515	3.88021
CYTH2	42.2437	1.39002	8.26696	18.0934	3.87735
RP11-740N7.3	2.56556	0	2.87683	3.56556	3.87683
PRKD2	99.6981	11.5638	47.6777	8.01494	3.87444
CXorf38	15.346	3.57491	16.7144	3.57297	3.87208
RP11-669I1.1	7.3128	0.940204	6.50719	4.2845	3.86928
SRP9	62.3784	26.4281	105.065	2.31071	3.86704
AC007403.2	93.235	15.0837	61.1323	5.85904	3.86306
FHIT	95.1145	18.4394	74.0224	4.94431	3.85929
RP11-841C19.3	1.43237	0	2.85824	2.43237	3.85824
MRPL55	107.154	21.3546	85.187	4.83813	3.85546
HSD11B1L	68.4498	8.14532	34.2455	7.59403	3.85395
ELMOD2	18.5754	1.20228	7.4807	8.88868	3.85087
MT1H	37.9664	2.47366	12.3717	11.2177	3.84944
CTSD	8.63128	0.6832	5.47935	5.722	3.84943
OXSM	124.934	3.17836	15.0706	30.1395	3.84615
KRT10	3.42462	0.921929	6.39041	2.30218	3.84531
LINC00376	27.0667	1.82808	9.86878	9.9243	3.84316
AKR7A2	186.037	16.49	66.174	10.6939	3.84071
RAB1A	198.649	28.7938	113.253	6.70103	3.83477
NDUFAF7	21.0182	5.62211	24.3866	3.32495	3.83361
ZNF846	24.3482	2.14025	11.0087	8.07204	3.82413
AC016912.3	6.13648	0	2.81906	7.13648	3.81906
LSM6	187.973	12.7566	51.5222	13.7368	3.81795
BFSP2-AS1	47.154	1.0998	7.01581	22.9326	3.81741
AC005592.2	9.30281	1.76058	9.53126	3.73211	3.81487
RAD51	108.234	16.978	67.5769	6.07598	3.8145
PPP1R7	39.4665	10.0299	41.0597	3.66878	3.81323
ANAPC5	16.6683	3.65949	16.7633	3.7919	3.81227
POLR3K	11.9606	0	2.81096	12.9606	3.81096
UBL7	92.3515	23.6551	92.9466	3.78629	3.81043
EBPL	79.4117	24.1056	94.6475	3.20294	3.80981
SPAG16	50.3782	20.5548	81.0077	2.38361	3.80461
RPA2	323.746	31.5702	122.863	9.97064	3.80296
RP11-10C8.2	7.88413	3.17251	14.8574	2.12921	3.80044
MFI2-AS1	84.3233	6.60479	27.8945	11.2197	3.79952
GMPPA	28.7654	2.46034	12.1335	8.60189	3.79544
INTS10	77.6714	16.3519	64.8558	4.53388	3.79531
C3orf14	98.1102	9.45084	38.6411	9.48346	3.7931
EIF3H	117.215	34.9284	135.206	3.29029	3.79104
TTC8	14.588	3.24545	15.0633	3.6717	3.78366
CHCHD5	15.2284	3.26583	15.1354	3.80428	3.78248
AC012309.5	4.61338	1.40602	8.09781	2.33306	3.78127
ALG1L2	3.2278	0.566813	4.92376	2.69834	3.78077
FTH1P10	9.01483	0.32036	3.9853	7.58493	3.77571
IDI1	70.4627	15.6163	61.702	4.30075	3.77352
UPRT	10.6283	1.00137	6.55	5.81018	3.77242
RP5-827O9.1	1.43804	0	2.76952	2.43804	3.76952
RP11-12M5.4	8.02436	0	2.76676	9.02436	3.76676
2021-03-01	12.1892	0.440715	4.42558	9.15459	3.7659
AKR1B10	5.85547	0	2.76405	6.85547	3.76405
GEMIN7	10.6517	0.76234	5.62488	6.61149	3.75914
ORC4	96.6669	12.0558	48.0604	7.4807	3.75773
MT2P1	4.40338	0.520288	4.69918	3.55418	3.74875
RP11-799O21.2	4.64999	0.879376	6.03689	3.00631	3.74427
CALB1	23.8343	4.62535	20.0504	4.41472	3.74207
TRIM37	43.1801	15.7273	61.5074	2.64119	3.73685
SAMD3	66.2253	14.0596	55.2351	4.46395	3.73417
TAF9	125.59	22.8979	88.1534	5.29712	3.73059
SUPV3L1	82.8754	28.9085	110.526	2.8044	3.7289
RP11-180N14.1	4.66043	1.6827	8.99618	2.10998	3.72617
CD320	18.6933	1.91297	9.8491	6.76055	3.72441
MRPS18C	29.2061	3.02371	13.9733	7.50704	3.72125
ZDHHC12	24.465	2.20215	10.8958	7.95247	3.71495
DBI	76.8568	36.9461	139.779	2.05177	3.70998
CHCHD7	255.689	81.9436	306.643	3.09475	3.70906
TTC39C	53.915	6.56729	27.0638	7.25689	3.70857
RP11-767C1.1	38.7349	2.16072	10.72	12.5715	3.70802
METTL18	20.0577	2.21482	10.9136	6.55021	3.70583
MTX1	6.56891	0.755602	5.50107	4.31129	3.70304
RSBN1L-AS1	3.13152	0.263625	3.67819	3.26958	3.7022
LINC01090	24.9863	4.99579	21.1917	4.33408	3.70121
RP11-252A24.7	9.38485	0.647752	5.09429	6.30243	3.69855
SKP1P1	4.68205	1.45634	8.0685	2.31321	3.69187
PPIC	16.4822	0.525995	4.63111	11.4562	3.69012
CTB-30L5.1	10.6326	2.93479	13.5082	2.95635	3.68716
FKBP6	38.8551	12.9256	50.3179	2.86199	3.68514
TPGS2	43.1529	10.3359	40.7719	3.89496	3.68492
AC062028.1	39.2662	4.55203	19.4348	7.25252	3.6806
RPL7AP66	6.88029	1.71526	8.99289	2.90222	3.68027
CRMP1	64.4061	15.6615	60.2797	3.92559	3.67793
MPV17L2	76.0574	6.19904	25.4751	10.7038	3.67759
DMKN	89.5961	11.4419	44.7489	7.28153	3.67701
FABP5P1	6.31873	0.974618	6.25729	3.7064	3.67529
AC074011.2	13.0018	0.426075	4.23578	9.81845	3.67146
MRPL50	31.5605	5.22037	21.8342	5.23449	3.67088
TSG101	801.66	349.358	1282.62	2.29097	3.66374
EIF3E	87.6596	34.8124	130.121	2.47567	3.66132
BRIX1	107.418	29.8106	111.762	3.51885	3.65986
FBXW12	414.801	107.956	397.549	3.81623	3.65789
RP1-153P14.3	92.7435	15.0461	57.6798	5.84213	3.65695
AP2M1	173.613	26.3283	98.8936	6.38948	3.65532
IDH3G	19.4188	3.43015	15.19	4.60905	3.65451
CENPM	64.1329	3.80203	16.5243	13.5636	3.64936
RNY3P8	3.14134	0	2.64753	4.14134	3.64753
MRPL34	74.7589	20.313	76.7032	3.55459	3.64582
GRHPR	187.472	25.1636	94.3827	7.2036	3.64563
CD47	6.99084	2.06126	10.1576	2.61032	3.64478
MYCBP	48.4249	9.45766	37.0713	4.72619	3.64052
COL18A1	6.73606	0.758273	5.39337	4.39981	3.63617
QDPR	135.289	55.9641	206.13	2.39255	3.63615
RRAGB	24.9578	5.49454	22.5987	3.99686	3.63362
DUSP11	253.843	16.4393	62.301	14.6131	3.62979
MRPL40	44.0073	9.08211	35.5955	4.46407	3.62975
RP11-527F13.1	16.535	2.91393	13.1939	4.48016	3.62651
SDHAF2	5.42269	0.602793	4.81222	4.00718	3.62631
DEGS1	39.2179	5.87465	23.9205	5.85018	3.62499
KPNA2	1043.9	147.914	538.547	7.01677	3.6232
RP11-317N12.1	446.485	58.5221	214.557	7.51797	3.62147
DRG1	265.085	51.2507	188.016	5.09246	3.61748
PHYHD1	8.91586	2.39222	11.257	2.92312	3.61326
MTX2	64.3169	15.4239	58.3299	3.97695	3.61242
FAM153A	2.89408	0.445087	4.21972	2.69471	3.61205
LCMT1	732.715	142.291	515.95	5.12044	3.60769
CTC-782O7.1	17.7088	5.41898	22.1335	2.91461	3.60391
UBBP4	48.9497	14.0131	53.0229	3.32708	3.59839
RPL19	244.941	98.551	356.849	2.4705	3.59463
PPA2	22.5938	10.7063	41.0638	2.01548	3.59325
PIGK	9.24697	1.72921	8.80478	3.75455	3.59253
OXT	182.736	60.2778	219.139	2.9984	3.59247
RP11-288E14.2	3.74972	0.152545	3.1401	4.12108	3.59214
SHC2	8.25316	0.221683	3.38585	7.57411	3.59
PARP2	85.4406	20.8643	77.398	3.95351	3.58567
SUMO1P3	4.87459	1.09559	6.51017	2.80331	3.5838
ASMTL	15.3667	1.77252	8.93225	5.90318	3.58239
RP11-461F11.1	37.4975	6.15909	24.6363	5.37742	3.58095
EIF3G	97.7365	9.35602	36.0773	9.53421	3.58027
NCSTN	20.3576	4.61868	19.1158	3.80117	3.58015
CTD-2021H9.1	16.9881	2.35402	11.0069	5.36314	3.57985
RP11-76E17.1	10.4523	0.521943	4.43939	7.52476	3.57398
RP11-47P18.1	15.8372	0.958554	5.99432	8.59676	3.57117
ATP6V1H	89.2064	23.1495	85.202	3.73534	3.56952
TMEM203	27.5387	2.39632	11.12	8.40284	3.56856
SUMO2P3	5.23514	0.674692	4.96925	3.72316	3.56439
OSTC	254.423	89.4561	321.258	2.82373	3.5626
PLEKHB1	75.9277	18.3987	67.9903	3.96562	3.55644
PIGV	63.1795	9.06713	34.7915	6.37515	3.55529
UBE2N	181.522	35.9596	130.341	4.93842	3.55364
FADS3	283.142	15.8608	58.9114	16.8523	3.55331
DOLK	19.8925	1.3865	7.47968	8.75447	3.55319
ECSIT	92.6889	11.0833	41.913	7.75357	3.55143
TMEM229B	38.2303	8.90968	34.1666	3.95879	3.54871
MTCH1	34.6535	5.87499	23.3834	5.18597	3.54668
ENY2	117.49	37.6587	135.603	3.06504	3.53356
AC018731.3	224.189	60.2453	215.193	3.67683	3.52995
SSSCA1	80.718	3.63333	15.3321	17.637	3.52492
RBCK1	90.7569	8.61104	32.8722	9.54703	3.5243
GC	2.43663	0.30145	3.5862	2.64062	3.52392
RP5-903G2.2	40.0593	5.97244	23.5579	5.88879	3.52214
DPM2	29.1316	3.39667	14.477	6.85328	3.52018
CBWD2	11.7418	2.0561	9.73159	4.1693	3.51153
ILF2	834.408	125.072	441.624	6.62643	3.51088
CELA1	8.22882	0.425956	3.99849	6.47202	3.50536
NUBP1	16.1205	1.91488	9.20081	5.87348	3.49956
RP11-888D10.3	51.6353	22.8468	82.4266	2.20723	3.49845
C12orf10	3.28007	0.318743	3.61052	3.24557	3.49615
UAP1	33.3832	7.70887	29.4449	3.94807	3.49585
RP11-946L20.2	74.3063	29.6222	106.035	2.4592	3.49534
LINC00669	38.5671	17.8933	64.9338	2.09423	3.4898
ARHGAP19	6.21141	0.5613	4.44616	4.61885	3.48822
RP5-1011O1.2	15.8138	1.86209	8.98203	5.87467	3.48767
F2	61.6911	8.82395	33.2523	6.38146	3.48661
RP11-256I9.2	9.0083	1.15286	6.50509	4.64883	3.4861
UBE2C	687.539	216.054	755.432	3.1722	3.48499
CCR3	45.6272	12.7523	46.9097	3.39049	3.48375
AC073850.6	4.89863	0.58522	4.51918	3.72101	3.48165
CTC-265N9.1	11.6092	3.72059	15.4327	2.6711	3.48107
DGUOK-AS1	24.3196	2.93763	12.699	6.43016	3.479
ACOT8	12.337	4.65156	18.6448	2.35988	3.476
NME5	8.50048	1.71207	8.42393	3.50304	3.47481
TNNC1	20.1916	0.774463	5.16107	11.9426	3.47207
DUSP22	139.685	34.0006	120.505	4.0195	3.47152
LINC00943	47.0052	11.0849	40.9464	3.97234	3.47098
CAMKMT	26.7043	6.69481	25.7065	3.60038	3.47072
RP11-728K20.1	16.626	0.914745	5.64325	9.2054	3.46952
NEK6	32.7676	1.96261	9.26883	11.3979	3.46614
STX12	104.652	31.9577	113.041	3.20569	3.46023
TSPAN3	12.6067	1.28942	6.91904	5.9433	3.45897
DLEU1	205.726	26.2009	93.0748	7.6	3.45852
GDF9	3861.14	1187.44	4108.35	3.24974	3.45775
ADH5	171.367	77.927	271.871	2.18388	3.45725
UMPS	65.5691	5.26283	20.6466	10.6292	3.45636
PRKCDBP	49.2282	8.36726	31.3687	5.3621	3.45552
FAM207A	71.7165	9.09761	33.8881	7.20136	3.45509
RP11-589N15.2	13.772	0.653931	4.71283	8.93142	3.4541
MRPS2	14.3345	2.79631	12.1003	4.03931	3.45079
TBC1D7	118.889	45.158	158.248	2.59736	3.45006
SUMO2P1	19.7954	8.7954	32.7939	2.12298	3.44997
CHMP5	41.5177	15.8881	57.2352	2.51761	3.44829
RP11-620J15.3	146.909	21.6824	77.1859	6.52087	3.44698
AHCY	56.8027	10.086	37.2106	5.21405	3.44675
CTC-210G5.1	44.384	8.06693	30.2318	5.00545	3.44458
MRPL32	175.017	32.8989	115.649	5.1924	3.44108
EID3	26.6818	4.33466	17.3438	5.18905	3.43861
GLRX2	49.5459	8.69361	32.3091	5.21435	3.43619
ELANE	29.948	7.07101	26.71	3.83446	3.43327
LSM5	37.5271	7.4813	28.116	4.5426	3.43297
ID1	155.265	0.60991	4.52622	97.0646	3.43263
FAM86B1	4.93258	0.250027	3.28304	4.74596	3.42636
ATG7	778.141	79.4979	274.671	9.67903	3.42457
EFNA4	5.47073	0.900812	5.49846	3.40419	3.41878
RPS6KA1	9.8274	0.224297	3.1785	8.84377	3.41298
TMEM248	240.789	88.2391	303.515	2.70945	3.41235
GOSR2	43.8933	4.6887	18.4077	7.89167	3.41162
GFER	18.3703	2.13098	9.67357	6.18667	3.40902
AHRR	16.3495	2.66376	11.4729	4.73545	3.40439
TUBA1B	44.9778	1.865	8.73442	16.0481	3.3977
DCXR	61.4464	24.9279	87.0857	2.40846	3.39733
snoU109	52.2637	4.13703	16.4365	10.3686	3.39428
RP11-561N12.7	7.31861	0.92534	5.53042	4.32059	3.39183
C16orf13	36.0084	7.34312	27.2547	4.4358	3.38659
RPE	44.1056	13.3213	47.4981	3.14956	3.38644
PARG	6.30538	0.779388	5.02505	4.10556	3.38603
COMMD5	14.5524	1.69795	8.12953	5.76453	3.38388
RP11-89M20.2	2.29284	0.142539	2.86516	2.88204	3.38296
AB015752.3	43.8085	9.53105	34.6242	4.25489	3.38278
CUTC	64.3624	21.3177	74.4839	2.92872	3.38223
RP11-380P13.2	6.67455	0.691488	4.71859	4.53716	3.3808
ZNF404	5.79216	0.207122	3.0801	5.62674	3.38002
RP11-557H15.4	170.754	44.1726	151.656	3.80216	3.3794
NUDC	181.308	29.9168	103.46	5.89674	3.37874
PSMD6	152.598	23.0137	80.1213	6.39625	3.37812
LRRC47	17.1401	1.8079	8.48371	6.46039	3.37751
C16orf62	145.937	12.7147	45.3166	10.7138	3.37714
HKR1	103.32	11.4607	41.0099	8.37195	3.37139
SIL1	50.1056	12.9398	45.9745	3.66617	3.36982
IGFBP6	19.4175	5.90192	22.2532	2.95824	3.3691
COX7CP1	1.23809	0	2.36707	2.23809	3.36707
C17orf89	14.1443	1.2523	6.58262	6.72392	3.36661
CD83	64.5882	13.4811	47.7464	4.52923	3.36621
GTF2B	749.361	231.894	782.854	3.2219	3.36571
NBR2	13.8106	3.63126	14.583	3.19796	3.36474
RGS10	37.1608	2.12704	9.49793	12.2035	3.35714
IL3RA	110.991	7.01839	25.8827	13.9668	3.35263
HYLS1	323.199	53.4689	181.564	5.952	3.35171
CDC42SE1	30.7306	6.98913	25.7268	3.97172	3.3454
MEGF11	14.1533	1.67793	7.93491	5.65861	3.33651
EIF2D	17.7227	2.40927	10.3724	5.4917	3.33572
CLPB	14.8558	2.5522	10.8353	4.46367	3.33184
EID1	5.00836	1.11569	6.04717	2.83991	3.33091
RP11-134F2.2	12.4394	0.94207	5.46884	6.92014	3.3309
U8	7.10555	1.25266	6.49696	3.59821	3.32804
PIGU	272.51	44.4647	150.298	6.01587	3.32781
CACYBP	110.34	22.9102	78.5662	4.65657	3.32771
ABCC6	45.121	17.6227	60.9627	2.4766	3.32726
RARB	20.3592	5.00409	18.9651	3.55744	3.32525
NAA10	3.58562	0.278117	3.24892	3.5878	3.32436
NPM1P6	2.11693	0.218407	3.04917	2.5582	3.32333
STMN1	61.3771	11.2583	39.7026	5.08855	3.32041
THAP7	62.348	9.46464	33.7164	6.05352	3.3175
ZNF93	172.404	44.8722	151.149	3.78017	3.31681
MFSD8	19.4784	2.2966	9.93401	6.21197	3.31675
HSPA14	126.7	20.1257	69.0511	6.04479	3.31592
RPL21P38	20.5327	1.06242	5.83837	10.4405	3.31571
LEPREL1-AS1	7.23138	2.18845	9.548	2.58163	3.30819
C1orf123	34.3332	5.32562	19.87	5.58574	3.29928
RHNO1	24.5251	5.22269	19.5212	4.10193	3.29779
KIF22	118.761	11.3214	39.6291	9.71976	3.29745
AC113617.1	61.7208	24.8552	84.2477	2.42585	3.29712
NPM1	1151.77	546.245	1800.81	2.10649	3.29251
RAB21	12.1971	1.51872	7.2917	5.2396	3.29203
RP1-257A7.5	13.5136	0.415722	3.64925	10.2517	3.28401
MAPK12	17.1345	1.29225	6.52356	7.9112	3.28217
RP11-307P5.1	52.1205	16.2665	55.6398	3.07651	3.28034
CDKN2AIPNL	28.3593	9.39179	33.0855	2.82524	3.28004
HADHB	68.5567	5.30529	19.6751	11.0315	3.27901
HMCES	97.5317	26.6611	89.6697	3.56211	3.27788
MATK	10.6676	1.77141	8.08074	4.20999	3.27657
UBE2E3	164.585	40.6391	135.405	3.97668	3.27589
RP11-23F23.2	48.7839	13.3242	45.9173	3.47551	3.27538
NTAN1	261.53	34.3673	114.7	7.42295	3.27138
C2orf76	91.5115	16.1223	55.0075	5.40299	3.27103
ZNF559	39.1769	6.96311	25.0358	5.04537	3.26955
B9D1	86.9804	24.1468	81.1875	3.49867	3.26831
OSTF1	90.9946	34.4876	114.98	2.5923	3.26819
FH	263.943	21.9801	74.0788	11.5292	3.26712
SPANXA2-OT1	4.0677	1.27089	6.41604	2.23159	3.2657
IDH2	90.7804	6.59676	23.8083	12.0815	3.26564
TRIAP1	35.2964	3.39187	13.3246	8.26446	3.26163
RNU6-7	3.03902	0	2.2596	4.03902	3.2596
NAPA	98.6099	21.2645	71.5151	4.47394	3.25698
SNHG15	11.6868	1.32477	6.5646	5.45724	3.25392
RP1-149A16.16	7.00123	0	2.25282	8.00123	3.25282
RP11-257I8.2	686.61	183.973	600.665	3.71736	3.25272
RP11-371F15.3	7.66849	2.29623	9.71769	2.62982	3.2515
KDSR	12.0681	2.16802	9.30023	4.125	3.25131
AEBP2	11.2391	2.30718	9.73836	3.70077	3.24698
USB1	63.2542	24.137	80.439	2.55616	3.23981
RP11-71H9.1	4.09072	0.552902	4.02944	3.2782	3.23874
SPAG7	49.5126	23.8768	79.5382	2.03051	3.23748
AC007099.2	4.9281	0.304754	3.21833	4.54346	3.23304
OGFOD3	3.44057	0.314206	3.24483	3.3789	3.22996
AC008834.1	12.5716	3.05731	12.1029	3.34497	3.22946
RP11-396O20.1	22.4653	6.96429	24.7148	2.94631	3.22876
MLLT10P2	11.1436	3.46963	13.4105	2.71692	3.22409
RHOG	122.082	29.4882	97.2568	4.03704	3.22278
RP4-625H18.2	67.8515	24.2617	80.3903	2.72553	3.22188
GALNT14	28.8139	7.99453	27.9765	3.31467	3.22157
RP11-310E22.5	2.50032	0	2.22155	3.50032	3.22155
HSPA1A	30.8656	4.83841	17.8004	5.45793	3.22011
SPINK8	8.66362	2.26029	9.4897	2.96404	3.21741
CCDC109B	56.3615	17.9218	59.8228	3.0315	3.21442
RP11-758N13.3	5.31978	0.738238	4.58178	3.63574	3.21117
TMEM53	27.8155	3.15275	12.3117	6.93889	3.20553
ERAL1	59.7403	20.9636	69.363	2.7655	3.20362
KCNIP4	30.8141	5.26584	19.0654	5.07739	3.20234
TMEM80	36.3657	14.2543	47.8372	2.44952	3.20154
SPINT1	22.851	2.29119	9.53639	7.24694	3.2014
PLA2G4C	120.641	21.843	72.0714	5.3251	3.19885
MTG2	45.0504	9.19745	31.6097	4.51588	3.19783
GTSF1	594.287	119.568	384.141	4.93734	3.19438
CD97	2.22762	0.0519143	2.35888	3.06833	3.19311
CCDC147	296.824	89.3161	287.139	3.29757	3.19034
VDAC3	289.014	39.5694	128.389	7.1486	3.18934
NOL12	119.594	14.1476	47.2872	7.96125	3.18777
TVP23A	5.74393	0.807228	4.75964	3.73164	3.187
SOD2	17.9224	5.93508	21.1016	2.72851	3.18693
NAA38	41.968	10.8005	36.6028	3.64119	3.18653
PSTPIP1	656.262	16.1972	53.7891	38.2192	3.18594
FBXO8	48.4206	8.11239	27.9727	5.42345	3.17949
EXOSC2	18.6994	3.65516	13.7967	4.23174	3.17857
BLOC1S2	45.7202	12.2223	40.9948	3.53344	3.17606
YIPF2	24.4217	5.31453	19.0523	4.02591	3.17559
ELOVL2	15.4024	3.82445	14.3146	3.39985	3.17438
FAM229B	8.24494	0.255607	2.98112	7.36292	3.17068
MED29	14.7765	2.96125	11.5586	3.98271	3.17035
CSRP1	232.299	37.5134	121.037	6.0576	3.16868
PMVK	2.37302	0.415641	3.48245	2.38268	3.16638
TIMM8A	16.6382	1.15594	5.82473	8.18122	3.16555
ZNHIT1	42.31	9.2301	31.377	4.23358	3.16487
ZNF394	51.7977	4.76836	17.256	9.15299	3.16486
RP11-204C23.1	4.33806	0.119762	2.54144	4.76714	3.16267
ART5	18.4553	3.00171	11.656	4.86175	3.16265
MKKS	25.8788	0.91597	5.05911	14.0288	3.16242
SSTR5-AS1	105.315	20.5155	66.9709	4.94133	3.15916
INTS12	40.0238	8.5517	29.1739	4.29492	3.159
GLMN	20.571	4.02231	14.8533	4.29504	3.15658
RHBDD2	17.3922	2.15245	8.94991	5.83427	3.15625
PRPF31	30.6415	3.18622	12.1879	7.55849	3.15031
RP11-38G5.3	11.1822	0.429505	3.502	8.52199	3.14934
ORMDL1	136.528	61.6312	196.202	2.19583	3.14863
PRKAG1	43.3027	5.74768	20.2432	6.56562	3.14822
KRT19	2.55323	0	2.14697	3.55323	3.14697
RFWD2	17.5017	4.90399	17.5598	3.13377	3.1436
ZFYVE19	9.88115	0.820735	4.71397	5.97624	3.13828
AK3	8.84512	0.948543	5.11382	5.05256	3.13764
SPC25	58.2041	3.62092	13.4979	12.8122	3.13745
RP11-220H4.2	33.9796	9.9153	33.2456	3.20464	3.1374
SAMD12	58.0409	17.0604	55.6493	3.26909	3.13667
TIMM10	28.9421	6.91606	23.8204	3.78245	3.13545
CTA-29F11.1	4.32405	1.13871	5.70066	2.48938	3.13304
EGF	13.6842	5.85148	20.4552	2.14321	3.13147
COPS3	388.104	41.4844	131.986	9.15875	3.13023
ZFAND6	474.841	164.152	515.761	2.88124	3.12901
RP11-554A11.9	80.7163	3.72981	13.797	17.2769	3.12845
ZSCAN16	14.8765	3.41483	12.8094	3.59616	3.12796
TPRG1	333.327	71.5338	225.829	4.60926	3.12721
APMAP	17.3104	2.75485	10.7415	4.87647	3.12702
SNAPC5	49.7078	11.1957	37.1323	4.15785	3.12671
LSM2	78.361	21.3032	68.722	3.55828	3.1261
CKMT2	214.388	30.675	97.9037	6.79994	3.12245
LINC00458	58.7007	20.713	66.7057	2.74954	3.11821
TCP11	14.1855	2.7854	10.795	4.01159	3.11592
MOB2	36.369	3.12087	11.831	9.06824	3.11367
PID1	25.289	8.63211	28.9857	2.72931	3.1131
NECAB1	13.3949	3.2832	12.3321	3.36079	3.11266
IQCB1	88.8131	39.1885	123.963	2.2348	3.10941
EYA2	133.212	26.3153	83.898	4.91344	3.10808
SLC25A12	32.9474	9.89702	32.8602	3.11529	3.10729
ARL6IP1	122.717	25.0841	80	4.74299	3.10534
JMJD6	34.4987	5.9962	20.7226	5.074	3.10492
BMP15	1108.29	426.152	1324.93	2.59695	3.10412
TEX30	332.628	22.2446	71.147	14.3529	3.10382
ZBTB7C	73.733	22.0541	70.5167	3.24164	3.10212
MRPL11	44.6079	4.87504	17.2099	7.763	3.09953
VDAC2	54.4676	10.2334	33.8179	4.93774	3.0995
GCAT	404.707	42.9753	135.046	9.2258	3.09369
ACADVL	17.4848	3.94728	14.3036	3.73635	3.09333
RP11-31F19.1	37.6161	3.32807	12.3834	8.92224	3.09223
NDUFV3	53.1157	10.9078	35.8189	4.54458	3.09201
CTD-2187J20.1	14.3802	0.942957	5.00554	7.91588	3.09093
USP50	197.522	13.4015	43.4999	13.7848	3.08995
ATP5EP2	1.27084	0.111052	2.43213	2.04386	3.08908
ZBTB48	25.2147	0.785274	4.51139	14.6839	3.08714
ACN9	29.7596	13.8691	44.8988	2.0687	3.08686
AVPI1	23.1007	1.07531	5.40595	11.613	3.08674
VWA5A	58.6269	10.5103	34.52	5.18029	3.08592
RP11-115N4.1	404.036	58.6884	183.163	6.78584	3.08541
ULK4	211.56	66.1925	206.29	3.16345	3.08501
RP11-436D23.1	3.69956	1.26453	5.98606	2.07529	3.08499
CHMP1A	21.2509	2.3459	9.31668	6.6502	3.08338
RP11-78C3.1	2.58283	0.238153	2.81208	2.89369	3.07885
MRPS14	79.4022	16.4697	52.7407	4.60238	3.07622
RP11-476H20.1	3.81314	1.08156	5.40245	2.31228	3.07579
IGHA1	15.4971	5.47174	18.8986	2.54909	3.07469
RP11-1114I9.1	4.40724	0.533507	3.71456	3.52606	3.07437
GPR137B	162.108	45.3058	141.345	3.52242	3.07402
CYP46A1	5.34778	1.09422	5.43652	3.03109	3.07347
MRPL16	29.2223	3.70359	13.4313	6.42536	3.06815
MICALL2	32.647	6.93452	23.3124	4.24058	3.06413
METTL22	62.1342	17.5488	55.831	3.40369	3.06387
RP11-357D18.1	5.71251	0.251231	2.83246	5.36473	3.06295
UCMA	135.59	24.1543	76.0271	5.43008	3.06219
PBK	31.7752	15.0166	48.0145	2.04633	3.06023
RP11-325K19.1	11.168	3.89091	13.9608	2.48789	3.05889
MRPL24	11.2386	4.76498	16.6247	2.12292	3.05719
TMED10	83.1244	14.0635	45.0375	5.58464	3.05622
TOP1MT	17.4927	6.59374	22.2028	2.43526	3.05552
SH3BGR	45.6859	9.56104	31.2556	4.42058	3.0542
INPP1	40.9662	13.3626	42.8203	2.92191	3.05101
AC073133.1	100.951	13.7189	43.8841	6.92653	3.04942
LYPD5	3.1118	0.52937	3.6629	2.68856	3.0489
CRY2	9.00251	0.939882	4.91442	5.15625	3.04886
UTP18	103.325	8.87186	29.066	10.5679	3.04563
NPM1P27	18.0611	8.31098	27.3506	2.04717	3.04486
UBE2F	20.2722	1.12689	5.47301	10.0016	3.04342
FAM228A	68.368	4.64316	16.1514	12.2924	3.03933
TAZ	13.6622	1.02752	5.16179	7.2316	3.03908
RP11-599B13.3	13.6705	1.49279	6.57374	5.88516	3.03826
ARF4	91.6599	28.8963	89.7872	3.09938	3.03674
AP000688.14	24.49	7.79819	25.7126	2.89719	3.03614
NDUFA9	3.27907	0.590751	3.82514	2.68997	3.03325
SLC9A3	5.3179	0.573271	3.76739	4.01578	3.03024
IFI27	5.22906	1.161	5.54777	2.88248	3.02997
DPH3	24.291	0.723339	4.21941	14.6756	3.02866
RP11-125O18.1	76.8473	18.5593	58.2332	3.98006	3.02838
OR7E38P	147.86	31.3651	96.9464	4.5994	3.0263
PIGT	11.1268	1.76693	7.37037	4.38277	3.02514
RP11-541G9.1	4.60258	0.81628	4.48631	3.08465	3.02063
PEX19	23.9273	2.53693	9.67753	7.04771	3.01887
RP11-991C1.1	4.12275	0.494585	3.51169	3.42754	3.01869
FAM174B	125.068	25.894	80.1395	4.68758	3.01701
ERVFRD-1	2.76532	0.573482	3.74692	2.39298	3.01682
PLCXD1	37.3086	3.78293	13.424	8.00943	3.01572
MED7	28.7006	1.03173	5.12536	14.6184	3.01486
MUC20	6.29983	1.27655	5.86186	3.20653	3.01415
CTB-180C19.1	1.51347	0.195788	2.60377	2.10194	3.01372
HTR3C	6.06336	1.78762	7.39812	2.53383	3.01265
RCL1	43.0884	5.83784	19.5696	6.44771	3.0082
GLO1	35.8775	14.2764	44.9274	2.41402	3.00643
GINS2	1051.62	164.019	494.781	6.37876	3.00439
MYOM2	9.5644	2.55961	9.69439	2.96785	3.00437
CD37	11.4556	3.04933	11.1612	3.07596	3.00325
NDUFB2	17.0054	6.48989	21.473	2.40396	3.00044
MBP	108.503	31.1577	95.442	3.40518	2.99903
IDH3A	45.0685	5.80109	19.3925	6.7737	2.99841
CTD-2147F2.1	20.4126	1.97109	7.88451	7.20698	2.99032
SYCP2L	13.3748	3.42573	12.2191	3.24801	2.98688
JKAMP	13.464	0.582022	3.72497	9.14276	2.98666
POLR2G	57.9672	6.92416	22.6626	7.44145	2.98614
CLTA	490.519	76.8051	231.294	6.31731	2.98559
TCEA2	60.6253	16.9355	52.4891	3.43593	2.9823
SLCO2A1	18.0921	2.7784	10.2674	5.05295	2.98206
RASGRF1	86.6214	11.2719	35.5912	7.13999	2.9817
C10orf11	18.8663	8.50193	27.3263	2.09076	2.98111
ZNF57	77.981	2.95653	10.7889	19.9622	2.97961
HEXB	230.769	42.9235	129.838	5.27664	2.97878
RP11-1041F24.1	28.9263	6.71182	21.9689	3.88058	2.9784
CRNDE	8.80485	0.896918	4.6392	5.16883	2.97282
MED20	183.693	66.4675	199.559	2.73751	2.97268
TRIM13	151.853	2.51711	9.44847	43.4598	2.97076
MRPS23	98.267	17.5847	54.1785	5.34132	2.96902
GHITM	88.5807	6.02906	19.8681	12.7443	2.96883
HIPK4	35.0382	2.45842	9.25984	10.4204	2.96662
ZNF571	69.0592	8.99115	28.6344	7.01212	2.96607
ZDHHC24	10.7948	1.7367	7.10891	4.30986	2.96302
LYPLAL1	50.4294	11.2524	35.301	4.1975	2.96277
SFR1	86.6993	21.4337	65.4442	3.90927	2.9618
TMED3	34.4538	8.66469	27.6195	3.66839	2.96125
CCDC13	7.64522	0.545726	3.57721	5.59298	2.9612
SPRYD7	10.9786	2.40575	9.08267	3.51716	2.96048
UFC1	37.3679	7.0592	22.8357	4.76075	2.95758
ALDH1L1	1.51331	0.181771	2.49476	2.12674	2.95723
ITGB1BP1	80.126	8.65647	27.5447	8.40121	2.95602
TM9SF2	99.31	42.2995	126.99	2.31666	2.95592
TMA7	3.13386	0	1.95415	4.13386	2.95415
TRMU	27.8864	6.22004	20.3175	4.00087	2.95254
UQCRC2	245.172	34.5013	103.781	6.93416	2.95146
SLC25A11	23.8198	3.52171	12.339	5.48903	2.94998
ACTG1	903.719	219.73	650.145	4.09877	2.94997
MUL1	47.9323	6.98977	22.5446	6.12437	2.94684
TIMD4	59.0962	20.8093	63.2584	2.75553	2.94637
RP3-449O17.1	5.40966	2.1458	8.26779	2.03753	2.94608
SBK3	3.55604	0.564432	3.60844	2.91227	2.94576
C6orf99	2.68482	0.665876	3.90682	2.21194	2.94549
BCAS2	137.935	25.487	77.008	5.2454	2.94515
MINPP1	9.61627	1.35082	5.92132	4.51599	2.94422
RP11-385M4.3	18.5418	0.839912	4.40815	10.621	2.93935
CDV3	32.055	7.25566	23.2652	4.00392	2.93921
FBXW9	17.428	1.40667	6.06151	7.65703	2.93414
PACRGL	62.1442	13.603	41.8382	4.32406	2.93352
SDR42E1	19.7072	2.3291	8.76129	6.22006	2.93211
GTF2H2	18.4233	0.805108	4.29255	10.7602	2.93199
CTD-2007A10.1	172.996	49.067	145.749	3.47527	2.93105
RP11-343H5.6	66.0836	11.5339	35.7302	5.35218	2.93048
ZNF83	47.4456	5.7725	18.8456	7.15329	2.93032
AC092415.1	2.20532	0.212077	2.54555	2.64449	2.92519
AC132008.1	16.7336	2.42766	9.01593	5.17368	2.92209
SRP14-AS1	7.98588	0.158881	2.38625	7.75392	2.922
TBCCD1	25.3569	4.96529	16.4227	4.41838	2.92068
TCTN3	54.4966	10.2853	31.9401	4.91761	2.91886
ALDH1A2	110.846	35.293	104.77	3.08175	2.91435
C1orf63	14.5945	4.39186	14.7136	2.89223	2.91433
SLC35A5	40.7163	14.7596	44.9273	2.64703	2.91424
PKD1L3	17.476	5.02251	16.5425	3.06782	2.91282
PPP3CC	20.7265	4.52067	15.0788	3.93548	2.91246
RP11-398G24.2	6.66207	2.57128	9.39813	2.14547	2.9116
NT5C3B	13.8291	1.28232	5.64194	6.49736	2.91017
MMAB	4.67456	0.180262	2.4339	4.80788	2.90944
SGCB	5.05452	0.454638	3.23174	4.16221	2.90914
AC010744.1	2.08415	0.162241	2.3774	2.65362	2.90594
DCAF4	15.3267	2.1401	8.12401	5.19944	2.90565
DNTTIP1	103.872	11.1628	34.3403	8.62236	2.9056
ABHD5	46.1898	5.76234	18.6437	6.97833	2.90487
ATP6V0E2	18.0465	4.9603	16.3034	3.19556	2.90311
TSEN15	9.97874	2.66011	9.62473	2.99956	2.90284
TEFM	12.1375	4.67273	15.4546	2.3159	2.90065
ERGIC1	18.7019	2.80796	10.0387	5.17388	2.89884
RP11-85F14.5	6.24656	1.23588	5.48118	3.24104	2.89872
ECHDC1	25.2011	3.83967	13.0276	5.41382	2.89846
TUBA4B	267.375	35.0451	103.411	7.44555	2.89667
CBLN4	15.4575	3.06577	10.7569	4.04782	2.89167
AC073284.4	64.2538	24.8679	73.798	2.52258	2.89153
TAF8	43.3106	10.6577	32.6903	3.80095	2.88995
OSGEPL1	14.3308	1.75437	6.95949	5.566	2.88976
HAGH	812.423	69.4295	202.516	11.5495	2.88965
PPP2R1B	99.5142	22.7795	67.687	4.22693	2.8885
ARPP19	62.6456	22.2098	65.9588	2.74219	2.88494
UNC13C	349.483	118.839	344.549	2.92462	2.88345
BUD31	94.5346	16.2512	48.6924	5.53785	2.88052
DOK5	36.2549	12.1642	36.9073	2.83001	2.87956
PCCB	462.667	50.2808	146.521	9.04174	2.87673
DEAF1	119.225	31.8049	93.3525	3.66486	2.87617
PDF	32.3363	2.84103	10.0467	8.679	2.87597
DPY19L4	8.99444	1.53966	6.29773	3.93534	2.8735
RECQL4	12.9852	2.65223	9.49362	3.8292	2.8732
RARRES2	121.872	59.302	172.244	2.03761	2.87294
ABCF3	43.1521	4.09931	13.6453	8.65845	2.87202
GTF3C6	212.875	9.20975	28.3154	20.9481	2.87132
MT1F	18.7444	7.57205	23.6119	2.30335	2.87118
VWF	3.14338	0.270965	2.6486	3.26002	2.87073
RNF166	3.47188	0.124134	2.22575	3.97807	2.86954
OCA2	35.7293	5.37283	17.2796	5.76341	2.86837
ALKBH5	117.785	27.5056	80.7568	4.16707	2.8681
RBX1	6.94517	2.37318	8.67286	2.3554	2.86758
AC004057.1	39.0977	10.2584	31.2731	3.56159	2.86659
PLA2G6	5.54669	0.895766	4.43251	3.45332	2.8656
NUDT11	6.88702	2.05349	7.7447	2.58295	2.86384
NDUFB5	358.824	59.1313	171.16	5.98398	2.86307
KLHL12	40.7111	10.2252	31.138	3.71585	2.86303
BTD	6.8221	0.488173	3.26068	5.25617	2.86302
VPS25	158.19	33.0305	96.4093	4.67786	2.86242
SRP54	57.6589	13.0944	39.3409	4.16185	2.86219
SRD5A1	7.45659	1.39898	5.8638	3.52507	2.86113
LSM1	11.6797	2.08107	7.80958	4.11534	2.85926
RP11-114H21.2	1.68053	0.0775247	2.08053	2.48768	2.85889
MTFR2	135.879	19.1712	56.6661	6.78585	2.85883
ZFAND2A	6749.9	618.625	1770.31	10.8951	2.85868
RP11-108K3.3	3.1262	0.828616	4.22638	2.25646	2.85811
MED21	228.369	88.8609	255.561	2.55249	2.85509
AC068490.2	31.3918	3.37176	11.4811	7.40934	2.85493
TMEM141	5.86316	0.907292	4.44173	3.59838	2.85312
STX3	49.83	17.2567	51.0659	2.78418	2.85187
C2orf47	35.2694	5.41811	17.2965	5.65111	2.85076
UBE2D1	19.4976	8.62455	26.4318	2.12972	2.85019
FIBCD1	26.6652	8.14129	25.0392	3.0264	2.84852
HMGN1P36	4.73346	0.646627	3.68977	3.48194	2.84811
ALKBH3	100.66	24.9297	72.8283	3.9206	2.84725
CSE1L	61.2184	13.6989	40.7912	4.23287	2.84316
AURKB	194.418	65.9467	189.245	2.919	2.84174
BRK1	58.399	16.8307	49.6452	3.33127	2.84033
DDIT3	4.33525	0.968953	4.58795	2.70969	2.83803
MTFMT	10.8097	0.707316	3.84192	6.9171	2.83598
TYK2	23.3695	2.32825	8.43484	7.32201	2.83478
HDC	753.609	72.8696	208.092	10.2154	2.83056
RPL14	201.464	98.481	280.535	2.0352	2.83004
FAM3B	16.9306	1.0684	4.8513	8.66885	2.8289
HRSP12	9.80431	2.3313	8.42324	3.24327	2.8287
ZNF815P	17.6944	3.45153	11.5866	4.19955	2.82747
TRA2A	14.2967	1.17005	5.13409	7.04899	2.8267
RP11-705C15.4	7.90531	0.453281	3.1079	6.12773	2.82664
BSDC1	104.973	18.8871	55.2021	5.32872	2.82605
RRP36	25.6091	0.958874	4.53327	13.5839	2.82472
DAB1	51.8046	19.3851	56.5816	2.59035	2.82468
IRGM	138.13	24.274	70.3421	5.50487	2.82274
C15orf65	2.64254	0.576102	3.44559	2.3111	2.82062
FAM215A	3.15777	1.02256	4.69969	2.05569	2.81805
CMC1	8.27387	2.10952	7.75946	2.98241	2.81698
CTD-2086O20.3	5.53801	0.451001	3.08521	4.50586	2.81544
RNF139	30.1668	1.92647	7.23866	10.65	2.81522
SAMM50	36.6434	5.24189	16.5622	6.03076	2.8136
C5orf45	68.5521	16.2779	47.6012	4.02549	2.81291
FBXO15	15.0171	6.38187	19.7627	2.16978	2.81266
RP1-127L4.7	6.51105	0	1.8118	7.51105	2.8118
CCZ1	180.132	69.9831	198.579	2.55176	2.81164
CCDC60	42.2878	8.85709	26.7016	4.39154	2.81032
H3F3AP4	40.4239	10.5351	31.4153	3.59113	2.81016
TOR3A	180.297	41.2838	117.776	4.28761	2.80903
ZMYND19	48.3122	7.90225	24.0061	5.5393	2.80897
RP11-389K14.3	29.4235	11.143	33.1016	2.50543	2.80833
DOCK8	9.66429	1.79079	6.83663	3.82124	2.80803
RP11-319G6.1	17.21	1.90354	7.15263	6.27165	2.80782
FAM96A	110.606	31.667	90.7161	3.41646	2.80761
CDK2AP1	18.3113	6.27714	19.4308	2.65369	2.80753
COL28A1	74.0532	26.9437	77.4012	2.68587	2.80568
RRP7A	5.23067	1.26402	5.34907	2.75204	2.80434
AC002066.1	3.547	0.510746	3.23643	3.00977	2.8042
PARVB	8.95493	1.74007	6.68214	3.63309	2.80363
SENP8	76.2351	18.2453	52.9541	4.0132	2.8035
MED4	11.7834	4.10152	13.3002	2.50581	2.80312
LRR1	46.2537	8.30447	25.079	5.07861	2.80285
TCF15	1.98407	0.412865	2.95901	2.11207	2.80212
RIOK2	101.096	43.26	122.887	2.30672	2.79908
LIPT1	6.36105	0.343109	2.75919	5.4806	2.79887
C19orf24	157.771	28.6277	81.872	5.35888	2.79711
UBE2S	193.803	55.6622	157.474	3.43797	2.79683
SUCLG2	2.45868	0.649136	3.60927	2.09727	2.79496
TSFM	60.3257	18.2777	52.8511	3.18117	2.79344
BMP6	280.904	97.3386	273.544	2.86667	2.79183
GYG1	1555.81	252.475	705.962	6.14186	2.78908
CCL20	22.9172	4.60421	14.6286	4.26772	2.78871
MCMBP	84.3759	22.215	63.7169	3.67761	2.78771
NADK2	6.71747	2.50987	8.7788	2.19879	2.78609
LINC01023	1.92516	0.347607	2.75364	2.17064	2.78541
EGFL7	4.64431	0	1.78354	5.64431	2.78354
YTHDF1	42.2066	15.5036	44.858	2.618	2.77866
LETMD1	32.3237	8.31817	24.8817	3.57621	2.77755
NCK2	130.333	23.4083	66.7694	5.38065	2.77649
AC018717.1	11.7194	3.65536	11.9219	2.7322	2.77569
CHTOP	25.8196	1.45747	5.82102	10.9135	2.77562
PRSS27	2.4676	0.505069	3.17404	2.30395	2.77333
TRPC7-AS2	36.9695	8.97613	26.6503	3.80603	2.77165
AATF	34.4598	8.43152	25.1374	3.75971	2.77129
FAM162A	8.18176	0.263331	2.49384	7.2679	2.76558
TTC17	65.9889	10.2698	30.1634	5.94409	2.76521
PMF1	2.97544	0.340143	2.7052	2.96643	2.76478
TSSC2	11.8224	1.39846	5.63109	5.34611	2.76473
BAALC	110.448	22.5465	64.0916	4.73311	2.76439
NSUN3	10.5516	2.22753	7.907	3.57907	2.7597
SLC38A9	58.7855	27.2366	76.8884	2.11731	2.75842
AIM1L	14.3964	2.64911	9.05516	4.21921	2.75551
HPS3	13.9057	5.02533	15.598	2.47383	2.7547
RPP40	30.1847	0.611325	3.43854	19.3534	2.75459
MRVI1-AS1	14.6722	2.53427	8.72907	4.43437	2.75278
SMIM19	25.4248	9.25026	27.2034	2.57796	2.75148
GBAS	19.8923	7.97787	23.6904	2.32709	2.75014
TRPM5	14.3329	0.203894	2.31028	12.7361	2.74965
PGM2	44.0874	11.1574	32.4069	3.70863	2.74786
CTD-3179P9.1	39.0794	9.86057	28.8353	3.69036	2.74712
CTC-573N18.1	7.89296	0	1.7416	8.89296	2.7416
IL17B	120.737	55.1409	152.901	2.16842	2.74134
RP11-248J18.2	6.8349	0.829596	4.01435	4.28231	2.74069
SNTG2	23.9104	7.04058	21.0344	3.09809	2.7404
FTH1P20	3.546	0.17517	2.22041	3.86838	2.74038
SHARPIN	35.229	2.54566	8.7109	10.2178	2.73882
TIAL1	14.4854	4.79308	14.8623	2.67309	2.73814
CCDC115	29.9952	3.53161	11.4063	6.83979	2.73773
IER2	40.6883	3.44689	11.1701	9.37471	2.73677
MRPL52	78.9888	11.7344	33.8405	6.28132	2.73594
LGALS8	216.439	38.0597	105.843	5.56683	2.73538
UQCC1	8.90761	1.95043	7.06961	3.35802	2.73506
CTC-503J8.6	21.1471	6.1295	18.4778	3.1064	2.732
SLC35B1	192.142	65.9469	181.862	2.885	2.73146
SUSD4	2.43567	0.203033	2.2845	2.85584	2.73018
ZNF670	6.23498	1.70068	6.37032	2.67895	2.72906
SNORA31	4.54251	0.707559	3.65404	3.24587	2.72555
MLH1	21.2798	4.11308	12.9328	4.35742	2.72493
AC099048.1	5.62447	0.478612	3.02825	4.4802	2.72434
CTC-546K23.1	3.68095	0.271102	2.46277	3.68259	2.72422
AP006222.2	199.26	17.9673	50.661	10.5582	2.72368
OGFR-AS1	4.06343	0	1.72017	5.06343	2.72017
ZFYVE21	161.723	63.9416	175.575	2.50569	2.71898
AP1M2	273.924	63.916	175.505	4.23508	2.71898
RMDN1	68.9271	23.636	65.9459	2.83841	2.7174
RP11-535M15.2	24.9712	2.27251	7.89228	7.93618	2.71727
RP11-40F8.2	7.36648	2.40391	8.24662	2.45791	2.71647
CRIPT	16.4806	1.77667	6.54199	6.29553	2.7162
GPS1	32.2896	9.20219	26.7064	3.26299	2.71573
FAIM	14.0797	4.13603	12.941	2.93606	2.71436
YIF1B	26.549	9.64346	27.8887	2.58836	2.71422
RP11-574O16.1	22.2747	1.23065	5.05258	10.4341	2.71338
FBXO18	66.9976	17.7227	49.7618	3.63183	2.71124
TRBVB	3.62008	1.12298	4.75195	2.17622	2.70937
RP11-848P1.9	2.95784	0.0927763	1.96045	3.62182	2.70911
COQ5	45.295	2.1629	7.5628	14.6369	2.70726
SAYSD1	69.0053	12.5575	35.6988	5.16357	2.70689
ADSL	84.0013	28.5125	78.8663	2.88018	2.70619
ABC7-43041300I9.1	7.53778	0.813678	3.90814	4.70744	2.70618
POLR2LP	1.06861	0	1.70615	2.06861	2.70615
MEIS3	25.1998	3.81052	12.0142	5.44635	2.70536
RP11-380B22.1	1.24036	0	1.70501	2.24036	2.70501
CHCHD6	111.37	27.7121	76.6648	3.91369	2.70495
CPSF3	58.306	13.395	37.937	4.11992	2.7049
RBM11	46.2307	16.0352	45.0542	2.77254	2.70348
RP11-654G14.1	9.66506	4.02602	12.5782	2.12197	2.70158
ADAM10	48.075	20.2661	56.4264	2.30766	2.70038
RP11-399F2.2	32.3493	3.32792	10.6869	7.70562	2.70036
RP5-940F7.2	2.32341	0.187497	2.20401	2.79867	2.69812
CAB39	21.7797	5.64877	16.9306	3.42615	2.69684
CHMP7	53.8239	8.30288	24.0744	5.89321	2.69534
DMGDH	6.90321	2.8182	9.28836	2.06988	2.69456
INCA1	3.70622	0.94267	4.23393	2.42255	2.69419
FXN	29.2127	5.95258	17.7233	4.34554	2.693
PLRG1	209.993	71.2362	193.394	2.92088	2.6911
VAMP4	14.8986	3.85846	12.0708	3.27234	2.69031
C16orf91	26.6147	4.22246	13.0496	5.28768	2.69023
HARS	33.376	7.62314	22.179	3.98648	2.688
CCT4	59.9326	14.7116	41.2316	3.87818	2.68792
RP4-797C5.2	3.07442	0.714713	3.60898	2.37615	2.6879
C1orf122	6.93832	2.12267	7.38774	2.54216	2.68608
RP11-289F5.1	18.7907	8.38164	24.1941	2.10951	2.68546
RAB11B-AS1	2.89722	0	1.6853	3.89722	2.6853
TK1	64.0177	6.69762	19.6588	8.44647	2.68379
OLFM4	5.77016	0.700769	3.56419	3.98065	2.6836
NSDHL	106.5	12.209	34.4428	8.1384	2.68323
ATPAF2	182.117	24.8343	68.2958	7.08814	2.68232
ABR	25.9342	12.406	34.9564	2.00912	2.68212
CDKN3	31.9964	3.60489	11.348	7.16552	2.6815
LINC01082	1.83535	0.0969499	1.94054	2.58476	2.68065
FAM216A	3.7277	0.340202	2.59259	3.5276	2.68063
RP3-323P13.2	13.4825	3.90522	12.1435	2.95247	2.67949
AL157392.1	8.69048	0	1.67921	9.69048	2.67921
ZNF256	56.1384	5.3987	16.1387	8.92969	2.67846
CD81	10.0227	2.88167	9.39545	2.83968	2.67809
RP11-318G21.4	1.41578	0.0590224	1.83488	2.28115	2.67689
LRRC40	24.7957	9.67408	27.5477	2.41667	2.67449
RABL3	18.1903	3.52836	11.1104	4.2378	2.67435
CIAO1	36.9219	8.17924	23.5413	4.13127	2.67356
REEP6	19.0197	1.97926	6.96105	6.71967	2.67215
LYSMD4	14.6988	0.658289	3.42581	9.46684	2.6689
TMEM206	65.7756	19.8773	54.7089	3.19848	2.6684
THTPA	4.69885	0.582417	3.22105	3.60136	2.66747
ATP2B2	7.59133	0.602315	3.2741	5.36182	2.66745
WDR46	25.5048	3.76903	11.7187	5.55769	2.66694
ATP5F1	62.8492	16.8414	46.5475	3.57871	2.66501
RCN2	21.6983	4.64881	14.0522	4.01825	2.66466
GGT1	10.5687	0.879115	4.00564	6.15646	2.66383
OARD1	99.6178	38.1005	103.142	2.57331	2.66344
C1QTNF4	3.91741	0.093343	1.91127	4.49759	2.66272
FKBPL	11.3335	0.882591	4.01158	6.55134	2.66206
FAR1	19.7596	7.41052	21.3881	2.46829	2.66192
TRAIP	127.097	17.4068	47.971	6.95922	2.66049
DNAJB9	61.6394	10.6077	29.8745	5.39635	2.65982
WDR25	92.5178	10.0358	28.3443	8.47402	2.659
RP11-2N5.2	2.59015	0.0846113	1.88337	3.31008	2.65844
ZAR1	87.5381	14.1824	39.3475	5.83161	2.65751
LINC01128	331.289	63.7498	171.031	5.1319	2.65686
RPL21P116	9.24274	3.46834	10.8708	2.29229	2.65664
IL9	4.13107	1.08515	4.53737	2.46077	2.65562
CCM2	9.17034	0.0307579	1.7363	9.86686	2.65465
RP11-122C21.1	12.2241	3.81996	11.7885	2.74361	2.65324
APTX	49.4812	7.13418	20.5731	6.20606	2.65215
PEBP4	605.596	88.6661	236.703	6.76505	2.65098
BOK-AS1	8.25842	2.64876	8.67227	2.53742	2.65084
RP11-703M24.5	3.87531	0.44674	2.8336	3.36986	2.64982
DALRD3	15.5486	1.89614	6.67419	5.714	2.6498
PHKG2	12.2247	1.35061	5.22859	5.62607	2.64978
SKA2	43.9489	11.2794	31.5274	3.6605	2.64893
PDPK1	184.269	64.7123	173.03	2.81939	2.64837
LSM4	43.8612	16.7811	46.0694	2.52297	2.64716
LEPROTL1	165.047	51.4153	137.742	3.16791	2.64698
GFPT2	17.4081	6.74785	19.4939	2.3759	2.64511
LINC01063	1.32021	0	1.64381	2.32021	2.64381
C21orf33	29.024	4.62476	13.8688	5.33782	2.64346
RP11-483E7.1	1.54943	0.146744	2.03002	2.22319	2.64228
FAM174A	20.956	5.74458	16.8059	3.25535	2.64002
RALB	109.385	19.1983	52.3022	5.46505	2.63894
WDR49	3.54409	0.559462	3.10861	2.91388	2.63463
WDR41	351.169	100.164	265.522	3.48118	2.63456
TIMM17A	114.906	37.0529	99.2331	3.04591	2.63405
DNAAF2	10.2741	3.56481	11.0236	2.46979	2.63396
RANBP1	171.068	25.9062	69.8332	6.39509	2.6326
HADH	32.3706	8.60549	24.2849	3.47412	2.63234
FTSJ1	47.7706	8.38126	23.6817	5.19873	2.63096
POLR2B	10.414	3.30657	10.3261	2.65037	2.62995
PCID2	301.065	86.3849	228.782	3.45671	2.62954
NKD2	113.288	33.7948	90.4926	3.28464	2.62949
COMMD7	68.6447	17.2891	47.0852	3.80799	2.62917
CYP2E1	1.45002	0	1.62756	2.45002	2.62756
TRUB2	56.0524	16.2266	44.2159	3.31187	2.62476
NUP54	181.733	54.4184	144.352	3.29733	2.62282
GAD1	35.9039	7.95485	22.4668	4.12111	2.62057
AGR2	19.4709	3.58102	11.0027	4.46863	2.62009
AVEN	311.169	78.0182	205.982	3.9506	2.61942
RP11-579D7.4	4.08012	1.03976	4.34012	2.49054	2.61801
RSL24D1	154.453	54.8662	145.135	2.78259	2.61581
WDR18	104.194	8.85556	24.7783	10.6736	2.61561
COA6	24.2623	3.48106	10.7189	5.63757	2.6152
BMP2K	6.9716	2.6589	8.56694	2.17869	2.61471
RP11-867G2.8	6.31494	0.796601	3.69445	4.07154	2.61296
MRPL42	29.2848	6.02101	17.3425	4.31345	2.61252
UBE2E2	52.7557	20.4705	55.0526	2.5037	2.61068
ABT1	2.60239	0.042569	1.72159	3.4553	2.61046
FAM50A	37.4056	7.57474	21.382	4.47892	2.61023
EIF1B	742.614	155.771	407.937	4.7433	2.6085
CPA2	9.81751	1.11349	4.51239	5.11832	2.6082
PCGF1	276.191	133.977	350.993	2.05361	2.6078
TMPO-AS1	2.8395	0.157546	2.01819	3.31693	2.60741
UBE2Q2L	8.71782	1.92134	6.61104	3.32649	2.60533
RP11-104N10.1	2.12898	0.327388	2.45544	2.35724	2.60319
MFSD3	17.0415	1.39613	5.23606	7.52943	2.60256
TMBIM4	51.3381	21.4483	57.4083	2.3315	2.60191
GTF2E2	51.091	7.92522	22.2214	5.83638	2.60177
SMIM4	6.33739	0	1.60144	7.33739	2.60144
SERTM1	4.67887	0.328496	2.45474	4.27466	2.60049
NOC4L	40.1967	1.74345	6.13119	15.0164	2.59935
AP001044.2	157.639	7.86259	22.0238	17.8999	2.59786
ZNF259	38.3259	5.91336	16.9583	5.68839	2.59762
RPL39L	184.678	8.72803	24.2684	19.0869	2.59748
RP11-45A12.1	31.2931	1.9425	6.6347	10.9747	2.59463
NUDT7	19.0734	7.66653	21.4755	2.3162	2.59337
B4GALT1	54.8063	18.6369	49.9111	2.84192	2.59263
RP11-156G14.6	78.0602	11.9758	32.611	6.0929	2.59028
ABHD14A	3.95901	0.537688	2.98257	3.22498	2.58997
BOLA3	4.69837	1.142	4.54761	2.66031	2.58992
RP5-1085F17.3	3.11147	0.213644	2.14321	3.38771	2.5899
POC1A	13.8923	2.29049	7.52175	4.52586	2.58981
FSD1	21.0301	3.35081	10.2661	5.06345	2.58943
TEX101	10.3156	0.622773	3.1899	6.97303	2.58194
DCAF13	73.7728	31.0549	81.7375	2.33265	2.58112
PPOX	15.0211	0.29061	2.33101	12.4136	2.58096
RP11-626G11.4	9.28485	0.428573	2.68669	7.19938	2.58068
DERL1	19.7874	8.0013	22.2192	2.30937	2.57954
C16orf59	12.6808	1.90545	6.49388	4.70865	2.57925
RP11-522M21.2	4.82178	0.362798	2.50943	4.27193	2.57517
PLAA	59.0547	13.254	35.6896	4.21318	2.57398
RP11-588H23.3	10.859	2.44629	7.87027	3.44111	2.57386
PQBP1	84.895	10.6253	28.9215	7.38864	2.57383
TKTL1	16.956	3.90858	11.6213	3.65809	2.57127
DNAJA1	722.847	280.326	722.259	2.57298	2.57089
ZNF252P	17.9463	2.86527	8.93142	4.90167	2.5694
AUH	22.9792	8.75193	24.0461	2.45892	2.56833
RAB11B	16.3463	5.3056	15.1888	2.75094	2.56737
LINC01152	68.2839	5.71531	16.2324	10.3173	2.56613
BHLHE40	63.7874	16.9223	44.9799	3.6149	2.56552
PSMG3	108.064	17.6351	46.7988	5.85264	2.565
NPIPB15	4.30182	0.691387	3.33709	3.1346	2.56422
PSMA6P1	3.4248	0.250618	2.20598	3.5381	2.56352
LMAN2L	2.98485	0.0322253	1.64605	3.86044	2.56344
PPP3CB	9.28972	1.8727	6.36243	3.5819	2.56289
SNTA1	5.27129	0.276112	2.27013	4.91437	2.56257
KCNC4-AS1	11.5326	1.86826	6.34969	4.36941	2.56242
PDPN	404.643	180.608	464.151	2.23361	2.56128
TSPYL1	51.4054	5.47913	15.5949	8.08834	2.56128
ZNF883	29.1646	3.53805	10.6229	6.64703	2.5612
RP11-274J16.5	18.9481	5.10907	14.6464	3.26532	2.56118
TUFT1	8.37124	1.11146	4.40133	4.43828	2.55811
MSRB1	11.4643	0.830868	3.6821	6.80787	2.55731
KLHDC9	13.5256	1.01535	4.15072	7.2075	2.55575
FOXK2	54.52	7.03477	19.5248	6.90998	2.5545
RP11-445P17.3	3.99726	0.690415	3.31792	2.95623	2.55436
RP11-266A24.1	7.47365	1.1946	4.60412	3.86113	2.55359
B4GALT7	9.11155	1.25259	4.74255	4.48885	2.54931
TXNL4B	49.4753	14.7995	39.265	3.19474	2.5485
SNX8	26.7908	2.43615	7.75266	8.08777	2.54723
ATP13A2	4.44795	0.836201	3.67625	2.96697	2.5467
TMEM252	111.479	12.1818	32.5585	8.53288	2.54581
CDNF	2.61212	0.370343	2.48842	2.63592	2.54565
SIGIRR	46.0766	2.36507	7.56469	13.9898	2.54518
CDC42SE2	58.1849	22.1338	57.8497	2.55837	2.54388
VAPB	21.4386	8.5342	23.2481	2.35349	2.54328
AKR1A1	80.9241	13.4626	35.7514	5.66454	2.54113
WSCD1	572.196	81.4077	208.343	6.95562	2.54034
CCDC101	316.263	37.835	97.6499	8.16951	2.54023
ZNF775	1.70919	0	1.53962	2.70919	2.53962
ERI3	54.3184	14.8053	39.138	3.5	2.53953
ALG14	3.67186	0.134158	1.87979	4.11923	2.53915
TMEM99	6.80545	1.8647	6.27267	2.7247	2.53872
PEX3	41.7788	18.5549	48.642	2.18762	2.5386
TRIM39	7.24186	0.43719	2.64814	5.7347	2.53838
AC007131.2	39.2612	9.38739	25.3607	3.87596	2.53776
SNX17	24.0716	3.31266	9.93862	5.81349	2.5364
GALNT18	37.6399	5.69804	15.9864	5.76884	2.53602
TXNL1	39.5984	8.91388	24.1399	4.09511	2.53583
NECAP2	344.161	75.7005	193.492	4.50011	2.53573
RP11-307C12.11	6.24464	0.862072	3.72116	3.89063	2.53543
NDUFV1	52.9865	7.38132	20.2477	6.44129	2.53512
RP13-143G15.4	25.0153	7.59014	20.7731	3.02851	2.53466
SELM	8.38676	1.64178	5.69487	3.55319	2.53423
EIF4H	67.9545	14.4153	38.0617	4.47312	2.53396
NDUFAF4	79.3083	29.943	77.3984	2.59536	2.53364
NTPCR	17.1642	2.70073	8.36612	4.90828	2.53088
ZNF267	60.298	28.192	72.8815	2.09982	2.53088
CCT6A	42.4265	9.19475	24.7765	4.2597	2.52841
PRR16	30.4304	12.2389	32.4661	2.3741	2.52787
AC018359.1	125.397	18.1798	47.4834	6.59014	2.52784
THNSL1	16.7471	5.43605	15.2683	2.75745	2.52769
TRMT44	542.822	101.206	257.307	5.32085	2.52732
NGLY1	33.5567	8.96328	24.1643	3.46841	2.52571
ATG4C	62.5648	27.0427	69.8168	2.26672	2.52532
RTN3	102.497	43.1995	110.598	2.3416	2.52487
PSMA1	58.9334	14.8227	38.9309	3.78781	2.52365
RP11-778J16.3	1.16045	0	1.52324	2.16045	2.52324
ADIPOR1	89.2655	30.3051	77.9638	2.88341	2.52239
SLC25A5	327.03	118.989	301.523	2.73383	2.52126
POLDIP2	60.1171	8.63983	23.2628	6.34006	2.51694
DNPEP	9.45586	1.5387	5.38906	4.11858	2.51666
FGD5	7.46104	1.3797	4.98775	3.55551	2.51618
DHX58	94.6732	5.25333	14.7227	15.2996	2.5143
RPL23	74.167	30.4126	77.9799	2.39289	2.51427
GGCX	16.3788	6.56872	18.0265	2.29614	2.51383
RNA5SP456	19.5069	7.8439	21.205	2.31876	2.51077
DGCR6L	122.367	4.91453	13.85	20.8582	2.51077
ACTG2	144.23	15.6088	40.6948	8.74414	2.5104
SEPHS2	48.9506	10.9393	28.9665	4.18372	2.50991
RIBC1	3.40322	0.923957	3.82383	2.28863	2.50724
SLC3A1	184.101	91.1132	229.808	2.0095	2.5057
JAM2	10.6942	2.79142	8.49622	3.08439	2.50466
RP11-412P11.1	8.71946	2.87456	8.70182	2.50853	2.50398
NDNL2	56.0625	10.7323	28.3764	4.86369	2.50388
MAP2K2	14.8069	2.59255	7.99481	4.39991	2.50374
SERPINB5	123.103	37.5292	95.4093	3.22101	2.50224
DNAJC19	53.2181	22.1241	56.8597	2.34466	2.50214
LOH12CR1	549.701	90.2044	227.113	6.0381	2.50112
AC068522.4	5.51439	2.06415	6.66128	2.12601	2.5003
MRPL28	33.541	0.633941	3.08517	21.1397	2.5002
PAOX	2.25115	0.324673	2.31128	2.4543	2.4997
STX5	7.49496	0.790836	3.47449	4.74357	2.49855
ARMC2	432.677	142.369	357.117	3.02491	2.49787
COPE	144.098	62.1121	156.611	2.29905	2.49732
POLR2M	276.685	93.1907	234.007	2.94812	2.49501
SLIT3	53.4813	19.0533	49.0143	2.71683	2.49407
CUTA	35.7111	12.6781	33.1031	2.68394	2.49327
ADAM19	56.9908	16.729	43.1896	3.27095	2.4925
MVP	219.538	81.4769	204.472	2.67394	2.49127
RP11-488C13.1	2.61932	0.262883	2.146	2.86592	2.49112
SC5D	12.7708	5.10506	14.2001	2.25564	2.48975
RP11-698N11.2	190.056	71.6921	179.882	2.62829	2.48833
LMO1	72.2219	31.751	80.4405	2.23572	2.48666
DIP2B	8.36878	2.52175	7.75452	2.66026	2.48584
RP11-111M22.2	2.58847	0.304629	2.24281	2.75057	2.48562
DRAM2	23.3534	10.5997	27.8304	2.09948	2.48544
UBE2V2	43.8397	19.6823	50.3574	2.16802	2.48316
CCSER1	27.6151	9.33013	24.636	2.77007	2.48167
ZNF542	4.38532	1.33592	4.79605	2.30544	2.48127
C1orf56	190.478	32.1448	81.1498	5.777	2.47851
C11orf1	1.46916	0.0858462	1.6902	2.27395	2.47751
LYPLA1	16.9228	6.4153	17.3686	2.417	2.47712
LRRC61	10.0586	2.76342	8.31771	2.93845	2.47586
MRPL21	98.4948	26.4045	66.8344	3.63061	2.4753
LDHA	108.89	18.9804	48.4502	5.49988	2.47493
RP11-24B19.3	6.21293	0.594785	2.94609	4.52282	2.47437
MIR320A	3.28688	0	1.47425	4.28688	2.47425
C15orf60	2159.06	222.704	552.437	9.6559	2.47397
NT5M	7.58938	0.14855	1.84121	7.47845	2.47374
RP11-507B12.2	14.9115	3.13656	9.23264	3.84655	2.47371
SMUG1	7.37364	1.25863	4.58627	3.7074	2.4733
RP11-126O1.2	1.51716	0	1.47198	2.51716	2.47198
PPIAP29	20.6163	7.88827	20.9637	2.432	2.47109
ELP4	25.9741	12.3014	31.8521	2.02791	2.46981
DISC1	3.95047	1.17959	4.38301	2.27128	2.46973
RP11-4N23.1	9.43322	1.91184	6.19136	3.58303	2.46969
NFKB1	17.3994	3.28599	9.57197	4.29291	2.46663
HACE1	48.0731	15.96	40.8333	2.89346	2.46659
CELA3A	7.86498	2.30035	7.13074	2.68607	2.4636
CLK4	6.65303	0.603752	2.94985	4.77195	2.46288
AC093843.1	2.89453	0.672098	3.11326	2.32913	2.45994
CTD-2538C1.2	3.89262	0.187458	1.92063	4.12024	2.45957
FAM25B	3.11476	0.267018	2.11585	3.2476	2.4592
DESI1	35.2397	5.51663	15.0167	5.56111	2.45782
AC104389.28	7.08976	2.93984	8.66895	2.05332	2.45415
APEX2	40.0838	18.7067	47.3628	2.08476	2.45413
TIMP2	3.48747	0.53081	2.75629	2.93143	2.45379
ASGR1	19.8753	3.43369	9.87324	4.70835	2.45242
CCDC124	73.8862	19.2416	48.635	3.69963	2.45214
BOLA1	52.2431	3.44087	9.88783	11.9893	2.45173
CACNA1C	29.1017	8.06107	21.2075	3.32209	2.45087
ARHGAP26-AS1	3.2288	1.06865	4.06855	2.04423	2.45017
FAM173B	6.58306	2.21402	6.86849	2.35937	2.44817
LINC00476	1.8036	0.386952	2.39497	2.02141	2.4478
STX4	9.71116	2.33759	7.16815	3.20925	2.44732
ITM2B	54.3003	15.8109	40.1409	3.28955	2.44728
BTF3L4P2	3.7503	0.193568	1.91929	3.97992	2.44585
NTMT1	56.9988	2.29925	7.06876	17.5794	2.44564
MRPS36	13.7821	2.45301	7.44307	4.28093	2.44513
MAP3K7CL	238.765	107.038	263.126	2.21927	2.44476
GTF2H2C	48.2627	8.22049	21.5396	5.34274	2.44452
SAT1	32.9574	11.1426	28.6814	2.79655	2.4444
THAP8	48.5216	7.08945	18.7732	6.12175	2.44432
DDX39A	61.3844	12.3184	31.533	4.68406	2.4427
CPNE9	218.493	52.5658	129.811	4.09764	2.44205
SYS1	17.871	3.58519	10.1894	4.11565	2.44034
TUBA1A	19.9121	4.7911	13.1306	3.61108	2.44005
CDH12	39.329	15.7861	39.944	2.40252	2.43916
MIR5006	20.6123	6.98651	18.4601	2.7061	2.43662
PCYT2	8.48723	0.273378	2.10051	7.45044	2.43487
CEBPB	10.8338	0.318791	2.20988	8.97324	2.43396
ECI1	17.8609	0.39474	2.39376	13.5229	2.43326
MSRB2	5.23492	2.05231	6.42625	2.04269	2.43299
EIF2B3	98.2275	26.3067	65.4028	3.63382	2.43174
ZNF132	8.78397	0.791384	3.35503	5.46168	2.4311
CNIH4	49.3896	7.61026	19.9313	5.85227	2.43097
ARL2BP	57.9348	17.9754	45.1059	3.10585	2.42977
SIRT3	22.4792	3.32886	9.51578	5.42388	2.42923
PMPCB	11.4242	1.83046	5.87294	4.38948	2.42821
PAICS	25.7705	9.55784	24.6242	2.5356	2.42703
2021-03-04	156.114	35.0972	86.5788	4.35251	2.42619
AL109763.2	3.11745	0.499324	2.63751	2.7462	2.4261
SLC35D2	20.1856	5.2129	14.0717	3.40993	2.42587
RP4-597A16.2	7.00124	0.380509	2.348	5.79586	2.42519
TPRKB	27.561	5.37152	14.4298	4.48261	2.42168
TSR3	5.45187	0.0562771	1.55543	6.10812	2.41928
ELOF1	128.709	28.0758	69.3175	4.46108	2.41842
CRISPLD2	61.3362	16.4561	41.2013	3.57103	2.41758
ZNF385B	35.977	11.3308	28.804	2.99874	2.41703
PYGM	7.08429	0.0547968	1.54925	7.66431	2.41682
ZSCAN5A	19.6943	1.8816	5.96318	7.18154	2.41643
TMED5	2.27658	0.414916	2.41847	2.31574	2.41602
POLE2	18.2615	6.65083	17.4837	2.51756	2.4159
PYROXD1	7.71087	1.47023	4.96335	3.52635	2.41409
RP11-343D24.2	19.4994	9.10176	23.3813	2.02929	2.41357
MAP1LC3A	3.55345	0.830747	3.41578	2.48721	2.41201
UBE2A	92.1432	36.8182	90.1737	2.46292	2.41084
RNH1	33.8873	5.1051	13.7168	5.71446	2.41057
STRN4	11.096	1.52453	5.08467	4.79136	2.41022
PRL	5.96161	0.682534	3.05404	4.13758	2.40949
ACO2	37.8923	6.79514	17.7734	4.9893	2.40834
AAMDC	4.37123	0	1.40718	5.37123	2.40718
RRP9	32.8955	2.42204	7.23576	9.90508	2.40668
GSAP	32.5069	11.7896	29.7753	2.61985	2.40627
PLA2G12B	28.2325	6.76132	17.6733	3.76643	2.40595
BET1	10.2927	1.9615	6.12444	3.81316	2.40569
AP1M1	158.736	49.3589	120.114	3.17196	2.40501
RUVBL2	51.0917	22.9624	56.621	2.17389	2.40464
ATP6AP1	16.9253	7.03451	18.3133	2.23104	2.4038
DDX31	18.7106	1.97574	6.15188	6.62378	2.4034
NDUFV2P1	2.13059	0.0471388	1.5156	2.98966	2.40236
AGK	198.209	56.5385	137.15	3.46218	2.401
TPD52L2	35.372	11.6544	29.37	2.87425	2.39995
MNX1-AS1	4.96508	0.141669	1.73993	5.22488	2.39994
TNNI3	2.52698	0.226887	1.9389	2.87474	2.39541
LMO3	43.7068	14.9439	37.1842	2.804	2.39491
CCL24	2.3013	0.421244	2.40286	2.32282	2.39428
DDX4	295.428	100.572	242.183	2.91841	2.3942
SRRD	11.9478	0.536125	2.67732	8.42885	2.39389
C9orf116	15.4869	1.3079	4.52072	7.1437	2.3921
AC141586.5	8.78697	2.5985	7.60616	2.71974	2.3916
EFCAB2	3.24975	0.292482	2.0895	3.28806	2.39036
ATP6V1E1	221.047	57.3269	138.399	3.80693	2.38995
RP11-804A23.1	1.5856	0	1.38905	2.5856	2.38905
RP13-582O9.7	2.02417	0.220445	1.91507	2.47792	2.38853
FAM136A	47.9213	14.6661	36.3954	3.12276	2.38703
DDX41	5.84568	0.798826	3.29361	3.80564	2.38689
RP11-467K18.2	1.83342	0.33415	2.18427	2.12377	2.38674
LOXL1	10.6068	1.57012	5.13393	4.51605	2.38663
RP11-665G4.1	3.09515	0.0732732	1.56061	3.81557	2.38579
RP11-499F3.2	21.5837	2.77248	7.99963	5.98642	2.3856
ECI2	10.366	0.848291	3.40839	6.14945	2.38512
RP11-413P11.1	26.723	3.04366	8.64127	6.85593	2.38429
RNF114	221.891	75.8011	182.107	2.90218	2.38416
PEX2	124.601	17.3354	42.7118	6.85019	2.38401
SRSF12	54.1354	20.4271	50.0658	2.57316	2.38323
ORAI1	35.0609	6.5299	16.9439	4.78903	2.38302
TDRD10	8.34476	2.63588	7.65741	2.57015	2.3811
RP11-192N10.2	78.1485	33.0181	79.9998	2.32666	2.38108
RP11-338O1.2	1.09937	0	1.3791	2.09937	2.3791
AC134300.1	3.73169	0	1.37904	4.73169	2.37904
TMEFF2	8.10281	3.53821	9.79634	2.00581	2.37898
CCDC94	15.7196	2.36745	7.00943	4.96506	2.37849
RALYL	18.7061	5.60223	14.6943	2.98476	2.37712
FBXL6	26.5972	9.5188	24.0006	2.62361	2.37675
VAPA	23.3481	5.04912	13.3706	4.02506	2.37565
GRWD1	35.7406	2.63576	7.6363	10.1053	2.37538
RGCC	3.49323	0.426483	2.38757	3.14987	2.37477
ZDHHC2	3.40298	0.740805	3.13276	2.52928	2.37405
RBMS2	66.3133	19.4344	47.4778	3.29411	2.37236
SERP1	176.065	52.0886	124.93	3.33526	2.37208
SFXN4	84.798	19.3447	47.2489	4.21722	2.37157
TMOD1	12.8785	1.98769	6.08541	4.64523	2.37154
PGAM1	4.10091	0.959535	3.64593	2.60312	2.37094
CHST4	5.52946	0.170704	1.77544	5.57738	2.37075
SMIM1	10.9008	2.53089	7.36601	3.37049	2.36937
PLA2G12A	32.5515	3.64599	9.99713	7.22161	2.36702
RP1-276E15.1	10.6057	1.86761	5.78247	4.04716	2.3652
DUSP12	50.4055	16.6333	40.6896	2.91525	2.36425
COPS4	262.059	68.9654	164.319	3.75984	2.36287
ZFP62	41.5328	6.02213	15.5866	6.05696	2.36205
MBIP	305.736	108.789	258.315	2.79386	2.36193
PDGFA	15.6766	3.24843	9.03397	3.92535	2.36181
B3GNT4	28.293	13.5213	33.2907	2.01724	2.3614
RP11-507B12.1	7.45313	1.62244	5.18961	3.22339	2.36025
NDUFAF6	20.539	3.21425	8.94657	5.11099	2.36022
SHISA8	20.7694	2.55881	7.39819	6.11705	2.35983
SLC39A4	16.3688	6.91973	17.6803	2.19311	2.35871
RP11-355N15.1	25.476	8.01194	20.2463	2.93788	2.35757
ARL16	9.07649	0.813214	3.27423	5.55725	2.35727
AC099850.1	1.99958	0.279567	2.01628	2.34422	2.35727
REEP5	3.42237	0.438936	2.39109	3.07336	2.35666
RP11-232D9.3	4.23502	0	1.35663	5.23502	2.35663
NLRP7	72.9303	21.6006	52.2526	3.27117	2.35625
CGREF1	104.706	12.8077	31.5222	7.6556	2.35536
LINC00937	34.8686	5.90691	15.264	5.19314	2.35474
TSEN34	51.4501	4.74693	12.5272	9.12663	2.35381
DDB2	10.6192	2.18496	6.49656	3.64815	2.35373
RP11-121L10.3	2.52613	0.121907	1.64059	3.14298	2.35366
ARPC3P5	13.2746	1.04085	3.79953	6.99446	2.35173
RP11-362K2.2	14.0415	1.92795	5.88421	5.1372	2.3512
ALKBH4	21.4284	7.30023	18.5143	2.70214	2.35105
GPKOW	49.4188	7.86896	19.839	5.68486	2.34965
APRT	20.4374	2.48123	7.17885	6.15799	2.34942
VAMP8	59.9756	6.52984	16.6751	8.09786	2.34733
CD36	357.21	173.31	408.126	2.05502	2.34712
KIAA1279	170.115	56.4745	133.82	2.97724	2.34574
CCDC58	37.8079	9.12065	22.7388	3.83453	2.34558
FASTKD3	38.8667	15.7145	38.2044	2.38516	2.34553
ABHD11	7.51297	1.63293	5.17472	3.23327	2.34519
NDUFA11	1.42498	0.0379313	1.43406	2.33636	2.34511
PCAT4	2.57357	0.483557	2.47874	2.40879	2.34487
LHFPL3	6.33469	2.26211	6.64813	2.24845	2.34453
CYP4B1	14.9997	0.733468	3.064	9.22986	2.34443
RP11-296I10.3	3.91171	0.696287	2.97663	2.89556	2.34431
RP11-127I20.7	2.13917	0.337962	2.13617	2.34623	2.34399
RP11-552E20.1	4.0789	0.454962	2.41009	3.49075	2.34376
NAPB	2.14891	0.15805	1.71311	2.71915	2.34282
YARS2	193.854	79.8342	188.345	2.41054	2.34239
ZNF84	26.4769	6.99471	17.7251	3.43689	2.34219
NXPH1	176.563	17.2558	41.7466	9.72639	2.34154
ZNF799	117.675	10.4491	25.8051	10.3655	2.34125
ROPN1L	27.6049	2.04666	6.1315	9.38891	2.34076
LINC00847	27.195	4.56151	12.0118	5.06967	2.33962
OSBP2	29.5034	3.73399	10.0718	6.4435	2.33879
PRR24	2.31545	0.497393	2.50198	2.21415	2.33872
C6orf57	20.463	3.70815	10.0094	4.5587	2.33837
PRIM2	325.816	102.345	240.597	3.16237	2.33776
CCDC106	10.4837	1.31478	4.41046	4.96101	2.33736
ZNF433	25.1926	1.61594	5.10661	10.0127	2.33438
CERS4	16.909	1.33547	4.44948	7.66828	2.33335
RP11-10L12.4	22.4189	1.8556	5.65978	8.20103	2.33218
THAP10	18.5604	6.45731	16.387	2.62298	2.33154
PITHD1	266.121	123.248	288.503	2.14991	2.33004
Z95152.1	1.56293	0	1.32844	2.56293	2.32844
MRPS6	40.625	17.5417	42.1619	2.24493	2.32782
MLF1	124.497	41.7022	98.3668	2.9389	2.32697
RP11-184D12.1	2.83429	0.574461	2.66328	2.4353	2.32669
DHRS11	16.5921	1.52121	4.86202	6.97763	2.32508
B3GALNT1	68.9822	20.0054	47.7932	3.33163	2.32289
SEC23B	108.142	16.6349	39.9325	6.18896	2.3211
AC091729.9	8.53152	1.16544	4.02283	4.40165	2.31954
RP11-686G23.2	8.78815	1.06462	3.7875	4.74089	2.31882
CCDC157	19.5802	3.85776	10.2639	4.23656	2.31874
WDR26	36.6049	12.917	31.259	2.70208	2.31795
RP11-432J24.5	8.09401	0.777246	3.11898	5.11691	2.31762
CTD-2142D14.1	2.43272	0.581819	2.66468	2.17011	2.31675
HN1L	18.9282	3.58352	9.61868	4.3478	2.31671
RP11-63E5.6	13.2079	4.643	12.0667	2.5178	2.31557
PEX7	10.3853	2.43842	6.95893	3.31119	2.31471
TMCO1	52.7483	19.3997	46.2136	2.63476	2.31443
SRSF2	4.11974	0.0394018	1.40547	4.92566	2.31428
ETS1	8.7463	3.23574	8.80261	2.30097	2.31426
RP11-114J13.1	4.82476	0.952406	3.51784	2.98338	2.31399
MIR5707	5.09495	0	1.31296	6.09495	2.31296
LINC00483	35.5395	6.82926	17.1048	4.66704	2.31246
AC003088.1	17.3863	3.13808	8.56618	4.4432	2.31175
PDCL	89.9112	38.9509	91.3009	2.27557	2.31036
QRSL1	23.5992	7.82004	19.377	2.78902	2.31031
AGPAT2	155.812	15.9594	38.1812	9.24632	2.31029
RP11-108M9.6	1.21481	0	1.30983	2.21481	2.30983
LGALS4	34.8228	3.96208	10.4569	7.21932	2.30889
RFC2	51.1187	11.0849	26.8901	4.31272	2.30785
ATG4B	99.2958	12.2601	29.5961	7.56375	2.30739
EXOSC6	4.16129	0.933053	3.46026	2.67002	2.30737
C19orf60	26.7588	2.42291	6.89472	8.10971	2.30643
ZDHHC3	78.1605	29.9856	70.4574	2.55475	2.30615
CYP7B1	9.68272	1.23796	4.15933	4.77342	2.30538
COX8C	42.678	17.5615	41.7813	2.35315	2.30484
NUTF2	45.9583	18.1484	43.0993	2.45233	2.30302
FBLN5	77.7714	13.1098	31.4921	5.58276	2.30281
OCEL1	13.1568	2.33965	6.68983	4.23902	2.30259
TEX37	81.9991	10.9516	26.5152	6.94463	2.30223
TMEM110	5.00786	1.00994	3.6261	2.98907	2.30161
VRK1	282.448	139.106	321.441	2.02309	2.30141
GRIA1	28.1831	7.43245	18.4007	3.46081	2.30072
RP11-30J20.1	21.75	5.45437	13.8402	3.52475	2.29925
WDR4	13.5936	3.16179	8.56878	3.50657	2.2992
DHRSX	36.9701	5.55056	14.0522	5.79646	2.29786
RALY	199.809	61.3952	142.364	3.21834	2.29768
ARFIP2	29.8272	3.32498	8.93188	7.12771	2.2964
APITD1	83.1835	13.6797	32.6943	5.73468	2.2953
GIN1	11.5019	2.35036	6.68806	3.7315	2.29469
AC009403.2	10.4399	1.26639	4.20019	5.04765	2.29449
MAP6D1	39.2475	2.18578	6.30811	12.6335	2.29398
MTRR	66.8203	22.4083	52.6852	2.89727	2.29342
SDHA	207.73	18.2335	43.1102	10.8524	2.29341
RP11-434O22.2	3.16552	0.665625	2.81965	2.50087	2.29322
SRSF9	128.064	9.98423	24.1858	11.7499	2.2929
DYNLL1P1	2.45394	0	1.29175	3.45394	2.29175
LYRM9	3.13642	0.312349	2.00669	3.15192	2.29108
ZNF207	64.4526	21.0146	49.4353	2.97314	2.29099
TINF2	157.67	13.7792	32.8538	10.7361	2.29064
POLE3	24.8278	6.36807	15.8675	3.50537	2.28926
[truncated: 462 more rows]

## Sheet: Legend
Dataset EV1: Human MOS-directed decay genes during oocyte maturation using RNA-seq.
