# Supplementary material for: Biallelic mutations in MOS cause female infertility characterized by human early embryonic arrest and fragmentation
Source: EMBO Mol Med. 2021 Nov 15;13(12):e14887. doi: 10.15252/emmm.202114887 (PMC8649871; doi:10.15252/emmm.202114887)
Supplement: Supplementary file 4 — Dataset EV2 [file EMMM-13-e14887-s002.xlsx]

## Sheet: DEG_U0126 vs. NT
Dataset EV2: The differential expression genes of U0126- vs. NT-treated human MII oocytes using RNA-seq.
Gene Symbol	NT_1	NT_2	U0126_1	U0126_2	NT_1_CPM	NT_2_CPM	U0126_1_CPM	U0126_2_CPM	NT_mean	U0126_mean	log2(fc)	PValue	FDR
A1BG	0	0.14	7.55	4.64	0	0.16	10.01	5.8	0.08	7.905	6.62662	2.3e-05	0.000387579
A2ML1	4.05	5.55	11.18	16.74	4.2	6.32	14.83	20.91	5.26	17.87	1.7644	0.00135555	0.0123379
AAAS	8.33	12.25	14.48	32.52	8.64	13.95	19.21	40.62	11.295	29.915	1.40518	0.00450281	0.032902
AACS	6.5	6.95	14.54	25.44	6.74	7.91	19.29	31.77	7.325	25.53	1.80129	0.000514154	0.00549286
AAED1	1.66	3.4	12.55	11.47	1.72	3.87	16.65	14.33	2.795	15.49	2.47042	6.77e-05	0.000976981
AAMDC	0.48	0.09	2.39	18.84	0.5	0.1	3.17	23.53	0.3	13.35	5.47573	1.71e-07	5.08e-06
AAMP	0.69	1.61	4.56	3.68	0.72	1.83	6.05	4.6	1.275	5.325	2.06228	0.0313586	0.148822
AARSD1	1.78	1.66	7	17.49	1.85	1.89	9.28	21.85	1.87	15.565	3.0572	8.07e-06	0.000153364
AB015752.3	15.75	12.28	17.76	44.68	16.34	13.98	23.56	55.81	15.16	39.685	1.38832	0.00521712	0.0371878
AB019440.50	0	0	0.88	1.91	0	0	1.17	2.39	0.001	1.78	10.7977	0.0386198	0.173297
ABCA17P	4.6	8.95	13.71	29.43	4.77	10.19	18.18	36.76	7.48	27.47	1.87675	0.000256279	0.00307
ABCB4	24.1	35.06	117.42	139.94	25	39.93	155.74	174.79	32.465	165.265	2.34782	7.01e-08	2.32e-06
ABCB7	5.08	8.23	27.52	28.23	5.27	9.37	36.5	35.26	7.32	35.88	2.29326	5.8e-06	0.000114501
ABCB8	0.56	0.44	1.59	5.08	0.58	0.5	2.11	6.34	0.54	4.225	2.96792	0.0190067	0.101552
ABCC6	5.06	12.28	22.27	14.07	5.25	13.98	29.54	17.57	9.615	23.555	1.29267	0.0101186	0.0622283
ABCD4	10.22	8.44	38.37	46.94	10.6	9.61	50.89	58.63	10.105	54.76	2.43805	2.57e-07	7.25e-06
ABCF2	10.98	12.45	23.78	40.28	11.39	14.18	31.54	50.31	12.785	40.925	1.67853	0.000367097	0.00416005
ABCF3	1.54	4.12	8.53	10.36	1.6	4.69	11.31	12.94	3.145	12.125	1.94685	0.00186135	0.0159567
ABHD11	1.26	0.66	3.88	8.3	1.31	0.75	5.15	10.37	1.03	7.76	2.91341	0.00162632	0.014244
ABHD14B	0.44	1.34	2.04	6.41	0.46	1.53	2.71	8.01	0.995	5.36	2.42946	0.0175986	0.095668
ABHD17A	0.36	1.49	4.74	6.17	0.37	1.7	6.29	7.71	1.035	7	2.75772	0.00336131	0.0258323
ABHD17B	14.61	24.13	38.82	27.4	15.16	27.48	51.49	34.22	21.32	42.855	1.00726	0.0216441	0.112183
ABHD5	1.82	6.01	5.29	18.25	1.89	6.84	7.02	22.79	4.365	14.905	1.77174	0.00238225	0.0194811
ABI3BP	48.53	63.17	21.2	8.52	50.34	71.94	28.12	10.64	61.14	19.38	-1.65755	0.000173585	0.00218536
ABL1	3.49	4.03	10.78	9.79	3.62	4.59	14.3	12.23	4.105	13.265	1.69217	0.00382418	0.0287024
ABT1	0.18	0	1.01	2.27	0.19	0	1.34	2.84	0.095	2.09	4.45943	0.0496477	0.20731
ABTB1	0	0.16	2.51	1.48	0	0.18	3.33	1.85	0.09	2.59	4.84688	0.0232919	0.118639
AC000041.8	0	0	3.39	0	0	0	4.5	0	0.001	2.25	11.1357	0.0181353	0.0979029
AC002064.7	0	0	0	3.57	0	0	0	4.46	0.001	2.23	11.1228	0.0215012	0.111601
AC002066.1	0	0.27	5.38	5.85	0	0.31	7.14	7.31	0.155	7.225	5.54266	9.31e-05	0.00129129
AC002116.7	0	0.6	0.8	4.81	0	0.68	1.06	6.01	0.34	3.535	3.3781	0.0219815	0.113528
AC002117.1	0.42	0.23	4.4	1.29	0.44	0.26	5.84	1.61	0.35	3.725	3.41181	0.0167462	0.0919733
AC002467.7	1.37	1.75	6.12	29.15	1.42	1.99	8.12	36.41	1.705	22.265	3.70693	1.41e-07	4.28e-06
AC002558.1	0	0	110.1	117.51	0	0	146.04	146.77	0.001	146.405	17.1596	2.49e-28	7.75e-25
AC003092.1	15.07	1.11	4.87	0	15.63	1.26	6.46	0	8.445	3.23	-1.38656	0.0450586	0.19363
AC004057.1	133.4	162.56	376.8	533.32	138.39	185.13	499.78	666.12	161.76	582.95	1.84952	7.96e-06	0.000151503
AC004160.4	0	2.55	4.86	6.33	0	2.9	6.45	7.91	1.45	7.18	2.30793	0.00725202	0.0481102
AC004702.2	0	0	0	10.58	0	0	0	13.21	0.001	6.605	12.6893	7.58e-05	0.00107966
AC004824.2	0	9.08	0	19.34	0	10.34	0	24.16	5.17	12.08	1.22438	0.0376	0.169908
AC004967.7	4.19	4.74	18.77	8.29	4.35	5.4	24.9	10.35	4.875	17.625	1.85415	0.00110977	0.0104494
AC005042.4	19.01	27.77	29.78	104.46	19.72	31.63	39.5	130.47	25.675	84.985	1.72684	0.000209136	0.00257595
AC005076.5	0	0.71	0.63	7.84	0	0.81	0.84	9.79	0.405	5.315	3.71408	0.00345459	0.026419
AC005086.2	0	0	5.84	0	0	0	7.75	0	0.001	3.875	11.92	0.00192775	0.0164228
AC005154.6	0.49	1.72	7.14	6.11	0.51	1.96	9.47	7.63	1.235	8.55	2.79141	0.00106075	0.010053
AC005276.1	3.17	1.14	3.14	9.96	3.29	1.3	4.16	12.44	2.295	8.3	1.85462	0.0139308	0.079658
AC005523.2	0	1.17	9.11	4.6	0	1.33	12.08	5.75	0.665	8.915	3.74481	0.000113013	0.00150911
AC005538.1	0	0	52.39	0	0	0	69.49	0	0.001	34.745	15.0845	6.11e-13	7.17e-11
AC005592.2	0	0	3.03	0	0	0	4.02	0	0.001	2.01	10.973	0.0254911	0.126963
AC005786.7	0	1.32	9.37	6.6	0	1.5	12.43	8.24	0.75	10.335	3.7845	3.1e-05	0.000497677
AC006011.4	0.09	7.48	18.12	18.47	0.09	8.52	24.03	23.07	4.305	23.55	2.45164	2.32e-05	0.000389488
AC006050.2	1.62	2.42	13.58	59.23	1.68	2.76	18.01	73.98	2.22	45.995	4.37285	3.79e-11	2.86e-09
AC006116.15	4.04	3.14	17.33	12.08	4.19	3.58	22.99	15.09	3.885	19.04	2.29305	7.39e-05	0.00105763
AC006116.21	8	2.08	5.95	15.15	8.3	2.37	7.89	18.92	5.335	13.405	1.32921	0.0290641	0.140437
AC006116.27	0	0	0	4.89	0	0	0	6.11	0.001	3.055	11.577	0.00713072	0.0475367
AC006480.1	62.25	0	0	0	64.58	0	0	0	32.29	0.001	-14.9788	4.91e-11	3.61e-09
AC006539.6	0	0	32.97	0	0	0	43.73	0	0.001	21.865	14.4163	2.85e-11	2.23e-09
AC007192.6	0	0.94	1.59	8.86	0	1.07	2.11	11.07	0.535	6.59	3.62267	0.00124621	0.0115254
AC007383.3	0	0	4.26	1.94	0	0	5.65	2.42	0.001	4.035	11.9784	0.00166348	0.0145287
AC007405.6	0.34	0.58	7.34	2.53	0.35	0.66	9.74	3.16	0.505	6.45	3.67494	0.00113841	0.0106639
AC008067.2	1.25	0	6.51	6.64	1.3	0	8.63	8.29	0.65	8.46	3.70215	0.000218224	0.00267581
AC008547.1	0	120.73	0	0	0	137.49	0	0	68.745	0.001	-16.069	3.6e-15	7.47e-13
AC008592.8	0	0.38	2.03	7.73	0	0.43	2.69	9.65	0.215	6.17	4.84286	0.000528249	0.00562967
AC008740.1	7.38	0	0	0	7.66	0	0	0	3.83	0.001	-11.9031	0.00350065	0.0266499
AC008753.3	18.85	43.43	128.64	119.76	19.55	49.46	170.63	149.58	34.505	160.105	2.21414	3.14e-07	8.64e-06
AC008834.1	0	0	1.58	1.72	0	0	2.1	2.15	0.001	2.125	11.0532	0.0232587	0.118544
AC009060.1	43.95	0	0	0	45.59	0	0	0	22.795	0.001	-14.4764	9.16e-10	4.64e-08
AC009060.2	0	0.46	14.62	15.51	0	0.52	19.39	19.37	0.26	19.38	6.21991	3.07e-10	1.85e-08
AC009065.1	0	83.62	0	0	0	95.23	0	0	47.615	0.001	-15.5391	6.17e-13	7.2e-11
AC009236.2	0.43	0	2.74	4.21	0.45	0	3.63	5.26	0.225	4.445	4.30419	0.00458432	0.0333671
AC009238.6	0	0	0	3.9	0	0	0	4.87	0.001	2.435	11.2497	0.0162628	0.0897704
AC009403.2	0.98	2.22	3.35	6.18	1.02	2.53	4.44	7.72	1.775	6.08	1.77625	0.0386515	0.173404
AC009784.1	0	0	106.78	0	0	0	141.63	0	0.001	70.815	16.1118	1.6e-16	4.48e-14
AC010761.10	3.81	0	0	0	3.95	0	0	0	1.975	0.001	-10.9476	0.0358913	0.164124
AC010761.14	0	0	0	5.04	0	0	0	6.3	0.001	3.15	11.6211	0.00630226	0.0432285
AC010894.3	0.5	1.76	4.88	5.69	0.52	2	6.47	7.11	1.26	6.79	2.42999	0.00717942	0.0477156
AC010987.5	7.33	0	0	0	7.6	0	0	0	3.8	0.001	-11.8918	0.00361355	0.0273757
AC011073.1	0	0	0	138.25	0	0	0	172.68	0.001	86.34	16.3977	2.81e-17	9.01e-15
AC011288.2	4.64	10.92	15.04	13.99	4.81	12.44	19.95	17.47	8.625	18.71	1.11721	0.0255196	0.127022
AC011453.1	0	0	0	68.77	0	0	0	85.89	0.001	42.945	15.3902	4.75e-13	5.79e-11
AC012146.7	1.09	4.75	4.28	10.37	1.13	5.41	5.68	12.95	3.27	9.315	1.51027	0.0229334	0.117361
AC012353.1	0	0	0	28.62	0	0	0	35.75	0.001	17.875	14.1257	4.25e-10	2.42e-08
AC012360.1	0	0	215.66	153.76	0	0	286.05	192.05	0.001	239.05	17.867	1.21e-31	8.79e-28
AC012363.4	2.44	1.77	3.3	11.46	2.53	2.02	4.38	14.31	2.275	9.345	2.03833	0.00530534	0.037669
AC013271.3	4.24	4.2	0	0	4.4	4.78	0	0	4.59	0.001	-12.1643	0.00130055	0.0119318
AC013463.2	8.82	4.71	0.34	1.71	9.15	5.36	0.45	2.14	7.255	1.295	-2.48602	0.00614086	0.0423343
AC015922.6	16.11	11.21	0	4.77	16.71	12.77	0	5.96	14.74	2.98	-2.30635	0.000481249	0.0051896
AC015933.2	5.08	0.54	23	43.68	5.27	0.61	30.51	54.56	2.94	42.535	3.85476	3.84e-10	2.23e-08
AC016730.1	0.74	7.44	16.84	16.78	0.77	8.47	22.34	20.96	4.62	21.65	2.2284	6.38e-05	0.000930304
AC016739.1	96.98	0	0	0	100.6	0	0	0	50.3	0.001	-15.6183	6.55e-13	7.61e-11
AC016907.3	0.23	0.7	2.6	3.64	0.24	0.8	3.45	4.55	0.52	4	2.94342	0.0217544	0.112594
AC018696.4	0	76.12	0	0	0	86.69	0	0	43.345	0.001	-15.4036	1.74e-12	1.81e-10
AC018737.3	3.68	4.29	6.16	10.89	3.82	4.89	8.17	13.6	4.355	10.885	1.3216	0.026943	0.132475
AC018816.3	0	5.02	3.58	9.04	0	5.72	4.75	11.29	2.86	8.02	1.48759	0.036124	0.164843
AC020956.3	0.62	1.05	4.47	3.31	0.64	1.2	5.93	4.13	0.92	5.03	2.45085	0.0197742	0.104628
AC021876.4	0	0	0	3.32	0	0	0	4.15	0.001	2.075	11.0189	0.0266152	0.131319
AC022201.5	0	0	0	4.05	0	0	0	5.06	0.001	2.53	11.3049	0.014336	0.0815051
AC024560.2	0	0	6.48	3.77	0	0	8.59	4.71	0.001	6.65	12.6991	5.54e-05	0.000824201
AC024571.1	0	28.78	0	94.6	0	32.78	0	118.16	16.39	59.08	1.84985	0.00087164	0.00857341
AC025279.1	7.38	0	0	0	7.66	0	0	0	3.83	0.001	-11.9031	0.00350065	0.0266499
AC026803.1	4345.46	0	0	0	4507.87	0	0	0	2253.93	0.001	-21.104	2.53e-32	3.96e-28
AC027612.6	25.4	38.46	60.11	86.94	26.35	43.8	79.73	108.59	35.075	94.16	1.42467	0.000463994	0.00502836
AC034198.1	83.61	0	0	0	86.73	0	0	0	43.365	0.001	-15.4042	4.21e-12	4.16e-10
AC060834.3	0	0.64	1.7	7.39	0	0.73	2.25	9.23	0.365	5.74	3.97508	0.00173278	0.0150496
AC062017.1	0	0.51	3.37	0.73	0	0.58	4.47	0.91	0.29	2.69	3.21348	0.0463538	0.197574
AC062028.1	0.58	0.21	6.3	16.28	0.6	0.24	8.36	20.33	0.42	14.345	5.09401	8.86e-08	2.87e-06
AC062029.1	0	0.51	1.9	3.19	0	0.58	2.52	3.98	0.29	3.25	3.48631	0.0247408	0.124136
AC069277.2	0	0	4.24	0.61	0	0	5.62	0.76	0.001	3.19	11.6393	0.00498206	0.0357928
AC073133.1	4.82	10.07	36.01	33.36	5	11.47	47.76	41.67	8.235	44.715	2.44092	7.41e-07	1.86e-05
AC073218.3	0	0	7.85	0	0	0	10.41	0	0.001	5.205	12.3457	0.000324031	0.00373998
AC073284.4	5.69	23.87	37.96	58.04	5.9	27.18	50.35	72.49	16.54	61.42	1.89275	6.34e-06	0.000123707
AC073657.1	0	0	0	12.56	0	0	0	15.69	0.001	7.845	12.9376	1.62e-05	0.000283637
AC073869.1	1.39	0.81	7.87	0.87	1.44	0.92	10.44	1.09	1.18	5.765	2.28853	0.0162802	0.0898436
AC073900.4	1.08	0.7	4.68	3.4	1.12	0.8	6.21	4.25	0.96	5.23	2.4457	0.0180678	0.0976352
AC074183.3	0.22	2.24	4.01	4.37	0.23	2.55	5.32	5.46	1.39	5.39	1.9552	0.0362774	0.165405
AC074289.1	2.18	1.85	3.75	7.67	2.26	2.11	4.97	9.58	2.185	7.275	1.73531	0.0269788	0.132532
AC078814.1	57.44	0	0	0	59.59	0	0	0	29.795	0.001	-14.8628	1.04e-10	7.14e-09
AC078882.1	0	0.91	2.73	4.88	0	1.04	3.62	6.1	0.52	4.86	3.22437	0.00807257	0.0524381
AC079305.8	0	0	0	3.66	0	0	0	4.57	0.001	2.285	11.158	0.0199194	0.105244
AC079742.4	0	0	9.32	0	0	0	12.36	0	0.001	6.18	12.5934	8.95e-05	0.00124846
AC084809.3	13.53	37.55	87.87	255.08	14.04	42.76	116.55	318.6	28.4	217.575	2.93755	1.19e-10	7.95e-09
AC087294.2	0	0	1.15	1.4	0	0	1.53	1.75	0.001	1.64	10.6795	0.0463978	0.197634
AC087499.9	0	38.64	0	0	0	44	0	0	22	0.001	-14.4252	5.02e-10	2.82e-08
AC091038.1	64.99	0	0	0	67.42	0	0	0	33.71	0.001	-15.0409	3.63e-11	2.76e-09
AC091053.1	40.82	0	0	0	42.35	0	0	0	21.175	0.001	-14.3701	1.72e-09	8.09e-08
AC091493.2	3.45	1.83	12.81	10.4	3.58	2.08	16.99	12.99	2.83	14.99	2.40513	0.000112384	0.00150392
AC091729.9	1.32	0.28	2.03	4.57	1.37	0.32	2.69	5.71	0.845	4.2	2.31337	0.0428626	0.186725
AC092069.1	0	0	0	100.18	0	0	0	125.13	0.001	62.565	15.9331	4.3e-15	8.45e-13
AC092168.2	3.6	0.52	3.81	6.79	3.73	0.59	5.05	8.48	2.16	6.765	1.64706	0.0413907	0.181954
AC092375.1	7.38	0	0	0	7.66	0	0	0	3.83	0.001	-11.9031	0.00350065	0.0266499
AC093159.1	0	0.58	0.76	4.11	0	0.66	1.01	5.13	0.33	3.07	3.2177	0.0366254	0.166555
AC093249.1	0	0	18.48	0	0	0	24.51	0	0.001	12.255	13.5811	3.48e-08	1.25e-06
AC093270.1	26.44	0	0	0	27.43	0	0	0	13.715	0.001	-13.7435	4.3e-08	1.5e-06
AC093323.3	1.18	0.88	3.14	6.38	1.22	1	4.16	7.97	1.11	6.065	2.44995	0.0114423	0.0683521
AC093495.4	0	0	3.49	5.13	0	0	4.63	6.41	0.001	5.52	12.4305	0.00025943	0.00310605
AC093807.1	0	37.88	0	0	0	43.14	0	0	21.57	0.001	-14.3967	5.84e-10	3.15e-08
AC093818.1	2.3	1.05	5.35	4.92	2.39	1.2	7.1	6.15	1.795	6.625	1.88394	0.0248757	0.12467
AC097382.1	0	0	0	221.62	0	0	0	276.81	0.001	138.405	17.0785	6.76e-19	3.21e-16
AC098477.1	0	0	255.79	0	0	0	339.28	0	0.001	169.64	17.3721	6.51e-20	4.59e-17
AC100821.1	0	59.33	0	0	0	67.57	0	0	33.785	0.001	-15.0441	1.32e-11	1.14e-09
AC103724.1	81.64	0	0	0	84.69	0	0	0	42.345	0.001	-15.3699	5.27e-12	5.09e-10
AC104389.16	0	2.46	14.67	11.21	0	2.8	19.46	14	1.4	16.73	3.57894	5.15e-07	1.35e-05
AC106753.1	0	0	0	89.86	0	0	0	112.24	0.001	56.12	15.7762	1.97e-14	3.46e-12
AC106782.1	7.38	0	0	0	7.66	0	0	0	3.83	0.001	-11.9031	0.00350065	0.0266499
AC106788.1	7.38	0	0	0	7.66	0	0	0	3.83	0.001	-11.9031	0.00350065	0.0266499
AC108004.3	4.1	1.81	0	0	4.25	2.06	0	0	3.155	0.001	-11.6234	0.00778169	0.0509122
AC108933.1	0	0	0	68.24	0	0	0	85.23	0.001	42.615	15.3791	5.08e-13	6.13e-11
AC112497.1	0	0	2.91	0.85	0	0	3.86	1.06	0.001	2.46	11.2644	0.0138967	0.0795042
AC117945.1	0	60.68	0	162.21	0	69.1	0	202.6	34.55	101.3	1.55188	0.00510251	0.0365259
AC124057.5	0	0	2.91	40.54	0	0	3.86	50.63	0.001	27.245	14.7337	6.73e-12	6.31e-10
AC126281.1	47.29	0	0	0	49.06	0	0	0	24.53	0.001	-14.5823	5.49e-10	3e-08
AC126281.5	47.29	0	0	0	49.06	0	0	0	24.53	0.001	-14.5823	5.49e-10	3e-08
AC132008.1	1.43	0	6.64	3.57	1.48	0	8.81	4.46	0.74	6.635	3.1645	0.00225649	0.0186766
AC133555.1	7.38	0	0	0	7.66	0	0	0	3.83	0.001	-11.9031	0.00350065	0.0266499
AC133680.1	13.13	20.05	25.79	33.52	13.62	22.83	34.21	41.87	18.225	38.04	1.0616	0.0154778	0.0862661
AC137934.1	81.28	124.1	149.75	276.04	84.32	141.33	198.63	344.78	112.825	271.705	1.26795	0.00236823	0.0193802
AC138623.1	0	5.67	0	0	0	6.46	0	0	3.23	0.001	-11.6573	0.00671639	0.0453283
AC138969.4	0.28	1.21	5.65	5.84	0.29	1.38	7.49	7.29	0.835	7.39	3.14573	0.00122015	0.0113083
AC139099.5	0	0.07	3.44	0.8	0	0.08	4.56	1	0.04	2.78	6.11894	0.0127202	0.074319
AC141586.5	1.64	2.89	31.13	36.39	1.7	3.29	41.29	45.45	2.495	43.37	4.11959	1.37e-11	1.18e-09
AC144449.1	0.38	0	1.33	4.33	0.39	0	1.76	5.41	0.195	3.585	4.20043	0.0121787	0.0718026
AC145343.2	0	0	2.77	3.57	0	0	3.67	4.46	0.001	4.065	11.989	0.00170039	0.0148095
AC217773.1	0	9.96	0	0	0	11.34	0	0	5.67	0.001	-12.4691	0.0003278	0.00377351
AC239868.1	11.65	10.79	0	0	12.09	12.29	0	0	12.19	0.001	-13.5734	1.62e-07	4.83e-06
AC239868.2	11.65	0	0	0	12.09	0	0	0	6.045	0.001	-12.5615	0.000244022	0.00294581
AC239868.3	11.65	0	0	0	12.09	0	0	0	6.045	0.001	-12.5615	0.000244022	0.00294581
ACAA1	2.53	1.95	21.21	23.66	2.62	2.22	28.13	29.55	2.42	28.84	3.57499	8.55e-09	3.44e-07
ACAA2	17.06	10.66	22.88	24.81	17.7	12.14	30.35	30.99	14.92	30.67	1.03958	0.0244665	0.1231
ACAD8	4.02	9.4	15.03	15.34	4.17	10.7	19.94	19.16	7.435	19.55	1.39476	0.00642507	0.0437819
ACADSB	16.41	18.18	4.22	6.99	17.02	20.7	5.6	8.73	18.86	7.165	-1.39629	0.00869717	0.0554232
ACADVL	2.64	2.52	5.12	17.35	2.74	2.87	6.79	21.67	2.805	14.23	2.34286	0.000259676	0.00310661
ACAT1	17.13	17.48	107.82	129.08	17.77	19.91	143.01	161.22	18.84	152.115	3.01329	4.09e-11	3.06e-09
ACBD3	5.48	8.88	43.04	32	5.68	10.11	57.09	39.97	7.895	48.53	2.61987	1.57e-07	4.72e-06
ACE2	18.66	23.81	38.43	78.66	19.36	27.12	50.97	98.25	23.24	74.61	1.68276	9.63e-05	0.00132283
ACLY	9.84	13.39	35.32	40.35	10.21	15.25	46.85	50.4	12.73	48.625	1.93347	2.34e-05	0.000390715
ACO2	2.08	4.31	10.66	9.07	2.16	4.91	14.14	11.33	3.535	12.735	1.84902	0.00229976	0.0189545
ACOT1	4.09	4.76	11.47	8.49	4.24	5.42	15.21	10.6	4.83	12.905	1.41784	0.0126936	0.0742362
ACOT13	16.42	23.35	33.05	52.48	17.03	26.59	43.84	65.55	21.81	54.695	1.32642	0.00175999	0.0152374
ACOT7	5.22	3.61	9.7	28.27	5.42	4.11	12.87	35.31	4.765	24.09	2.33789	5.9e-05	0.000874259
ACOT8	6.41	12.42	24.1	29.73	6.65	14.14	31.97	37.13	10.395	34.55	1.7328	0.000281016	0.00331717
ACOT9	13.91	30.25	46.77	51.54	14.43	34.45	62.04	64.37	24.44	63.205	1.37079	0.000671132	0.00688028
ACP5	0	0.57	1.38	4.78	0	0.65	1.83	5.97	0.325	3.9	3.58496	0.0131686	0.0762584
ACSBG1	8.83	8.55	12.06	24.15	9.16	9.74	16	30.16	9.45	23.08	1.28826	0.011732	0.069677
ACSL1	1.86	1.19	4.42	4.85	1.93	1.36	5.86	6.06	1.645	5.96	1.85722	0.0350434	0.161326
ACTB	439.43	425.91	184.73	155.54	455.85	485.04	245.02	194.27	470.445	219.645	-1.09885	0.00664496	0.0449393
ACTBP12	0	3.55	8.56	10.11	0	4.04	11.35	12.63	2.02	11.99	2.5694	0.000213668	0.0026229
ACTG2	6.61	10.89	16.81	20.78	6.86	12.4	22.3	25.95	9.63	24.125	1.32492	0.00652507	0.0442974
ACTR10	198.54	197.38	81	66.05	205.96	224.78	107.44	82.5	215.37	94.97	-1.18127	0.0044474	0.0325734
ACTR1B	2.65	1.99	6.22	7.87	2.75	2.27	8.25	9.83	2.51	9.04	1.84864	0.00972515	0.0602857
ACTR8	1.81	2.49	4.49	11.4	1.88	2.84	5.96	14.24	2.36	10.1	2.0975	0.00300411	0.0236408
ACVR2B	5.86	9.35	18.11	10.3	6.08	10.65	24.02	12.86	8.365	18.44	1.1404	0.0288843	0.139816
ADA	7.49	17.09	54.55	49.94	7.77	19.46	72.35	62.38	13.615	67.365	2.3068	2.23e-07	6.44e-06
ADAD2	3.74	8.88	25.97	24.81	3.88	10.11	34.45	30.99	6.995	32.72	2.22578	1.26e-05	0.000227774
ADAM19	8.26	7.51	50.23	46.83	8.57	8.55	66.62	58.49	8.56	62.555	2.86944	2.33e-09	1.07e-07
ADAMTS7P4	6.14	17.55	22.73	55.77	6.37	19.99	30.15	69.66	13.18	49.905	1.92083	2.78e-05	0.000452951
ADCK2	2.41	0.92	3.34	6.03	2.5	1.05	4.43	7.53	1.775	5.98	1.75233	0.0440371	0.190516
ADCK3	3.17	3.19	9.36	5.43	3.29	3.63	12.41	6.78	3.46	9.595	1.47151	0.0228638	0.117087
ADCY3	6.75	11.02	20.89	21.79	7	12.55	27.71	27.22	9.775	27.465	1.49043	0.00212088	0.017763
ADD1	34.45	35.44	80.99	67.77	35.74	40.36	107.42	84.65	38.05	96.035	1.33566	0.0012488	0.0115395
ADGRD1	14.23	6.2	22.56	20.43	14.76	7.06	29.92	25.52	10.91	27.72	1.34528	0.00489362	0.0352852
ADIPOR1	7.55	13.43	47.93	47.5	7.83	15.29	63.57	59.33	11.56	61.45	2.41027	1.39e-07	4.21e-06
ADIPOR2	11.05	19.29	36.5	35.7	11.46	21.97	48.41	44.59	16.715	46.5	1.47609	0.000774181	0.00774749
ADNP2	4.44	4.46	14.79	7.55	4.61	5.08	19.62	9.43	4.845	14.525	1.58397	0.00533602	0.0378397
ADO	9.1	12.87	23.66	27.97	9.44	14.66	31.38	34.93	12.05	33.155	1.46019	0.00191436	0.0163342
ADPGK	50.43	72.97	186.55	168.12	52.31	83.1	247.44	209.98	67.705	228.71	1.75619	3.34e-05	0.000529406
ADPRHL2	0	0.28	0.37	3.82	0	0.32	0.49	4.77	0.16	2.63	4.03892	0.0333611	0.155806
ADPRM	8.14	8.17	50.21	78.21	8.44	9.3	66.6	97.69	8.87	82.145	3.21117	1.71e-11	1.42e-09
ADSS	1.68	2.79	12.94	12.41	1.74	3.18	17.16	15.5	2.46	16.33	2.73079	1.6e-05	0.000280715
AF064858.6	13.53	28.15	25.7	124.54	14.04	32.06	34.09	155.55	23.05	94.82	2.04042	2.35e-05	0.000391622
AF127577.10	0.06	1.74	1.86	7.08	0.06	1.98	2.47	8.84	1.02	5.655	2.47096	0.0137147	0.0786898
AF129408.17	55.68	84.16	22.82	36.03	57.76	95.84	30.27	45	76.8	37.635	-1.02903	0.0127385	0.0743794
AF146191.4	0	0.21	0.23	3.41	0	0.24	0.31	4.26	0.12	2.285	4.25109	0.0437599	0.189617
AFAP1L2	3.66	4.31	6.15	12.86	3.8	4.91	8.16	16.06	4.355	12.11	1.47545	0.0125666	0.0735926
AGAP1-IT1	1.33	2.01	6.15	6.27	1.38	2.29	8.16	7.83	1.835	7.995	2.12332	0.00737275	0.0487187
AGAP3	0.72	0.87	5.16	5.21	0.75	0.99	6.84	6.51	0.87	6.675	2.93968	0.00306401	0.024004
AGFG1	9.05	8.05	33.52	36.53	9.39	9.17	44.46	45.63	9.28	45.045	2.27917	2.46e-06	5.43e-05
AGFG2	7.21	8.95	36.4	30.79	7.48	10.19	48.28	38.46	8.835	43.37	2.2954	2.85e-06	6.15e-05
AGK	19.48	37.93	66.17	57.92	20.21	43.2	87.77	72.34	31.705	80.055	1.33628	0.000872192	0.00857499
AGMAT	1.18	1.06	6.25	7.26	1.22	1.21	8.29	9.07	1.215	8.68	2.83674	0.000950129	0.00920031
AGPAT1	3.38	3.89	9.81	12.4	3.51	4.43	13.01	15.49	3.97	14.25	1.84375	0.00158738	0.0139534
AGPAT2	8.37	4.44	28.45	61.45	8.68	5.06	37.74	76.75	6.87	57.245	3.05877	5.39e-09	2.26e-07
AGR2	0	0.09	2.53	5.51	0	0.1	3.36	6.88	0.05	5.12	6.67807	0.000717902	0.00725078
AGTRAP	18.13	15.96	32.8	62.84	18.81	18.18	43.51	78.49	18.495	61	1.72167	0.000115802	0.00154188
AHCY	6.84	7.69	56.52	43.72	7.1	8.76	74.97	54.61	7.93	64.79	3.03038	5.38e-10	2.97e-08
AHCYL2	0.54	2.33	9.05	9.29	0.56	2.65	12	11.6	1.605	11.8	2.87814	9.47e-05	0.00130443
AIDA	3.6	2.66	19.25	18.88	3.73	3.03	25.53	23.58	3.38	24.555	2.86092	1.06e-06	2.56e-05
AIG1	6.17	7.01	11.1	23.55	6.4	7.98	14.72	29.41	7.19	22.065	1.6177	0.00228985	0.0188954
AIMP2	491.49	550.55	206.02	193.19	509.86	626.98	273.26	241.3	568.42	257.28	-1.14362	0.00510697	0.0365458
AIP	5.43	7.02	22.72	45.39	5.63	7.99	30.14	56.69	6.81	43.415	2.67247	2.75e-07	7.67e-06
AJ011932.1	0	0	5.21	0.71	0	0	6.91	0.89	0.001	3.9	11.9293	0.00191304	0.0163293
AK1	1.58	1.28	7.33	30.5	1.64	1.46	9.72	38.09	1.55	23.905	3.94697	3.19e-08	1.15e-06
AK2	15.93	15.7	30.9	61.82	16.53	17.88	40.99	77.21	17.205	59.1	1.78033	8.07e-05	0.00114463
AK3	1.17	1.41	5.39	8.51	1.21	1.61	7.15	10.63	1.41	8.89	2.65649	0.0012706	0.0117161
AKAP2	221.32	173.32	50.86	77.13	229.59	197.38	67.46	96.34	213.485	81.9	-1.3822	0.00098941	0.0095006
AKIRIN1	9.95	19.16	54.93	45.64	10.32	21.82	72.86	57	16.07	64.93	2.01452	4.32e-06	8.83e-05
AKIRIN2	89.19	130.54	279.22	135.1	92.52	148.66	370.35	168.74	120.59	269.545	1.16042	0.0146723	0.0829631
AKR1B1	34.57	73.36	62.87	173.01	35.86	83.54	83.39	216.09	59.7	149.74	1.32666	0.00212287	0.0177728
AKR7A2	10.25	10.37	34.92	65.89	10.63	11.81	46.32	82.3	11.22	64.31	2.51897	8.58e-08	2.79e-06
AL009031.1	0	16.57	0	0	0	18.87	0	0	9.435	0.001	-13.2038	3.61e-06	7.55e-05
AL031587.1	0	0	47.74	0	0	0	63.32	0	0.001	31.66	14.9504	1.51e-12	1.62e-10
AL079339.1	0	111.95	0	0	0	127.49	0	0	63.745	0.001	-15.96	1.15e-14	2.14e-12
AL109615.1	0	60.66	0	0	0	69.08	0	0	34.54	0.001	-15.076	1.13e-11	1e-09
AL109763.1	10.25	7.99	27.07	35.78	10.63	9.1	35.91	44.69	9.865	40.3	2.03039	2.94e-05	0.000475829
AL121932.1	141.88	0	0	0	147.18	0	0	0	73.59	0.001	-16.1672	2.82e-15	6.02e-13
AL132780.1	47.77	0	0	0	49.56	0	0	0	24.78	0.001	-14.5969	5.1e-10	2.85e-08
AL133493.2	0.04	0	2.04	0.64	0.04	0	2.71	0.8	0.02	1.755	6.45533	0.0471638	0.199767
AL139821.1	0	0	79.49	0	0	0	105.43	0	0.001	52.715	15.6859	1.25e-14	2.28e-12
AL158040.1	0	179.07	0	0	0	203.93	0	0	101.965	0.001	-16.6377	1.89e-17	6.26e-15
AL158151.2	0	0	0	35.26	0	0	0	44.04	0.001	22.02	14.4265	1.18e-10	7.95e-09
AL162151.3	14.58	2.02	0	0	15.12	2.3	0	0	8.71	0.001	-13.0885	1.03e-05	0.000191304
AL354720.1	0	0	0	84.7	0	0	0	105.79	0.001	52.895	15.6908	4.43e-14	7e-12
AL354981.1	0	0	0	151	0	0	0	188.6	0.001	94.3	16.525	1.06e-17	3.79e-15
AL390718.1	37.7	0	0	0	39.11	0	0	0	19.555	0.001	-14.2552	3.12e-09	1.39e-07
AL513523.2	2.98	5.16	13.29	8	3.09	5.88	17.63	9.99	4.485	13.81	1.62253	0.00474839	0.0344085
AL590762.6	0	1.2	5.31	3.1	0	1.37	7.04	3.87	0.685	5.455	2.9934	0.00636488	0.0434866
AL591806.1	15.33	3.06	0	0	15.9	3.48	0	0	9.69	0.001	-13.2423	3.23e-06	6.85e-05
AL592205.2	30	0	0	0	31.12	0	0	0	15.56	0.001	-13.9256	1.37e-08	5.37e-07
AL592549.1	0	18.98	0	0	0	21.61	0	0	10.805	0.001	-13.3994	7.12e-07	1.8e-05
AL691477.1	8.19	0	0	0	8.5	0	0	0	4.25	0.001	-12.0532	0.00209797	0.0176049
ALDH18A1	10.29	13.44	25.91	21.04	10.67	15.31	34.37	26.28	12.99	30.325	1.22311	0.00966346	0.0600042
ALDH7A1	9.5	60.77	109.98	81.11	9.86	69.21	145.88	101.31	39.535	123.595	1.64442	0.0182659	0.0983888
ALG1	0.79	0.56	5.18	5.42	0.82	0.64	6.87	6.77	0.73	6.82	3.2238	0.0017514	0.015169
ALG10	0.05	1.39	4.86	4.24	0.05	1.58	6.45	5.3	0.815	5.875	2.84972	0.00604459	0.0417894
ALG10B	0.35	0	3.41	2.18	0.36	0	4.52	2.72	0.18	3.62	4.32992	0.0100558	0.0619134
ALG13	21.28	13.63	27.1	52.33	22.08	15.52	35.95	65.36	18.8	50.655	1.42997	0.00179678	0.0155128
ALG1L	0	0	0	3.51	0	0	0	4.38	0.001	2.19	11.0967	0.0226274	0.116118
ALG1L15P	5.78	9.04	15.61	23.43	6	10.29	20.7	29.26	8.145	24.98	1.61679	0.00129021	0.0118519
ALG2	42.32	29.29	15.75	11.72	43.9	33.36	20.89	14.64	38.63	17.765	-1.12068	0.0127844	0.0745876
ALG3	12.48	15.95	25.61	41.65	12.95	18.16	33.97	52.02	15.555	42.995	1.46679	0.001237	0.0114498
ALG6	3.68	10.2	19.99	32.09	3.82	11.62	26.51	40.08	7.72	33.295	2.10863	2.4e-05	0.000400027
ALG8	14.3	12.66	22.25	42.59	14.83	14.42	29.51	53.2	14.625	41.355	1.49963	0.00152855	0.0136006
ALKBH2	16.4	11.84	133.9	433.32	17.01	13.48	177.6	541.22	15.245	359.41	4.55922	3.97e-17	1.24e-14
ALKBH3	19.96	13.76	32.98	40.13	20.71	15.67	43.74	50.12	18.19	46.93	1.36736	0.00187167	0.0160326
ALKBH4	2.17	5.38	15.8	13.91	2.25	6.13	20.96	17.37	4.19	19.165	2.19345	0.000117015	0.0015554
ALKBH5	20.37	31.49	115.68	158.54	21.13	35.86	153.44	198.02	28.495	175.73	2.62458	3.03e-09	1.36e-07
ALKBH6	1.86	1.43	10.7	10.75	1.93	1.63	14.19	13.43	1.78	13.81	2.95576	2.11e-05	0.00035885
ALMS1	14.99	18.84	60.82	39.87	15.55	21.46	80.67	49.8	18.505	65.235	1.81773	3.51e-05	0.000552141
ALMS1-IT1	2.43	0.57	13.7	15.9	2.52	0.65	18.17	19.86	1.585	19.015	3.58458	2.46e-07	6.99e-06
ALS2CR11	30.38	6.31	0.62	0.28	31.52	7.19	0.82	0.35	19.355	0.585	-5.04813	3.41e-08	1.23e-06
ALYREF	0.18	1.42	10.04	14.22	0.19	1.62	13.32	17.76	0.905	15.54	4.10192	2.18e-07	6.32e-06
AMBP	0.64	4.56	5.11	15.25	0.66	5.19	6.78	19.05	2.925	12.915	2.14254	0.000728989	0.00735197
AMDHD2	1.62	0.61	2.41	7.66	1.68	0.69	3.2	9.57	1.185	6.385	2.4298	0.0102488	0.0628517
AMIGO1	1.19	1.39	5.6	10.84	1.23	1.58	7.43	13.54	1.405	10.485	2.89968	0.000249595	0.00300147
AMMECR1L	3.23	3.21	8.51	8.86	3.35	3.66	11.29	11.07	3.505	11.18	1.67343	0.00721969	0.0479103
ANAPC13	7.93	9.75	13.07	31.35	8.23	11.1	17.34	39.16	9.665	28.25	1.54741	0.00246562	0.0200427
ANAPC16	2.29	6.69	51.54	31.58	2.38	7.62	68.36	39.44	5	53.9	3.43029	2.91e-10	1.77e-08
ANGEL2	0.9	3.03	5.89	10.13	0.93	3.45	7.81	12.65	2.19	10.23	2.2238	0.00182781	0.0157001
ANKH	8.89	11.51	19.99	62.77	9.22	13.11	26.51	78.4	11.165	52.455	2.2321	8.57e-06	0.000162143
ANKRA2	8.61	20.83	52.68	23.48	8.93	23.72	69.87	29.33	16.325	49.6	1.60326	0.00226893	0.0187582
ANKRD12	40.63	31.67	15.35	12.26	42.15	36.07	20.36	15.31	39.11	17.835	-1.13283	0.0115916	0.0690687
ANKRD13D	2.18	0.65	5.62	2.83	2.26	0.74	7.45	3.53	1.5	5.49	1.87184	0.0414488	0.182098
ANKRD26	7.18	5.73	15.98	7.84	7.45	6.53	21.2	9.79	6.99	15.495	1.14844	0.0334309	0.156005
ANKRD36	0.29	0.15	2.82	2.43	0.3	0.17	3.74	3.04	0.235	3.39	3.85055	0.0170885	0.0935945
ANKRD36BP1	0	0.82	3.67	3.42	0	0.93	4.87	4.27	0.465	4.57	3.29689	0.00921481	0.0579771
ANKRD39	4.86	16.15	29.92	36.67	5.04	18.39	39.69	45.8	11.715	42.745	1.8674	4.49e-05	0.000683789
ANKRD42	7.4	6.21	11.39	14.78	7.68	7.07	15.11	18.46	7.375	16.785	1.18646	0.0238347	0.120672
ANKRD44	8.3	4.83	17.05	7.07	8.61	5.5	22.61	8.83	7.055	15.72	1.15588	0.0326581	0.15352
ANKRD46	18.64	27.54	56.17	46.03	19.34	31.36	74.5	57.49	25.35	65.995	1.38037	0.000903839	0.00883715
ANKRD49	16.19	14.82	23.85	28.99	16.8	16.88	31.63	36.21	16.84	33.92	1.01024	0.0261951	0.129733
ANKRD53	0	0	2.41	1.09	0	0	3.2	1.36	0.001	2.28	11.1548	0.0181337	0.0979029
ANKRD7	30.24	32.35	59.57	58.02	31.37	36.84	79.01	72.47	34.105	75.74	1.15107	0.00431959	0.0318189
ANKS1A	3.23	3.55	9.7	10.4	3.35	4.04	12.87	12.99	3.695	12.93	1.80708	0.00261624	0.0210166
ANKS4B	0.74	0.38	3.24	4.69	0.77	0.43	4.3	5.86	0.6	5.08	3.08179	0.00851259	0.0546137
ANP32A	6	5.7	10.41	13.7	6.22	6.49	13.81	17.11	6.355	15.46	1.28258	0.0176277	0.0958024
ANP32B	89.49	99.2	191.8	145.48	92.83	112.97	254.4	181.71	102.9	218.055	1.08345	0.0105575	0.0641867
ANXA11	2.67	2.19	14.73	30.28	2.77	2.49	19.54	37.82	2.63	28.68	3.44691	3.1e-08	1.12e-06
ANXA4	14.74	18.34	0.48	2.53	15.29	20.89	0.64	3.16	18.09	1.9	-3.25112	3.18e-06	6.74e-05
AOAH	62.09	87.68	121.86	145.35	64.41	99.85	161.63	181.54	82.13	171.585	1.06294	0.00870828	0.0554616
AOC2	0.14	0.28	3.15	1.15	0.15	0.32	4.18	1.44	0.235	2.81	3.57984	0.0332476	0.155555
AP000275.65	34.05	32.78	0	0	35.32	37.33	0	0	36.325	0.001	-15.1487	3.71e-14	5.93e-12
AP000318.2	0.26	0.89	7.74	6.81	0.27	1.01	10.27	8.51	0.64	9.39	3.87498	6.51e-05	0.000945497
AP000320.6	0	0.93	3.78	7.4	0	1.06	5.01	9.24	0.53	7.125	3.74883	0.000614319	0.00637875
AP000593.7	0	0	2.8	0.51	0	0	3.71	0.64	0.001	2.175	11.0868	0.0205255	0.10769
AP000688.14	0	0.16	2.07	1.82	0	0.18	2.75	2.27	0.09	2.51	4.80162	0.0262736	0.130034
AP000887.1	72.69	0	0	0	75.41	0	0	0	37.705	0.001	-15.2025	1.49e-11	1.26e-09
AP000962.1	1.23	0.6	4.04	4.35	1.28	0.68	5.36	5.43	0.98	5.395	2.46077	0.0163356	0.0900811
AP001340.1	0	0	97.04	0	0	0	128.71	0	0.001	64.355	15.9738	7.41e-16	1.8e-13
AP001615.9	0	1.23	1.91	4.2	0	1.4	2.53	5.25	0.7	3.89	2.47434	0.0399455	0.177573
AP001631.1	32.5	0	0	0	33.71	0	0	0	16.855	0.001	-14.0409	7.36e-09	3.02e-07
AP003041.1	64.96	6.41	1.78	0	67.39	7.3	2.36	0	37.345	1.18	-4.98406	4.18e-10	2.4e-08
AP003068.9	0	0	4.9	9.62	0	0	6.5	12.02	0.001	9.26	13.1768	2.32e-06	5.18e-05
AP003391.1	0	0	17.03	0	0	0	22.59	0	0.001	11.295	13.4634	1.19e-07	3.67e-06
AP006222.2	15.12	25.11	166.03	97.87	15.69	28.6	220.22	122.24	22.145	171.23	2.95088	6.01e-10	3.23e-08
AP006621.8	0	0	0	3.69	0	0	0	4.61	0.001	2.305	11.1706	0.0194193	0.103155
AP1B1P1	0	0.21	5.27	12.43	0	0.24	6.99	15.53	0.12	11.26	6.55203	5.6e-07	1.45e-05
AP1M1	15.29	17.48	36.96	55.39	15.86	19.91	49.02	69.18	17.885	59.1	1.72441	7.34e-05	0.00105132
AP1M2	26.15	25.24	95.11	75.56	27.13	28.74	126.15	94.38	27.935	110.265	1.98083	3.62e-06	7.58e-05
AP2M1	8.96	12.07	24.45	52.64	9.29	13.75	32.43	65.75	11.52	49.09	2.09129	1.26e-05	0.000227032
AP2S1	5.91	6.23	25.58	78.94	6.13	7.09	33.93	98.6	6.61	66.265	3.32552	3.5e-10	2.06e-08
AP3S1	193.44	135.79	74.26	51.51	200.67	154.64	98.5	64.34	177.655	81.42	-1.12562	0.00613499	0.0423072
AP4B1	5.9	6.41	13.01	20.47	6.12	7.3	17.26	25.57	6.71	21.415	1.67424	0.00150023	0.0134142
AP5S1	6.59	5.17	16.9	12.37	6.84	5.89	22.42	15.45	6.365	18.935	1.57282	0.00304722	0.023893
APCDD1L-AS1	1.73	2.17	9.59	19.82	1.79	2.47	12.72	24.76	2.13	18.74	3.1372	1.88e-06	4.27e-05
APEX1	14.58	14.78	68.81	89.3	15.12	16.83	91.27	111.54	15.975	101.405	2.66624	1.61e-09	7.61e-08
APEX2	7.75	14.21	25.34	28.8	8.04	16.18	33.61	35.97	12.11	34.79	1.52247	0.00110562	0.0104194
APITD1	99	86.58	174.69	407.23	102.7	98.6	231.71	508.64	100.65	370.175	1.87886	3.95e-05	0.000612499
APMAP	2.8	4.32	5.37	9.44	2.9	4.92	7.12	11.79	3.91	9.455	1.27391	0.0447494	0.192871
APOA1BP	9.01	9.06	11.63	22.5	9.35	10.32	15.43	28.1	9.835	21.765	1.14601	0.0243186	0.122471
APOC1	2.84	6.87	8.88	23.9	2.95	7.82	11.78	29.85	5.385	20.815	1.95061	0.00041431	0.00459211
APOO	18.76	26.51	36.14	88.43	19.46	30.19	47.94	110.45	24.825	79.195	1.67362	0.000129903	0.00170474
APOPT1	46.31	52.25	96.38	118.62	48.04	59.5	127.84	148.16	53.77	138	1.35979	0.00112207	0.0105516
APRT	0.67	1.69	1.97	6.82	0.7	1.92	2.61	8.52	1.31	5.565	2.08681	0.0280862	0.13668
APTX	5.46	7.15	11.44	18.67	5.66	8.14	15.17	23.32	6.9	19.245	1.47982	0.00493952	0.0355456
ARF3	12.52	9.44	19.18	25.41	12.99	10.75	25.44	31.74	11.87	28.59	1.26819	0.00833374	0.0537506
ARF4	12.77	24.52	87.29	71.73	13.25	27.92	115.78	89.59	20.585	102.685	2.31856	9.66e-08	3.08e-06
ARF4-AS1	0	0	3.71	2.34	0	0	4.92	2.92	0.001	3.92	11.9366	0.00197277	0.01673
ARF5	104.58	83.29	190.42	192.08	108.49	94.85	252.57	239.91	101.67	246.24	1.27617	0.00211064	0.0176976
ARFIP2	1.45	1.76	6.09	12.75	1.5	2	8.08	15.92	1.75	12	2.77761	0.000129222	0.00169801
ARFRP1	4.32	1.38	6.99	5.52	4.48	1.57	9.27	6.89	3.025	8.08	1.41742	0.0441881	0.190983
ARG2	41.79	57.12	111.29	409.85	43.35	65.05	147.61	511.91	54.2	329.76	2.60505	9.89e-08	3.14e-06
ARHGAP15	60.62	63.11	91.02	120.87	62.89	71.87	120.73	150.97	67.38	135.85	1.01162	0.0150867	0.0848227
ARHGAP19	3.28	11.54	32.13	35.94	3.4	13.14	42.62	44.89	8.27	43.755	2.40349	8.84e-07	2.18e-05
ARHGAP19-SLIT1	59.73	55.59	16.35	12.26	61.96	63.31	21.69	15.31	62.635	18.5	-1.75944	4.93e-05	0.00074417
ARHGAP22	0	0	1.9	2.33	0	0	2.52	2.91	0.001	2.715	11.4067	0.0103175	0.0630601
ARHGAP25	2.66	0.76	13.19	4.04	2.76	0.87	17.5	5.05	1.815	11.275	2.63509	0.000277084	0.00327786
ARHGAP8	3.26	3.75	7.19	13.79	3.38	4.27	9.54	17.22	3.825	13.38	1.80655	0.00252072	0.0204525
ARHGDIA	37.51	19.78	33.04	95.04	38.91	22.53	43.82	118.71	30.72	81.265	1.40346	0.00535525	0.0379492
ARHGDIG	0	0	2.04	5.03	0	0	2.71	6.28	0.001	4.495	12.1341	0.00101125	0.00966782
ARHGEF16	2.97	6.41	14.07	10.72	3.08	7.3	18.66	13.39	5.19	16.025	1.62652	0.00343559	0.0263106
ARHGEF33	30.49	34.09	44.6	81.41	31.63	38.82	59.16	101.68	35.225	80.42	1.19095	0.0045393	0.0331029
ARHGEF39	5.2	7.85	23.91	16.24	5.39	8.94	31.71	20.28	7.165	25.995	1.8592	0.000330071	0.00379764
ARHGEF7	21.88	17.86	54.01	52.3	22.7	20.34	71.64	65.32	21.52	68.48	1.67	7.11e-05	0.00102295
ARID1A	16.16	32.75	47.59	38.64	16.76	37.3	63.12	48.26	27.03	55.69	1.04286	0.0103033	0.0630551
ARID3B	5.24	5.6	12.85	16.12	5.44	6.38	17.04	20.13	5.91	18.585	1.65291	0.00209035	0.0175477
ARL16	0.56	1.08	2.91	16.77	0.58	1.23	3.86	20.95	0.905	12.405	3.77686	7.05e-06	0.000136231
ARL17B	3.56	7.71	10.41	10.74	3.69	8.78	13.81	13.41	6.235	13.61	1.12621	0.0375892	0.169908
ARL2	3.23	10.99	21.35	35.95	3.35	12.52	28.32	44.9	7.935	36.61	2.20594	8.43e-06	0.000159883
ARL2BP	16	19.13	64.16	65.8	16.6	21.79	85.1	82.19	19.195	83.645	2.12355	6.31e-07	1.62e-05
ARL3	4.46	4.3	7.91	9.36	4.63	4.9	10.49	11.69	4.765	11.09	1.21871	0.0368108	0.167208
ARL4C	4.6	2.79	14.02	18.07	4.77	3.18	18.6	22.57	3.975	20.585	2.37257	3.83e-05	0.00059792
ARL4D	1.47	6.72	58.29	82.3	1.52	7.65	77.32	102.79	4.585	90.055	4.29581	2.54e-16	6.76e-14
ARL6	8.29	11.87	46.68	43.89	8.6	13.52	61.92	54.82	11.06	58.37	2.39988	2.22e-07	6.42e-06
ARL6IP4	0.86	1.19	14.58	16.51	0.89	1.36	19.34	20.62	1.125	19.98	4.15056	1.89e-08	7.11e-07
ARMC6	2.57	2.24	7.77	9.41	2.67	2.55	10.31	11.75	2.61	11.03	2.07931	0.00197771	0.0167503
ARMC7	1.43	1.97	7.42	9.27	1.48	2.24	9.84	11.58	1.86	10.71	2.52558	0.000578883	0.00609002
ARMT1	21.19	23.98	5.43	3.16	21.98	27.31	7.2	3.95	24.645	5.575	-2.14425	0.000103603	0.00140888
ARPC1A	4.9	4.96	33.59	36.5	5.08	5.65	44.55	45.59	5.365	45.07	3.07052	6.94e-09	2.86e-07
ARPC1B	44.12	63.22	144.41	149.24	45.77	72	191.54	186.4	58.885	188.97	1.68219	5.92e-05	0.000874678
ARPC3	8.13	14.93	144.14	210.73	8.43	17	191.19	263.2	12.715	227.195	4.15933	3.66e-17	1.16e-14
ARPC5	12	9.87	20.56	20.35	12.45	11.24	27.27	25.42	11.845	26.345	1.15325	0.0157983	0.0876495
ARPP19	25.41	26.95	57.46	120.81	26.36	30.69	76.21	150.89	28.525	113.55	1.99303	7.17e-06	0.000138392
ARRB2	0.24	0.65	2.81	2.75	0.25	0.74	3.73	3.43	0.495	3.58	2.85446	0.0322891	0.152015
ARRDC1	3.55	2.23	2.64	13.54	3.68	2.54	3.5	16.91	3.11	10.205	1.71429	0.00997695	0.0615828
ARRDC2	0	0	2.43	0.61	0	0	3.22	0.76	0.001	1.99	10.9586	0.0267729	0.131877
ARSA	0.11	0.25	1.76	2.89	0.11	0.28	2.33	3.61	0.195	2.97	3.92892	0.0249072	0.124771
ART5	2.12	2.14	7.02	8.26	2.2	2.44	9.31	10.32	2.32	9.815	2.08086	0.00347383	0.026529
ASB1	0	2.56	3.13	10.93	0	2.92	4.15	13.65	1.46	8.9	2.60784	0.00139162	0.0125927
ASB6	4.8	4.26	6.31	16.93	4.98	4.85	8.37	21.15	4.915	14.76	1.58643	0.0063657	0.0434866
ASF1A	228.74	380.57	587.52	520.56	237.29	433.4	779.28	650.19	335.345	714.735	1.09176	0.00555437	0.0391923
ASGR1	1.49	5.03	6.09	12.35	1.55	5.73	8.08	15.43	3.64	11.755	1.69126	0.00564983	0.0396889
ASL	0	0	4.66	0	0	0	6.18	0	0.001	3.09	11.5934	0.00560145	0.0394506
ASMT	0	0	2.79	2.39	0	0	3.7	2.99	0.001	3.345	11.7078	0.00434488	0.0319405
ASMTL	0.18	0.52	5.74	10.87	0.19	0.59	7.61	13.58	0.39	10.595	4.76377	5.84e-06	0.000115211
ASNA1	0	2.65	4.73	3.92	0	3.02	6.27	4.9	1.51	5.585	1.88701	0.036629	0.166555
ASPSCR1	1.12	1.62	10.5	21.04	1.16	1.84	13.93	26.28	1.5	20.105	3.74452	9.93e-08	3.15e-06
ASTN2	5.09	8.09	9.07	24.57	5.28	9.21	12.03	30.69	7.245	21.36	1.55985	0.00358243	0.0271871
ASUN	7.39	16.11	23.51	37.15	7.67	18.35	31.18	46.4	13.01	38.79	1.57606	0.000571602	0.00602695
ASZ1	1.25	1.22	3.16	4.83	1.3	1.39	4.19	6.03	1.345	5.11	1.92572	0.0454923	0.195187
ATAD1	37.6	48.95	124.1	114.15	39.01	55.75	164.6	142.57	47.38	153.585	1.69669	6.33e-05	0.000924574
ATAD3C	7.69	3.33	8.09	60.14	7.98	3.79	10.73	75.12	5.885	42.925	2.8667	0.000240163	0.00290887
ATF4	3.28	7.22	35.41	47.67	3.4	8.22	46.97	59.54	5.81	53.255	3.19631	5.83e-10	3.15e-08
ATG101	0.24	8.51	11.01	13.31	0.25	9.69	14.6	16.62	4.97	15.61	1.65115	0.00348294	0.0265706
ATG14	10.46	10.53	21.46	19.22	10.85	11.99	28.46	24.01	11.42	26.235	1.19993	0.0125049	0.0732902
ATG4B	14.07	10.11	13.67	30.05	14.6	11.51	18.13	37.53	13.055	27.83	1.09204	0.0307931	0.146723
ATG4D	1.64	2.77	7.73	11.43	1.7	3.15	10.25	14.28	2.425	12.265	2.33849	0.000438664	0.00480395
ATG7	40.94	67.72	71.76	174.28	42.47	77.12	95.18	217.68	59.795	156.43	1.38742	0.00151078	0.0134754
ATMIN	17.51	18.51	34.27	43.68	18.16	21.08	45.46	54.56	19.62	50.01	1.34989	0.00179419	0.0154967
ATOX1	5.72	14.28	37.38	52.3	5.93	16.26	49.58	65.32	11.095	57.45	2.3724	2.27e-07	6.54e-06
ATP13A5	0	0.34	3.87	1.03	0	0.39	5.13	1.29	0.195	3.21	4.04103	0.0165497	0.0910776
ATP1A1	37.51	77.34	114.83	83.33	38.91	88.08	152.31	104.08	63.495	128.195	1.01363	0.0139931	0.0799719
ATP1B1	43.09	28.95	80.29	61.17	44.7	32.97	106.5	76.4	38.835	91.45	1.23563	0.00257262	0.0207732
ATP1B3	17.39	26.65	74.22	158.19	18.04	30.35	98.44	197.58	24.195	148.01	2.61291	7.68e-09	3.15e-07
ATP2A2	21.53	18.06	58.53	43.38	22.33	20.57	77.63	54.18	21.45	65.905	1.61941	0.000139535	0.0018042
ATP2A3	2.05	1.94	5.12	13.06	2.13	2.21	6.79	16.31	2.17	11.55	2.41213	0.000542252	0.00575922
ATP2B4	11.77	13.77	88.3	89.49	12.21	15.68	117.12	111.77	13.945	114.445	3.03683	2.45e-11	1.95e-09
ATP5C1	32.35	56.59	118.55	190.02	33.56	64.45	157.24	237.34	49.005	197.29	2.00932	2.08e-06	4.69e-05
ATP5D	7.67	8.78	20.31	60.66	7.96	10	26.94	75.77	8.98	51.355	2.51572	1.03e-06	2.51e-05
ATP5E	8.98	11.27	30.55	43.21	9.32	12.83	40.52	53.97	11.075	47.245	2.09285	8.54e-06	0.000161718
ATP5G1	5.35	8.87	9.82	52.01	5.55	10.1	13.03	64.96	7.825	38.995	2.31713	4.01e-05	0.000620451
ATP5G2	52.31	77.27	151.56	165.6	54.27	88	201.03	206.84	71.135	203.935	1.51948	0.000239238	0.0029009
ATP5H	34.25	32.94	80.56	108.38	35.53	37.51	106.85	135.37	36.52	121.11	1.72956	4.41e-05	0.00067412
ATP5I	37.81	26.22	30.02	156.74	39.22	29.86	39.82	195.77	34.54	117.795	1.76994	0.0131132	0.0760184
ATP5J2	22.91	30.61	71.43	247.61	23.77	34.86	94.74	309.27	29.315	202.005	2.78468	1.39e-08	5.43e-07
ATP5L	52.14	85.86	112.6	188.47	54.09	97.78	149.35	235.4	75.935	192.375	1.34108	0.00113083	0.0106203
ATP5O	20.08	40.31	46.83	118.24	20.83	45.91	62.11	147.68	33.37	104.895	1.65232	0.0001098	0.00147386
ATP6AP1L	8.38	14.54	2.7	5.67	8.69	16.56	3.58	7.08	12.625	5.33	-1.24408	0.0303604	0.145119
ATP6V0A1	7.43	5.19	10.63	12.17	7.71	5.91	14.1	15.2	6.81	14.65	1.10517	0.0394714	0.176033
ATP6V0C	17.47	20.54	48.15	68.97	18.12	23.39	63.87	86.14	20.755	75.005	1.85353	1.24e-05	0.000224086
ATP6V0E1	38.04	39.08	26.51	204.69	39.46	44.51	35.16	255.66	41.985	145.41	1.79218	0.0270096	0.132653
ATP6V0E2	3.63	4.01	5.53	19.31	3.77	4.57	7.33	24.12	4.17	15.725	1.91494	0.00137589	0.0124969
ATP6V1B2	23.02	31.32	120.87	105.27	23.88	35.67	160.32	131.48	29.775	145.9	2.29281	1.62e-07	4.83e-06
ATP6V1E1	25.78	28.23	65.63	127.1	26.74	32.15	87.05	158.75	29.445	122.9	2.06139	2.97e-06	6.37e-05
ATP6V1F	43.02	30.78	89.11	169.23	44.63	35.05	118.19	211.37	39.84	164.78	2.04825	5.92e-06	0.000116581
ATP6V1G1	106.17	108.83	510.08	526.93	110.14	123.94	676.56	658.14	117.04	667.35	2.51144	3.41e-09	1.51e-07
ATP6V1G2-DDX39B	0.74	1.7	3.02	10.93	0.77	1.94	4.01	13.65	1.355	8.83	2.70412	0.00121521	0.011272
ATP6V1H	10.76	15.06	70.38	59.59	11.16	17.15	93.35	74.43	14.155	83.89	2.56719	8.44e-09	3.4e-07
ATP7B	1.08	1.01	4.49	2.92	1.12	1.15	5.96	3.65	1.135	4.805	2.08184	0.0401771	0.178341
ATPAF1	3.04	4.78	9.67	7.06	3.15	5.44	12.83	8.82	4.295	10.825	1.33364	0.0255019	0.126963
ATPAF2	31.1	22.61	38.25	85.21	32.26	25.75	50.73	106.43	29.005	78.58	1.43786	0.00126389	0.011669
ATPIF1	1.35	6.84	33.12	88	1.4	7.79	43.93	109.91	4.595	76.92	4.06522	2.79e-14	4.64e-12
ATRAID	9.25	16.99	11.39	64.82	9.6	19.35	15.11	80.96	14.475	48.035	1.73052	0.00122298	0.0113297
ATRX	134.8	91.46	39.95	42.46	139.84	104.16	52.99	53.03	122	53.01	-1.20254	0.00452174	0.0330145
ATXN10	4.14	4.27	10.79	23.99	4.29	4.86	14.31	29.96	4.575	22.135	2.27449	6.64e-05	0.000962322
ATXN2L	59.05	51.66	132.08	59.65	61.26	58.83	175.19	74.5	60.045	124.845	1.05602	0.0256057	0.127334
ATXN7	15.19	15.89	26.93	25.74	15.76	18.1	35.72	32.15	16.93	33.935	1.00319	0.0266319	0.13136
ATXN7L3B	3.36	4.43	10.23	7.61	3.49	5.05	13.57	9.5	4.27	11.535	1.43371	0.0152929	0.0855703
AUH	8.51	7.56	20.73	16.84	8.83	8.61	27.5	21.03	8.72	24.265	1.47648	0.00313439	0.0244238
AUP1	5.42	4.88	6.32	16.22	5.62	5.56	8.38	20.26	5.59	14.32	1.35711	0.017459	0.095051
AURKAIP1	4.37	7.77	12.64	65.55	4.53	8.85	16.77	81.87	6.69	49.32	2.88209	2.86e-07	7.94e-06
AURKB	22.01	68.99	138.87	126.79	22.83	78.57	184.2	158.36	50.7	171.28	1.7563	2.75e-05	0.000448314
AUTS2	14.33	13.11	31.21	21.05	14.87	14.93	41.4	26.29	14.9	33.845	1.18363	0.0117808	0.0699094
AVEN	30.34	33.71	65.41	73.74	31.47	38.39	86.76	92.1	34.93	89.43	1.35629	0.000881625	0.00865603
AZI2	17.02	23.33	57.33	50.08	17.66	26.57	76.04	62.55	22.115	69.295	1.64773	8.9e-05	0.00124486
B3GALNT2	17.22	21.22	48.64	35.83	17.86	24.17	64.52	44.75	21.015	54.635	1.37841	0.00143257	0.0128937
B3GNT2	1679.05	1545.31	572.38	539.98	1741.81	1759.84	759.2	674.44	1750.83	716.82	-1.28835	0.00115635	0.0108037
B3GNT4	21.53	18.06	52.27	57.92	22.33	20.57	69.33	72.34	21.45	70.835	1.72348	4.24e-05	0.000651029
B4GALT1	14	18.14	38.72	35.79	14.52	20.66	51.36	44.7	17.59	48.03	1.44918	0.000957033	0.00926111
B4GALT2	1.2	0	4.11	3.72	1.24	0	5.45	4.65	0.62	5.05	3.02594	0.00946622	0.0590482
B4GALT5	1.89	2.38	8.39	5.41	1.96	2.71	11.13	6.76	2.335	8.945	1.93766	0.00749261	0.0494508
B9D2	0.66	0.82	6.15	9.33	0.68	0.93	8.16	11.65	0.805	9.905	3.6211	7.3e-05	0.00104739
BAALC	15.83	22.84	20.67	57.11	16.42	26.01	27.42	71.33	21.215	49.375	1.2187	0.00870663	0.0554616
BACE1-AS	0	0	5.01	6.49	0	0	6.65	8.11	0.001	7.38	12.8494	2.38e-05	0.00039675
BACE2	0.08	0	2.23	1.22	0.08	0	2.96	1.52	0.04	2.24	5.80735	0.0282018	0.137151
BAD	3.88	4.58	10.7	29.9	4.03	5.22	14.19	37.35	4.625	25.77	2.47817	1.55e-05	0.0002734
BAG1	1.94	2.67	2.92	10.82	2.01	3.04	3.87	13.51	2.525	8.69	1.78307	0.0139229	0.0796332
BANF1	59.2	91.71	141.31	346.19	61.41	104.44	187.43	432.4	82.925	309.915	1.90199	1.62e-05	0.000284006
BANP	14.19	15.79	48.8	42.49	14.72	17.98	64.73	53.07	16.35	58.9	1.84898	2.51e-05	0.000415642
BAP1	1.25	4.69	8.05	7.27	1.3	5.34	10.68	9.08	3.32	9.88	1.57333	0.0149846	0.0843792
BARX2	6.45	3.66	12.92	11.34	6.69	4.17	17.14	14.16	5.43	15.65	1.52714	0.00568597	0.0399042
BATF2	1.35	8.69	17.65	9.52	1.4	9.9	23.41	11.89	5.65	17.65	1.64335	0.00651135	0.0442318
BAZ2A	38.91	47.39	98.16	66.17	40.36	53.97	130.2	82.65	47.165	106.425	1.17405	0.00590381	0.0410241
BBIP1	21.36	25.33	47.33	36.72	22.16	28.85	62.78	45.86	25.505	54.32	1.0907	0.00957592	0.0595792
BBOX1-AS1	5.62	3.73	18.97	30.98	5.83	4.25	25.16	38.69	5.04	31.925	2.66319	1.18e-06	2.85e-05
BCAP31	31.34	37.75	64.76	144.5	32.51	42.99	85.9	180.48	37.75	133.19	1.81894	4.51e-05	0.000687608
BCAR4	1850.75	2124.17	590.05	471.82	1919.92	2419.06	782.63	589.31	2169.49	685.97	-1.66114	3.93e-05	0.000610935
BCAS4	123.68	75.86	31.2	46.35	128.3	86.39	41.38	57.89	107.345	49.635	-1.11283	0.00919261	0.0578874
BCDIN3D	0	0.19	1.35	2.57	0	0.22	1.79	3.21	0.11	2.5	4.50635	0.0298885	0.143278
BCKDHA	1.98	0.34	2.86	5.2	2.05	0.39	3.79	6.49	1.22	5.14	2.07489	0.0365027	0.166154
BCL2L1	4.67	5.96	22.6	26.54	4.84	6.79	29.98	33.15	5.815	31.565	2.44047	3.5e-06	7.35e-05
BCL2L10	3628.18	3872.84	893.07	1224.87	3763.79	4410.49	1184.56	1529.88	4087.14	1357.22	-1.59044	5.25e-05	0.000786573
BCL7B	0.53	1.09	10.79	13.93	0.55	1.24	14.31	17.4	0.895	15.855	4.14691	1.61e-07	4.81e-06
BCR	2.6	1.01	9.43	9.48	2.7	1.15	12.51	11.84	1.925	12.175	2.66099	0.000160943	0.00204825
BCS1L	0.87	0.71	3.55	8.08	0.9	0.81	4.71	10.09	0.855	7.4	3.11353	0.00143671	0.0129203
BDH2	20.44	37.23	176.73	186.76	21.2	42.4	234.41	233.27	31.8	233.84	2.87842	1.22e-10	8.14e-09
BDNF	2.56	3.81	10.99	14.65	2.66	4.34	14.58	18.3	3.5	16.44	2.23178	0.000174415	0.00219285
BEND7	2.2	0.95	5.81	9.71	2.28	1.08	7.71	12.13	1.68	9.92	2.56188	0.000903702	0.00883715
BET1	0.4	1.77	12.92	15.17	0.41	2.02	17.14	18.95	1.215	18.045	3.89257	9.38e-08	3.01e-06
BFAR	35.36	52.95	64.71	91.32	36.68	60.3	85.83	114.06	48.49	99.945	1.04345	0.00936153	0.0586466
BHLHE40	5.89	5.64	59.7	39.12	6.11	6.42	79.19	48.86	6.265	64.025	3.35325	5.2e-11	3.81e-09
BHMT2	0.36	1.84	4.21	3.29	0.37	2.1	5.58	4.11	1.235	4.845	1.97199	0.0454456	0.195025
BICD1	0.75	0.86	8.08	6.87	0.78	0.98	10.72	8.58	0.88	9.65	3.45495	0.000116244	0.0015461
BID	0	0.24	1.44	2.36	0	0.27	1.91	2.95	0.135	2.43	4.16993	0.0374674	0.16959
BIK	2.09	1.07	1.68	7.87	2.17	1.22	2.23	9.83	1.695	6.03	1.83087	0.0379621	0.171084
BIRC3	0.1	0	3.39	0.08	0.1	0	4.5	0.1	0.05	2.3	5.52356	0.026771	0.131877
BLNK	0	0.72	5.24	3.37	0	0.82	6.95	4.21	0.41	5.58	3.76657	0.00222675	0.0184724
BLOC1S1	2.05	4.44	9.96	38.75	2.13	5.06	13.21	48.4	3.595	30.805	3.0991	2.5e-07	7.08e-06
BLOC1S4	0.34	0.29	1.55	4.23	0.35	0.33	2.06	5.28	0.34	3.67	3.43217	0.0189075	0.101195
BLOC1S5-TXNDC5	9.16	5.68	19.59	14.35	9.5	6.47	25.98	17.92	7.985	21.95	1.45886	0.00420089	0.0310809
BLOC1S6	2.43	9.39	9.47	12.66	2.52	10.69	12.56	15.81	6.605	14.185	1.10274	0.0372025	0.168601
BLZF1	18.93	14.83	25.82	33.49	19.64	16.89	34.25	41.83	18.265	38.04	1.05844	0.0181609	0.0979923
BMP2K	11.83	15.79	31.78	22.5	12.27	17.98	42.15	28.1	15.125	35.125	1.21556	0.00910674	0.057496
BMP6	57.16	77.9	213.48	191.22	59.3	88.71	283.16	238.84	74.005	261	1.81836	1.9e-05	0.00032597
BNC1	1.35	2.22	18.28	11.32	1.4	2.53	24.25	14.14	1.965	19.195	3.28813	6.56e-07	1.67e-05
BNIP3	21.21	22.37	61.76	87.29	22	25.48	81.92	109.03	23.74	95.475	2.0078	2.21e-06	4.94e-05
BOD1	606.4	565.94	1717.47	1221.4	629.06	644.51	2278.03	1525.54	636.785	1901.79	1.57848	0.000119139	0.00157979
BOD1L1	5.83	3.58	10.68	7.84	6.05	4.08	14.17	9.79	5.065	11.98	1.24199	0.0293303	0.14141
BOK-AS1	1.04	3.91	10.83	23.6	1.08	4.45	14.36	29.48	2.765	21.92	2.9869	1.27e-06	3.02e-05
BOLA1	2.62	3.47	2.19	19.02	2.72	3.95	2.9	23.76	3.335	13.33	1.99892	0.00169592	0.0147765
BOLA2B	3.69	6.85	7.85	42.75	3.83	7.8	10.41	53.4	5.815	31.905	2.45593	2.24e-05	0.000378873
BOLA3P3	0	0	0	3.05	0	0	0	3.81	0.001	1.905	10.8956	0.0335815	0.156446
BOP1	0.46	0	2.63	6.02	0.48	0	3.49	7.52	0.24	5.505	4.51964	0.00138692	0.0125605
BORCS5	43.93	43.82	221.04	365.1	45.57	49.9	293.18	456.01	47.735	374.595	2.97221	4.58e-11	3.4e-09
BPGM	1680.41	1560.59	691.97	665.32	1743.22	1777.24	917.82	830.99	1760.23	874.405	-1.00939	0.0103143	0.0630601
BRAP	18.55	13.69	25.22	32.32	19.24	15.59	33.45	40.37	17.415	36.91	1.08368	0.0163793	0.0902765
BRCA1	151.78	162.13	58.98	52.97	157.45	184.64	78.23	66.16	171.045	72.195	-1.24441	0.00301858	0.0237333
BRD1	19.36	18.42	42.23	37.11	20.08	20.98	56.01	46.35	20.53	51.18	1.31785	0.00216808	0.018082
BRI3BP	5.12	4.27	13.4	10.55	5.31	4.86	17.77	13.18	5.085	15.475	1.60562	0.00404393	0.0301444
BRIX1	72.17	70.47	256.52	295.47	74.87	80.25	340.24	369.05	77.56	354.645	2.19299	2.83e-07	7.87e-06
BRK1	4.75	8.12	30.55	23.11	4.93	9.25	40.52	28.86	7.09	34.69	2.29066	8.27e-06	0.000157182
BRMS1	1.07	4.46	18.28	39.13	1.11	5.08	24.25	48.87	3.095	36.56	3.56225	1.88e-09	8.71e-08
BRMS1L	0	0.3	0.65	3.33	0	0.34	0.86	4.16	0.17	2.51	3.88408	0.0403797	0.179059
BRPF1	8.61	7.79	19.83	14.9	8.93	8.87	26.3	18.61	8.9	22.455	1.33516	0.00787014	0.0513984
BSDC1	6.06	8.2	33.98	45.82	6.29	9.34	45.07	57.23	7.815	51.15	2.71042	3.96e-08	1.39e-06
BSPRY	0.32	0.13	1.46	4.32	0.33	0.15	1.94	5.4	0.24	3.67	3.93467	0.013038	0.075683
BTBD9	10.6	10.23	4.07	2.84	11	11.65	5.4	3.55	11.325	4.475	-1.33955	0.0258573	0.128264
BTF3L4	4.76	4.32	49.94	65.43	4.94	4.92	66.24	81.72	4.93	73.98	3.90748	7.58e-14	1.15e-11
BTF3L4P2	10.17	7.26	32	71.38	10.55	8.27	42.44	89.15	9.41	65.795	2.80571	1.37e-08	5.36e-07
BUB3	55.75	64.49	116.06	183.27	57.83	73.44	153.94	228.91	65.635	191.425	1.54424	0.000281192	0.00331745
BUD31	13.28	9.88	41.01	61.35	13.78	11.25	54.4	76.63	12.515	65.515	2.38817	1.84e-07	5.42e-06
BVES	12.7	11.75	5.17	2.98	13.17	13.38	6.86	3.72	13.275	5.29	-1.32737	0.0206371	0.108171
BYSL	2.18	0.82	9.64	13.28	2.26	0.93	12.79	16.59	1.595	14.69	3.20321	6.65e-06	0.000129096
C10orf35	9.12	12.64	16.2	38.49	9.46	14.39	21.49	48.07	11.925	34.78	1.54427	0.00178149	0.0154052
C10orf90	0.23	0.21	2.64	1.38	0.24	0.24	3.5	1.72	0.24	2.61	3.44294	0.0444947	0.191887
C10orf95	11.93	8.45	29.1	32.03	12.38	9.62	38.6	40.01	11	39.305	1.83721	0.000113628	0.00151592
C11orf54	5.44	4.79	11.13	7.48	5.64	5.45	14.76	9.34	5.545	12.05	1.11977	0.045678	0.195445
C11orf57	65.48	53.53	22.33	23.89	67.93	60.96	29.62	29.84	64.445	29.73	-1.11615	0.00687981	0.046211
C11orf58	98.51	80.14	183.4	206.44	102.19	91.27	243.26	257.85	96.73	250.555	1.37309	0.000996431	0.00955267
C11orf63	0.61	0.42	9.34	1.4	0.63	0.48	12.39	1.75	0.555	7.07	3.67115	0.000647733	0.00667804
C11orf65	6.22	5.67	10.09	11.79	6.45	6.46	13.38	14.73	6.455	14.055	1.12259	0.0383827	0.172491
C11orf73	1.58	9.26	12.55	23.08	1.64	10.55	16.65	28.83	6.095	22.74	1.89953	0.000279019	0.00329538
C11orf80	1.11	2.84	3.49	11.85	1.15	3.23	4.63	14.8	2.19	9.715	2.14928	0.00312277	0.0243594
C11orf85	0.73	2.73	17.87	14.27	0.76	3.11	23.7	17.82	1.935	20.76	3.4234	2.03e-07	5.9e-06
C11orf98	11.2	11.5	17.81	66.96	11.62	13.1	23.62	83.63	12.36	53.625	2.11723	4.34e-05	0.000664957
C12orf29	12.24	60.27	153.92	92.77	12.7	68.64	204.16	115.87	40.67	160.015	1.97617	0.00761772	0.0501552
C12orf40	19.26	3.82	35.13	15.2	19.98	4.35	46.6	18.98	12.165	32.79	1.43052	0.00223155	0.0185053
C12orf45	11.37	17.61	127.36	238.27	11.79	20.05	168.93	297.6	15.92	233.265	3.87306	1.61e-15	3.66e-13
C12orf49	0.75	1.56	4.28	7.95	0.78	1.78	5.68	9.93	1.28	7.805	2.60825	0.00277357	0.0220612
C12orf57	7.55	8.09	18.17	64.45	7.83	9.21	24.1	80.5	8.52	52.3	2.61789	8.21e-07	2.05e-05
C12orf60	2.79	4.81	6.25	11	2.89	5.48	8.29	13.74	4.185	11.015	1.39617	0.0199626	0.10542
C12orf75	7.95	13.12	176.15	150.98	8.25	14.94	233.64	188.58	11.595	211.11	4.18642	6.92e-17	2.1e-14
C14orf166	1355.17	1144.48	488.61	538.53	1405.82	1303.36	648.09	672.63	1354.59	660.36	-1.03653	0.00898979	0.0569386
C14orf169	2.08	2.56	11.65	8.3	2.16	2.92	15.45	10.37	2.54	12.91	2.34559	0.000289528	0.00339744
C14orf2	71.94	89.7	193.06	273.32	74.63	102.15	256.07	341.38	88.39	298.725	1.75686	2.96e-05	0.000478171
C14orf39	1.27	0.26	4.24	2.06	1.32	0.3	5.62	2.57	0.81	4.095	2.33787	0.0414904	0.18217
C15orf40	4.95	11.51	36.21	35.28	5.14	13.11	48.03	44.07	9.125	46.05	2.3353	1.31e-06	3.12e-05
C16orf13	2.35	2.59	8.48	18.28	2.44	2.95	11.25	22.83	2.695	17.04	2.66057	2.55e-05	0.000421366
C16orf59	0	0.28	3.19	6.01	0	0.32	4.23	7.51	0.16	5.87	5.19722	0.000543575	0.00577046
C16orf62	12.65	11.39	35.37	41.02	13.12	12.97	46.91	51.23	13.045	49.07	1.91134	2.96e-05	0.000478171
C16orf71	9.01	10.32	22.57	13.03	9.35	11.75	29.94	16.27	10.55	23.105	1.13096	0.0240648	0.121527
C16orf87	30.13	35.6	90.62	56.57	31.26	40.54	120.2	70.66	35.9	95.43	1.41046	0.00103103	0.00982671
C16orf91	1.21	5.28	5.28	11.43	1.26	6.01	7	14.28	3.635	10.64	1.54947	0.0131373	0.076138
C16orf95	0.61	0.81	0.71	6.85	0.63	0.92	0.94	8.56	0.775	4.75	2.61566	0.0207868	0.108852
C17orf112	1.48	1.9	5.68	3.71	1.54	2.16	7.53	4.63	1.85	6.08	1.71655	0.0423907	0.185099
C17orf49	218.52	188.82	91.93	77.9	226.69	215.03	121.93	97.3	220.86	109.615	-1.01069	0.0141297	0.0806683
C17orf58	1.16	2.19	13.51	13.88	1.2	2.49	17.92	17.34	1.845	17.63	3.25634	1.2e-06	2.89e-05
C17orf62	2.26	1.57	7.37	18.53	2.34	1.79	9.78	23.14	2.065	16.46	2.99475	7.32e-06	0.000140479
C17orf89	0	0	1.66	7.82	0	0	2.2	9.77	0.001	5.985	12.5471	0.000154999	0.00198416
C18orf32	16.42	37.57	244.04	214.95	17.03	42.79	323.69	268.48	29.91	296.085	3.30731	1.07e-12	1.19e-10
C19orf24	20.55	29.31	40.93	148.02	21.32	33.38	54.29	184.88	27.35	119.585	2.12842	9.24e-06	0.000173584
C19orf25	0.8	0.74	2.78	6.1	0.83	0.84	3.69	7.62	0.835	5.655	2.75968	0.00891139	0.0565243
C19orf38	6.09	3.4	11.33	21.27	6.32	3.87	15.03	26.57	5.095	20.8	2.02943	0.000304118	0.0035401
C19orf43	3.68	2.45	33.68	101.02	3.82	2.79	44.67	126.18	3.305	85.425	4.69194	8.52e-16	2.04e-13
C19orf47	8.67	10.74	19.64	26.03	8.99	12.23	26.05	32.51	10.61	29.28	1.46449	0.00241972	0.0197283
C19orf48	5.86	7.74	15.33	13.82	6.08	8.81	20.33	17.26	7.445	18.795	1.33601	0.00974509	0.0603908
C19orf57	4.03	6.92	8.41	15.64	4.18	7.88	11.15	19.53	6.03	15.34	1.34707	0.0135762	0.0781627
C19orf60	1.39	3.16	10.24	15.39	1.44	3.6	13.58	19.22	2.52	16.4	2.7022	1.91e-05	0.000326848
C19orf66	0.36	1.03	3.1	4.44	0.37	1.17	4.11	5.55	0.77	4.83	2.64909	0.0174889	0.0951667
C19orf67	11.79	19.86	29.67	54.02	12.23	22.62	39.35	67.47	17.425	53.41	1.61595	0.000226114	0.002754
C19orf70	0	2.13	4.42	5.98	0	2.43	5.86	7.47	1.215	6.665	2.45565	0.00717012	0.0476951
C1QBP	16.83	21.15	40.06	85.81	17.46	24.09	53.14	107.18	20.775	80.16	1.94803	8.82e-06	0.000166599
C1QTNF6	6.24	8.41	15.64	21	6.47	9.58	20.74	26.23	8.025	23.485	1.54917	0.00217107	0.0181
C1orf123	4.99	3.81	9.64	14.79	5.18	4.34	12.79	18.47	4.76	15.63	1.71528	0.00260217	0.0209267
C1orf146	0	3.41	106.14	91.61	0	3.88	140.78	114.42	1.94	127.6	6.03943	1.66e-22	2.01e-19
C1orf226	11.14	11.9	41.53	35.9	11.56	13.55	55.08	44.84	12.555	49.96	1.99251	1.52e-05	0.000267504
C1orf35	10.71	9.15	21.29	16.6	11.11	10.42	28.24	20.73	10.765	24.485	1.18555	0.0147939	0.0834994
C1orf43	124.86	169.82	63.39	54.91	129.53	193.4	84.08	68.58	161.465	76.33	-1.0809	0.0119433	0.0707199
C1orf53	0	2.05	66.33	50.22	0	2.33	87.98	62.73	1.165	75.355	6.0153	3.95e-19	2.1e-16
C20orf196	2.38	4.06	84.84	96.57	2.47	4.62	112.53	120.62	3.545	116.575	5.03933	8.54e-20	5.6e-17
C21orf33	0	0.16	2.4	3.7	0	0.18	3.18	4.62	0.09	3.9	5.43741	0.00435535	0.0320067
C21orf59	32.55	41.86	295.07	257.93	33.77	47.67	391.38	322.16	40.72	356.77	3.13118	4.9e-12	4.77e-10
C2orf40	0	0	2.75	1.34	0	0	3.65	1.67	0.001	2.66	11.3772	0.0107073	0.0648978
C2orf47	9.63	7.66	25.21	15.64	9.99	8.72	33.44	19.53	9.355	26.485	1.50137	0.0026297	0.0211014
C2orf68	10.43	11.29	19.07	18.01	10.82	12.86	25.29	22.49	11.84	23.89	1.01274	0.0342759	0.158969
C2orf76	12.62	8.57	94.81	75.65	13.09	9.76	125.75	94.49	11.425	110.12	3.26881	2e-12	2.06e-10
C2orf88	8.67	9.6	13.34	19.45	8.99	10.93	17.69	24.29	9.96	20.99	1.07548	0.0306	0.145984
C3orf49	58.47	47.16	15.93	16.95	60.66	53.71	21.13	21.17	57.185	21.15	-1.43498	0.000831352	0.00822907
C3orf56	2935.41	3299.02	1381.3	1169.35	3045.12	3757.01	1832.14	1460.53	3401.07	1646.34	-1.04673	0.00776133	0.0508095
C4orf22	2.19	6.21	14.6	14.77	2.27	7.07	19.37	18.45	4.67	18.91	2.01765	0.000295661	0.00345455
C4orf27	567.19	718.72	1699.81	1607.28	588.39	818.5	2254.6	2007.51	703.445	2131.05	1.59906	6.1e-05	0.000896847
C4orf3	0	0.1	2.35	16.08	0	0.11	3.12	20.08	0.055	11.6	7.72048	2.57e-07	7.24e-06
C4orf33	16.92	31.21	6.05	7.37	17.55	35.54	8.02	9.21	26.545	8.615	-1.62352	0.00192735	0.0164228
C4orf36	2.14	2.2	2.81	10.37	2.22	2.51	3.73	12.95	2.365	8.34	1.81821	0.0146868	0.0830237
C4orf47	194.52	197.8	657.53	615.07	201.79	225.26	872.14	768.23	213.525	820.185	1.94154	2.59e-06	5.68e-05
C4orf48	1.26	2.78	21.24	74.55	1.31	3.17	28.17	93.11	2.24	60.64	4.7587	6.13e-14	9.43e-12
C4orf51	4.73	19.6	0	3.92	4.91	22.32	0	4.9	13.615	2.45	-2.47434	0.000252516	0.00303158
C5orf17	1.13	0.49	1.62	5.53	1.17	0.56	2.15	6.91	0.865	4.53	2.38874	0.0321916	0.151654
C5orf45	27.45	83.48	148.13	136.18	28.48	95.07	196.48	170.09	61.775	183.285	1.56899	0.000128109	0.0016844
C5orf47	9.73	11.47	23.57	26.51	10.09	13.06	31.26	33.11	11.575	32.185	1.47538	0.00190573	0.0162733
C5orf56	0.21	0	2.2	1.6	0.22	0	2.92	2	0.11	2.46	4.48308	0.0317448	0.150005
C5orf58	1.95	5.85	56.83	289.49	2.02	6.66	75.38	361.58	4.34	218.48	5.65366	8.05e-21	7.64e-18
C6orf106	11.06	9.39	20.16	16.99	11.47	10.69	26.74	21.22	11.08	23.98	1.11387	0.0213471	0.11096
C6orf120	1.04	1.82	6.2	7.72	1.08	2.07	8.22	9.64	1.575	8.93	2.50331	0.00174088	0.0151019
C6orf203	102.72	121.48	284.16	289.11	106.56	138.34	376.91	361.1	122.45	369.005	1.59145	0.000121811	0.00161228
C6orf25	0.59	0.89	5.29	1.19	0.61	1.01	7.02	1.49	0.81	4.255	2.39317	0.0338211	0.15726
C6orf52	37.24	42.73	534.14	737.3	38.63	48.66	708.48	920.9	43.645	814.69	4.22236	1.19e-19	7.18e-17
C7orf26	13.57	8.13	30.62	26.08	14.08	9.26	40.61	32.57	11.67	36.59	1.64864	0.000490742	0.00527988
C7orf43	0.63	0.59	2.9	3.05	0.65	0.67	3.85	3.81	0.66	3.83	2.53681	0.0393151	0.175551
C7orf49	4.43	2	6.12	25.43	4.6	2.28	8.12	31.76	3.44	19.94	2.53518	7.34e-05	0.00105132
C7orf50	3.07	1.44	12.53	38.31	3.18	1.64	16.62	47.85	2.41	32.235	3.74152	7.86e-09	3.21e-07
C8orf44	0	1.34	6.49	12.03	0	1.53	8.61	15.03	0.765	11.82	3.94963	6.7e-06	0.000129702
C8orf76	23.76	28.39	41.09	110.51	24.65	32.33	54.5	138.03	28.49	96.265	1.75656	0.000104664	0.00142153
C9orf114	0.66	0	5.07	4.2	0.68	0	6.72	5.25	0.34	5.985	4.13774	0.00115619	0.0108037
C9orf135	1.63	8.59	11.85	16.09	1.69	9.78	15.72	20.1	5.735	17.91	1.6429	0.00212961	0.0178088
C9orf3	9.73	13.58	17.34	28.2	10.09	15.47	23	35.22	12.78	29.11	1.18763	0.0124045	0.0729171
C9orf78	72.56	82.81	159.45	111.74	75.27	94.31	211.49	139.56	84.79	175.525	1.04971	0.0143154	0.0814305
C9orf92	3.19	4.92	0	1	3.31	5.6	0	1.25	4.455	0.625	-2.8335	0.0208319	0.108983
CA10	4.75	12.14	10.01	26.48	4.93	13.83	13.28	33.07	9.38	23.175	1.30491	0.00944176	0.0589799
CAB39	2.09	7.43	16.36	16	2.17	8.46	21.7	19.98	5.315	20.84	1.97121	0.000266297	0.00317086
CABYR	20.93	14.08	27.82	34.86	21.71	16.03	36.9	43.54	18.87	40.22	1.09182	0.0137638	0.0789095
CACNA1A	0.31	2.6	6.42	4.9	0.32	2.96	8.52	6.12	1.64	7.32	2.15815	0.00912428	0.0575444
CACNA1C	1.29	1.6	2.47	6.27	1.34	1.82	3.28	7.83	1.58	5.555	1.81386	0.0462492	0.197328
CACNA1E	2.97	3.23	8.64	11.85	3.08	3.68	11.46	14.8	3.38	13.13	1.95777	0.00136783	0.0124289
CACNA2D1	12	8.54	36.32	33.86	12.45	9.73	48.17	42.29	11.09	45.23	2.02802	1.62e-05	0.000283377
CACTIN	1.92	6.61	6.56	16.13	1.99	7.53	8.7	20.15	4.76	14.425	1.59954	0.0049591	0.0356631
CACYBP	29.3	41.11	53.54	108.23	30.4	46.82	71.01	135.18	38.61	103.095	1.41693	0.000865147	0.00852107
CADM1	27.75	34.6	56.06	82.34	28.79	39.4	74.36	102.84	34.095	88.6	1.37775	0.000783888	0.00783745
CADPS	6.01	3.08	10.04	9.39	6.23	3.51	13.32	11.73	4.87	12.525	1.36282	0.0174369	0.0950019
CALM2	109.87	127.61	1487.59	1405.82	113.98	145.33	1973.12	1755.89	129.655	1864.51	3.84604	4.84e-18	1.86e-15
CALM3	4.14	5.16	7.95	25.7	4.29	5.88	10.54	32.1	5.085	21.32	2.06789	0.000308699	0.00358196
CALR3	0	0	1.17	1.64	0	0	1.55	2.05	0.001	1.8	10.8138	0.0368922	0.167542
CALU	147.05	157.99	56.56	51.76	152.55	179.92	75.02	64.65	166.235	69.835	-1.2512	0.0028953	0.0228959
CAMKMT	5.43	7.49	20.63	12.07	5.63	8.53	27.36	15.08	7.08	21.22	1.5836	0.00273275	0.0218001
CAMLG	73.91	86.04	197.27	206.01	76.67	97.98	261.66	257.31	87.325	259.485	1.57118	0.00017362	0.00218536
CAMSAP1	9.06	13.97	25.65	22.77	9.4	15.91	34.02	28.44	12.655	31.23	1.30323	0.00555818	0.0391964
CAMTA2	28.84	35.55	54.24	81.79	29.92	40.49	71.94	102.16	35.205	87.05	1.30606	0.00144845	0.0130098
CAND1	0.67	2.42	7.33	9.02	0.7	2.76	9.72	11.27	1.73	10.495	2.60086	0.000501625	0.0053748
CAND2	4.76	3.33	16.54	16.87	4.94	3.79	21.94	21.07	4.365	21.505	2.30062	4.18e-05	0.00064334
CANT1	0.35	0.69	1.87	4.55	0.36	0.79	2.48	5.68	0.575	4.08	2.82694	0.0239625	0.121066
CAP2	7.17	9.79	0	0.48	7.44	11.15	0	0.6	9.295	0.3	-4.95342	3.12e-05	0.00050121
CAPN12	3.2	4.6	11.65	20.9	3.32	5.24	15.45	26.1	4.28	20.775	2.27917	6.12e-05	0.000897879
CAPN13	10.04	9.33	49.32	69.72	10.42	10.63	65.42	87.08	10.525	76.25	2.85692	7e-10	3.67e-08
CAPNS1	3.55	1.27	6.56	8.37	3.68	1.45	8.7	10.45	2.565	9.575	1.90031	0.00687723	0.046211
CAPZA2	4.48	3.06	8.62	10.7	4.65	3.48	11.43	13.36	4.065	12.395	1.60843	0.00689146	0.046224
CARD19	0	0	1.1	6.53	0	0	1.46	8.16	0.001	4.81	12.2318	0.000703877	0.00713554
CARD8	1.51	3.21	3.48	10.26	1.57	3.66	4.62	12.81	2.615	8.715	1.73669	0.0151984	0.0852312
CARKD	2.71	4.03	9.42	15.5	2.81	4.59	12.49	19.36	3.7	15.925	2.1057	0.000371081	0.00418997
CARS	1.12	3.39	4.37	7.67	1.16	3.86	5.8	9.58	2.51	7.69	1.6153	0.0297938	0.142968
CARS2	1.47	1.78	4.89	5.09	1.52	2.03	6.49	6.36	1.775	6.425	1.85588	0.028437	0.138079
CASC1	47.14	50.79	92.46	117.96	48.9	57.84	122.64	147.33	53.37	134.985	1.3387	0.001362	0.0123863
CASC3	31.62	27.32	72.14	70.77	32.8	31.11	95.69	88.39	31.955	92.04	1.52622	0.000211958	0.00260631
CASD1	4.23	4.31	10.39	15.94	4.39	4.91	13.78	19.91	4.65	16.845	1.85702	0.00105815	0.0100414
CASP12	2.24	5.19	0.29	0.26	2.32	5.91	0.38	0.32	4.115	0.35	-3.55547	0.0132522	0.0766207
CASP2	0.72	2.05	4.47	5.87	0.75	2.33	5.93	7.33	1.54	6.63	2.10608	0.0151963	0.0852312
CASP9	3.05	3.45	35.3	30.7	3.16	3.93	46.82	38.34	3.545	42.58	3.58632	3.84e-10	2.23e-08
CATSPERG	1.54	1.57	6.04	6.24	1.6	1.79	8.01	7.79	1.695	7.9	2.22057	0.00617781	0.0425151
CBLB	8.52	12.76	2.93	4.13	8.84	14.53	3.89	5.16	11.685	4.525	-1.36867	0.0219813	0.113528
CBLN4	2.22	2.02	26.13	23.12	2.3	2.3	34.66	28.88	2.3	31.77	3.78796	1.2e-09	5.88e-08
CBR3-AS1	5.55	0.7	24.89	18.74	5.76	0.8	33.01	23.41	3.28	28.21	3.10444	1.23e-07	3.78e-06
CBWD1	10.84	8.6	55.72	64.21	11.25	9.79	73.91	80.2	10.52	77.055	2.87275	4.75e-10	2.68e-08
CBWD2	12.97	11.86	20.93	35.23	13.45	13.51	27.76	44	13.48	35.88	1.41236	0.00300466	0.0236408
CBWD7	0.01	7.86	16.32	30.06	0.01	8.95	21.65	37.55	4.48	29.6	2.72403	7.18e-07	1.81e-05
CBX3	28.96	23.06	43.49	60.89	30.04	26.26	57.68	76.05	28.15	66.865	1.24812	0.00268899	0.0215231
CBX4	0.13	0.06	2.47	2.45	0.13	0.07	3.28	3.06	0.1	3.17	4.98641	0.0120126	0.0710147
CCBE1	7.46	4.21	7.59	16.01	7.74	4.79	10.07	20	6.265	15.035	1.26294	0.0244936	0.123179
CCDC107	0.77	0.15	1.33	5.08	0.8	0.17	1.76	6.34	0.485	4.05	3.06187	0.0200283	0.10564
CCDC109B	6.06	5.68	25.27	26.5	6.29	6.47	33.52	33.1	6.38	33.31	2.38433	4.27e-06	8.75e-05
CCDC115	5.19	7.12	11.8	13.93	5.38	8.11	15.65	17.4	6.745	16.525	1.29276	0.0144878	0.0821755
CCDC12	10.66	13.7	73.25	139.07	11.06	15.6	97.16	173.7	13.33	135.43	3.3448	1.78e-12	1.84e-10
CCDC120	1.3	1.43	6.49	5.65	1.35	1.63	8.61	7.06	1.49	7.835	2.39462	0.00424447	0.0313502
CCDC124	11.07	8.72	14.91	42.36	11.48	9.93	19.78	52.91	10.705	36.345	1.76347	0.000790108	0.0078924
CCDC127	11.59	8.86	19.37	25.73	12.02	10.09	25.69	32.14	11.055	28.915	1.38712	0.0042078	0.0311215
CCDC129	3.52	1.94	5.71	9.55	3.65	2.21	7.57	11.93	2.93	9.75	1.7345	0.0105652	0.064215
CCDC136	0	0.04	4.38	0.25	0	0.05	5.81	0.31	0.025	3.06	6.93546	0.00744134	0.0491421
CCDC15	33.54	34.28	73.21	61.22	34.79	39.04	97.1	76.46	36.915	86.78	1.23316	0.00266112	0.0213378
CCDC155	0.17	0.07	2.98	2.49	0.18	0.08	3.95	3.11	0.13	3.53	4.76308	0.00861435	0.0550723
CCDC157	1.26	4.22	7.26	10.15	1.31	4.81	9.63	12.68	3.06	11.155	1.86609	0.00365056	0.0276177
CCDC167	9.89	13.34	47.47	274.57	10.26	15.19	62.96	342.94	12.725	202.95	3.99539	1.21e-12	1.34e-10
CCDC24	3.71	1.49	9.5	7.84	3.85	1.7	12.6	9.79	2.775	11.195	2.01229	0.00228857	0.0188919
CCDC27	15.12	25.59	51.54	53.63	15.69	29.14	68.36	66.98	22.415	67.67	1.59405	0.000118061	0.0015674
CCDC28A	127.37	100.24	46.43	36.15	132.13	114.16	61.58	45.15	123.145	53.365	-1.20639	0.00360868	0.0273582
CCDC47	9.52	17.47	32.51	26.75	9.88	19.9	43.12	33.41	14.89	38.265	1.36168	0.00279639	0.0222003
CCDC50	29.3	27.77	60.23	58.95	30.4	31.63	79.89	73.63	31.015	76.76	1.30739	0.00130823	0.0119973
CCDC53	3.17	10.89	20.29	21.19	3.29	12.4	26.91	26.47	7.845	26.69	1.76645	0.000381507	0.0042838
CCDC58	8.05	2.57	11.37	14.25	8.35	2.93	15.08	17.8	5.64	16.44	1.54344	0.00525715	0.0374242
CCDC61	0.44	2.7	2.68	7.19	0.46	3.07	3.55	8.98	1.765	6.265	1.82765	0.0323182	0.152086
CCDC64	2.88	1.64	9.35	16.59	2.99	1.87	12.4	20.72	2.43	16.56	2.76867	1.71e-05	0.000297754
CCDC88C	13.51	12.86	26.81	36.47	14.01	14.65	35.56	45.55	14.33	40.555	1.50084	0.00109547	0.0103371
CCDC90B	4.27	11.87	25.93	22	4.43	13.52	34.39	27.48	8.975	30.935	1.78526	0.000287411	0.00337623
CCDC92	1.84	0.86	4.47	8.2	1.91	0.98	5.93	10.24	1.445	8.085	2.48418	0.00323914	0.0250522
CCDC97	3.5	1.13	3.67	10.48	3.63	1.29	4.87	13.09	2.46	8.98	1.86806	0.0101775	0.0625023
CCHCR1	1.86	0.47	10.13	9.2	1.93	0.54	13.44	11.49	1.235	12.465	3.3353	1.76e-05	0.000305558
CCK	0	0.49	5.44	21.61	0	0.56	7.22	26.99	0.28	17.105	5.93285	3.48e-09	1.54e-07
CCL20	11.7	12.31	48.46	24.65	12.14	14.02	64.28	30.79	13.08	47.535	1.86163	0.000106862	0.00144188
CCL25	0	0	2.86	3.93	0	0	3.79	4.91	0.001	4.35	12.0868	0.00117522	0.0109476
CCM2	1.41	0	1.15	6.98	1.46	0	1.53	8.72	0.73	5.125	2.81158	0.0129493	0.0752882
CCM2L	0.68	1.02	3.58	10.99	0.71	1.16	4.75	13.73	0.935	9.24	3.30485	0.000246064	0.00296452
CCNB1	1360.82	1343.54	504.13	537.91	1411.68	1530.06	668.67	671.86	1470.87	670.265	-1.13387	0.00429503	0.0316594
CCNB1IP1	5.45	8.27	62.89	71.91	5.65	9.42	83.42	89.82	7.535	86.62	3.52302	3.57e-13	4.56e-11
CCNB3	47.69	47.86	121.57	124.15	49.47	54.5	161.25	155.06	51.985	158.155	1.60517	0.000141668	0.00182745
CCNH	8.03	14.29	98.7	180.33	8.33	16.27	130.91	225.23	12.3	178.07	3.85571	3.66e-15	7.5e-13
CCNI2	15.63	16.85	78.06	77.96	16.21	19.19	103.54	97.37	17.7	100.455	2.50473	8.92e-09	3.57e-07
CCNL2	11.43	10.36	18.2	26.55	11.86	11.8	24.14	33.16	11.83	28.65	1.27609	0.00816798	0.0529475
CCNO	31.92	29.99	52.05	83.07	33.11	34.15	69.04	103.76	33.63	86.4	1.36128	0.00113521	0.0106431
CCS	3.04	4.92	12.59	22.12	3.15	5.6	16.7	27.63	4.375	22.165	2.34093	3.36e-05	0.000531304
CCSER1	3.68	3.85	6.98	13.31	3.82	4.38	9.26	16.62	4.1	12.94	1.65814	0.00516744	0.0368939
CCT6A	9.2	7.34	18.38	22.58	9.54	8.36	24.38	28.2	8.95	26.29	1.55455	0.00173659	0.0150707
CCT7	3.09	5.49	6.33	16.27	3.21	6.25	8.4	20.32	4.73	14.36	1.60214	0.00529905	0.0376474
CCZ1	48.5	260.95	1089.67	841.32	50.31	297.18	1445.32	1050.82	173.745	1248.07	2.84466	0.00157745	0.0138996
CCZ1B	60.41	76.12	126.77	174.85	62.67	86.69	168.15	218.39	74.68	193.27	1.37182	0.000974874	0.00938672
CD151	0.13	0	1.55	4.68	0.13	0	2.06	5.85	0.065	3.955	5.92709	0.00376878	0.0283353
CD2BP2	1.57	1.75	8.18	8.89	1.63	1.99	10.85	11.1	1.81	10.975	2.60016	0.000391379	0.00437391
CD320	0.75	1.07	1.58	7.05	0.78	1.22	2.1	8.81	1	5.455	2.44758	0.0166953	0.0917633
CD38	5.39	6	5.8	16.42	5.59	6.83	7.69	20.51	6.21	14.1	1.18303	0.0362565	0.165378
CD46	2.49	1.82	5.59	5.01	2.58	2.07	7.41	6.26	2.325	6.835	1.55571	0.0466143	0.198346
CD47	0.72	1.84	10.17	15.09	0.75	2.1	13.49	18.85	1.425	16.17	3.50429	9.32e-07	2.3e-05
CD59	80.14	54.69	109.69	156.02	83.14	62.28	145.49	194.87	72.71	170.18	1.22684	0.0036963	0.027925
CD81	6.44	2.7	10.79	20.26	6.68	3.07	14.31	25.3	4.875	19.805	2.02239	0.000391984	0.00437843
CD82	16.47	29.09	116.96	75.37	17.09	33.13	155.13	94.14	25.11	124.635	2.31138	2.92e-07	8.11e-06
CD83	5.63	8.32	66.33	77.88	5.84	9.48	87.98	97.27	7.66	92.625	3.59599	1.09e-13	1.56e-11
CD9	2.7	4.31	116.85	87.73	2.8	4.91	154.99	109.58	3.855	132.285	5.10077	6.22e-20	4.53e-17
CDA	3.38	3.1	16.9	38.68	3.51	3.53	22.42	48.31	3.52	35.365	3.32867	1.76e-08	6.68e-07
CDADC1	7.41	6.26	54.67	42.44	7.69	7.13	72.51	53.01	7.41	62.76	3.0823	4.24e-10	2.42e-08
CDC16	4.43	2.53	8.9	9.51	4.6	2.88	11.8	11.88	3.74	11.84	1.66256	0.00631155	0.0432651
CDC23	6.46	6.01	21.05	21.2	6.7	6.84	27.92	26.48	6.77	27.2	2.00638	9.82e-05	0.001346
CDC25B	6.03	7.17	78.7	60.78	6.26	8.17	104.39	75.91	7.215	90.15	3.64326	1.32e-13	1.84e-11
CDC25C	11.91	16.18	33.9	27.8	12.36	18.43	44.96	34.72	15.395	39.84	1.37176	0.0025606	0.0207068
CDC26	4.87	42.02	63.07	94.94	5.05	47.85	83.66	118.58	26.45	101.12	1.93473	3.1e-06	6.58e-05
CDC27	543.6	490.89	209.41	215.16	563.92	559.04	277.76	268.74	561.48	273.25	-1.03901	0.0100054	0.0616887
CDC34	12.45	14.15	33.7	35.26	12.92	16.11	44.7	44.04	14.515	44.37	1.61204	0.000363468	0.00412536
CDC37	3.01	1.16	6.12	13.15	3.12	1.32	8.12	16.42	2.22	12.27	2.4665	0.000314297	0.00364304
CDC37L1-AS1	0	0	2.62	2.94	0	0	3.48	3.67	0.001	3.575	11.8037	0.00323835	0.0250522
CDC42BPA	79.43	103.92	26.78	39.07	82.4	118.35	35.52	48.8	100.375	42.16	-1.25145	0.00266342	0.0213484
CDC42EP3	9.44	14.51	24.25	28.68	9.79	16.52	32.16	35.82	13.155	33.99	1.3695	0.00314215	0.0244587
CDC42SE1	10.1	15.47	33.75	27.17	10.48	17.62	44.77	33.94	14.05	39.355	1.48598	0.00127209	0.0117249
CDC42SE2	15.48	17.68	23.36	34.56	16.06	20.13	30.98	43.17	18.095	37.075	1.03486	0.0214206	0.111289
CDC45	144.06	152.39	60.34	62.53	149.44	173.55	80.03	78.1	161.495	79.065	-1.03038	0.0134505	0.0776025
CDC73	2.16	4.74	10.37	14.44	2.24	5.4	13.75	18.04	3.82	15.895	2.05693	0.00044074	0.00481944
CDCA3	8.29	20.5	41.51	50.87	8.6	23.35	55.06	63.54	15.975	59.3	1.89222	1.08e-05	0.000199693
CDCA4	2.96	4.23	21.8	34.54	3.07	4.82	28.92	43.14	3.945	36.03	3.1911	1.67e-08	6.4e-07
CDCA5	12.17	13.73	21.11	23.52	12.62	15.64	28	29.38	14.13	28.69	1.02179	0.0282641	0.137392
CDH1	24.29	17.48	40.29	43.65	25.2	19.91	53.44	54.52	22.555	53.98	1.25898	0.00281064	0.0222911
CDH8	11.22	13.06	27.9	35.87	11.64	14.87	37.01	44.8	13.255	40.905	1.62574	0.000425393	0.0046892
CDK1	36.53	42.26	117.83	178.65	37.9	48.13	156.29	223.14	43.015	189.715	2.14092	8.34e-07	2.08e-05
CDK2AP1	8.62	18.29	53.61	36.74	8.94	20.83	71.11	45.89	14.885	58.5	1.97458	1.46e-05	0.000258522
CDK5	18.96	25.07	20.59	126.09	19.67	28.55	27.31	157.49	24.11	92.4	1.93826	0.000434661	0.00477896
CDK5RAP1	5.79	10.3	5.35	27.46	6.01	11.73	7.1	34.3	8.87	20.7	1.22262	0.0298731	0.143242
CDK5RAP3	6.61	5.28	16.34	12.58	6.86	6.01	21.67	15.71	6.435	18.69	1.53825	0.00370132	0.0279436
CDK7	799.25	1031.92	1363.47	1819.47	829.12	1175.18	1808.49	2272.54	1002.15	2040.52	1.02583	0.00829232	0.0535627
CDK8	8.38	14.81	44.11	34.93	8.69	16.87	58.51	43.63	12.78	51.07	1.99859	1.48e-05	0.000262388
CDKN1A	7.76	6.8	10.76	15.56	8.05	7.74	14.27	19.43	7.895	16.85	1.09374	0.036034	0.164501
CDKN1C	0.69	2.2	7.15	4.66	0.72	2.51	9.48	5.82	1.615	7.65	2.24393	0.00625114	0.0429589
CDKN2AIP	11.96	6.56	37.16	33.26	12.41	7.47	49.29	41.54	9.94	45.415	2.19185	4.47e-06	9.13e-05
CDT1	3.13	3.71	17.68	15.12	3.25	4.23	23.45	18.89	3.74	21.17	2.50091	1.49e-05	0.000264049
CDV3	6.23	6.96	36.15	28.31	6.46	7.93	47.95	35.36	7.195	41.655	2.53342	6.58e-07	1.67e-05
CEBPB	0	0	2.3	6.74	0	0	3.05	8.42	0.001	5.735	12.4856	0.00020704	0.00255447
CEBPD	0	0	2.05	0.41	0	0	2.72	0.51	0.001	1.615	10.6573	0.0459494	0.196222
CEBPG	16.96	9.51	23.23	30.62	17.59	10.83	30.81	38.24	14.21	34.525	1.28073	0.00603177	0.041714
CECR2	2.28	1.67	7.89	2.15	2.37	1.9	10.47	2.69	2.135	6.58	1.62385	0.0421409	0.184359
CELA2A	1.31	2.8	6.8	5.07	1.36	3.19	9.02	6.33	2.275	7.675	1.7543	0.0204601	0.107398
CELSR1	2.86	3.27	17.75	13.17	2.97	3.72	23.54	16.45	3.345	19.995	2.57956	1.37e-05	0.000243871
CENPA	73.34	100.9	178.34	140.7	76.08	114.91	236.55	175.74	95.495	206.145	1.11016	0.00798918	0.052098
CENPM	3.7	3.52	8.53	14.66	3.84	4.01	11.31	18.31	3.925	14.81	1.91581	0.00112569	0.0105811
CENPP	51.32	150.81	338.7	341.94	53.24	171.75	449.25	427.09	112.495	438.17	1.96163	1.78e-06	4.08e-05
CENPQ	7.91	10.97	31.84	27.95	8.21	12.49	42.23	34.91	10.35	38.57	1.89785	8.01e-05	0.00113775
CENPV	3.89	2.8	32.12	71.66	4.04	3.19	42.6	89.5	3.615	66.05	4.19149	2.04e-13	2.8e-11
CENPW	17.86	49.72	121.47	189.08	18.53	56.62	161.12	236.16	37.575	198.64	2.40231	1.53e-08	5.9e-07
CEP170B	1.17	0.92	5.33	3.03	1.21	1.05	7.07	3.78	1.13	5.425	2.2633	0.0213079	0.110862
CEP295	14.23	22.27	42.32	28.91	14.76	25.36	56.13	36.11	20.06	46.12	1.20107	0.0067235	0.0453623
CEP55	15.06	8.7	32.87	24.19	15.62	9.91	43.6	30.21	12.765	36.905	1.53162	0.00106612	0.010095
CEP68	2.04	1.43	1.77	8.27	2.12	1.63	2.35	10.33	1.875	6.34	1.75759	0.0383575	0.172491
CERKL	9.57	6.64	12.68	17.43	9.93	7.56	16.82	21.77	8.745	19.295	1.1417	0.0254834	0.126963
CERS4	0.94	0.54	4.14	3.7	0.98	0.61	5.49	4.62	0.795	5.055	2.66868	0.0146481	0.0828479
CERS5	1.34	4.28	31.18	22.6	1.39	4.87	41.36	28.23	3.13	34.795	3.47465	4.06e-09	1.77e-07
CERS6-AS1	0.02	1.61	7.19	3.09	0.02	1.83	9.54	3.86	0.925	6.7	2.85664	0.00316232	0.0245626
CETN2	11.79	11.99	26.27	72.6	12.23	13.65	34.84	90.68	12.94	62.76	2.27801	2.46e-06	5.43e-05
CFAP53	1.35	1.64	4.89	5.95	1.4	1.87	6.49	7.43	1.635	6.96	2.0898	0.0135538	0.0781102
CFAP58	44.6	89.39	154.26	128.65	46.27	101.8	204.61	160.69	74.035	182.65	1.3028	0.00150661	0.0134492
CFAP74	1.04	0.82	1.42	9.76	1.08	0.93	1.88	12.19	1.005	7.035	2.80735	0.00341428	0.0261749
CFD	2.06	0.81	5.21	11.04	2.14	0.92	6.91	13.79	1.53	10.35	2.75803	0.000414481	0.00459211
CFDP1	9.24	12.33	37.26	37.56	9.59	14.04	49.42	46.91	11.815	48.165	2.02737	1.21e-05	0.000218989
CFL1	396.11	472.26	507.28	1326.89	410.91	537.82	672.85	1657.3	474.365	1165.08	1.29635	0.00405937	0.0302285
CGN	11.55	7.67	27.24	28.13	11.98	8.73	36.13	35.13	10.355	35.63	1.78276	0.000219651	0.00269029
CGREF1	9.77	10.36	31.07	33.74	10.14	11.8	41.21	42.14	10.97	41.675	1.92562	4.7e-05	0.000712644
CGRRF1	2.16	4.14	4.29	9.72	2.24	4.71	5.69	12.14	3.475	8.915	1.35922	0.0406321	0.179813
CH17-219N22.1	0	0	0	134.2	0	0	0	167.62	0.001	83.81	16.3548	4.07e-17	1.25e-14
CH17-248H7.2	244.86	0	0	0	254.01	0	0	0	127.005	0.001	-16.9545	1.3e-17	4.45e-15
CH17-262A2.1	0	0	0.47	3.03	0	0	0.62	3.78	0.001	2.2	11.1033	0.0218159	0.112886
CH17-264B6.3	0	0	2.61	6.49	0	0	3.46	8.11	0.001	5.785	12.4981	0.000192124	0.0023948
CH17-270A2.2	0	0	0	8.1	0	0	0	10.12	0.001	5.06	12.3049	0.000534632	0.00568659
CH17-333M13.2	0	76.12	0	0	0	86.69	0	0	43.345	0.001	-15.4036	1.74e-12	1.81e-10
CH17-340M24.3	0	0	0	2.9	0	0	0	3.62	0.001	1.81	10.8218	0.0382512	0.172174
CH507-9B2.5	2.72	3.23	8.85	8.82	2.82	3.68	11.74	11.02	3.25	11.38	1.80799	0.00415809	0.0307955
CH507-9B2.9	0	0	10.43	7.17	0	0	13.83	8.96	0.001	11.395	13.4761	1.35e-07	4.12e-06
CHAC1	41.95	34.99	109.41	123.08	43.52	39.85	145.12	153.73	41.685	149.425	1.84182	1.6e-05	0.000280908
CHCHD2	212.51	227.09	661.72	562.49	220.45	258.62	877.7	702.56	239.535	790.13	1.72185	2.98e-05	0.000480702
CHCHD2P7	0	3.1	0	0	0	3.53	0	0	1.765	0.001	-10.7855	0.0450333	0.193598
CHCHD4	0.26	0.67	1.06	4.8	0.27	0.76	1.41	6	0.515	3.705	2.84683	0.0316248	0.149727
CHCHD5	4.33	8.24	9.48	30.91	4.49	9.38	12.57	38.61	6.935	25.59	1.88361	0.000479522	0.00517352
CHCHD6	13.41	17.88	27.02	58.68	13.91	20.36	35.84	73.29	17.135	54.565	1.67103	0.00022212	0.00271444
CHD4	15.81	12.14	50.78	27.32	16.4	13.83	67.35	34.12	15.115	50.735	1.747	0.000158495	0.0020218
CHEK2	5.88	5.79	135.35	263.73	6.1	6.59	179.53	329.4	6.345	254.465	5.3257	6.4e-22	6.65e-19
CHEK2P2	2.36	8.09	11.97	22.86	2.45	9.21	15.88	28.55	5.83	22.215	1.92997	0.000287988	0.00338118
CHFR	5.4	6.92	16.54	13.56	5.6	7.88	21.94	16.94	6.74	19.44	1.52821	0.00360873	0.0273582
CHIC2	9.92	12.89	16.14	31.49	10.29	14.68	21.41	39.33	12.485	30.37	1.28245	0.00819975	0.0530904
CHID1	1.34	2.51	14.27	22.2	1.39	2.86	18.93	27.73	2.125	23.33	3.45665	7.89e-08	2.57e-06
CHKA	0.33	0.17	3.37	1.3	0.34	0.19	4.47	1.62	0.265	3.045	3.52238	0.0287899	0.139482
CHMP1A	0.53	1.34	4.87	8.14	0.55	1.53	6.46	10.17	1.04	8.315	2.99913	0.000856623	0.00844856
CHMP2A	3.03	0.24	6.01	17.78	3.14	0.27	7.97	22.21	1.705	15.09	3.14575	1.3e-05	0.00023374
CHMP3	64.71	97.53	150.35	188.23	67.13	111.07	199.42	235.1	89.1	217.26	1.28593	0.00159827	0.0140435
CHMP6	0	0	0.13	2.46	0	0	0.17	3.07	0.001	1.62	10.6618	0.0495529	0.207073
CHMP7	4.27	6.1	18.94	21.04	4.43	6.95	25.12	26.28	5.69	25.7	2.17527	4.17e-05	0.000642674
CHORDC1	6.95	2.15	19.32	12.44	7.21	2.45	25.63	15.54	4.83	20.585	2.0915	0.000157286	0.00200873
CHPF	1.11	0.45	3.94	5.29	1.15	0.51	5.23	6.61	0.83	5.92	2.83441	0.00659812	0.0446821
CHRNA5	4.93	1.95	16.25	73.59	5.11	2.22	21.55	91.91	3.665	56.73	3.95223	3.2e-10	1.91e-08
CHST12	5.04	11.95	14.64	33.55	5.23	13.61	19.42	41.9	9.42	30.66	1.70256	0.00058334	0.00612136
CHST4	0.48	0.12	2.12	3.9	0.5	0.14	2.81	4.87	0.32	3.84	3.58496	0.0141198	0.080633
CHTOP	1.82	2.24	5.32	13.84	1.89	2.55	7.06	17.29	2.22	12.175	2.45529	0.000330596	0.00380168
CHUK	2.91	8.04	28.33	20.86	3.02	9.16	37.58	26.05	6.09	31.815	2.38519	6.28e-06	0.000122675
CHURC1-FNTB	2.21	5.12	2.67	27.29	2.29	5.83	3.54	34.09	4.06	18.815	2.21233	0.000381746	0.0042838
CIAO1	1.43	7.23	12.74	23.13	1.48	8.23	16.9	28.89	4.855	22.895	2.23749	4.39e-05	0.000671667
CIART	44.94	37.15	322.65	342.56	46.62	42.31	427.96	427.86	44.465	427.91	3.26657	4.17e-13	5.15e-11
CIB1	192.5	164.35	59.32	53.31	199.69	187.17	78.68	66.58	193.43	72.63	-1.41317	0.000746791	0.00750781
CIDEC	0.19	2.85	3.46	7.08	0.2	3.25	4.59	8.84	1.725	6.715	1.96079	0.0195791	0.103898
CIDECP	27.19	12.09	44.01	37.16	28.21	13.77	58.37	46.41	20.99	52.39	1.31959	0.00163883	0.014342
CINP	1.6	1.2	6.11	10.37	1.66	1.37	8.1	12.95	1.515	10.525	2.79643	0.000315748	0.00365598
CIRBP	5.19	6.74	28	44.84	5.38	7.68	37.14	56.01	6.53	46.575	2.8344	3.66e-08	1.29e-06
CISD2	13.48	10.67	37.55	52.42	13.98	12.15	49.81	65.47	13.065	57.64	2.14136	2.72e-06	5.95e-05
CIT	5.6	5.29	13.59	8.9	5.81	6.02	18.03	11.12	5.915	14.575	1.30105	0.0178689	0.0966801
CIZ1	6.09	7.9	16.64	12.62	6.32	9	22.07	15.76	7.66	18.915	1.30411	0.0116964	0.069541
CKAP2L	31.45	28.08	7.34	14.26	32.63	31.98	9.74	17.81	32.305	13.775	-1.22971	0.00897699	0.0568908
CKB	12.23	30.7	54.95	108.45	12.69	34.96	72.88	135.46	23.825	104.17	2.12839	4.17e-07	1.12e-05
CKLF	7.68	13.58	43.82	142.68	7.97	15.47	58.12	178.21	11.72	118.165	3.33376	1.13e-11	9.99e-10
CKMT2	13.91	21.54	66.47	185	14.43	24.53	88.16	231.07	19.48	159.615	3.03453	2.11e-10	1.32e-08
CKS1B	187.85	583.77	2898.37	3708.3	194.87	664.81	3844.36	4631.71	429.84	4238.03	3.30152	3.42e-15	7.18e-13
CKS1BP3	0	0	4.52	0	0	0	6	0	0.001	3	11.5507	0.00636579	0.0434866
CKS2	107.72	141.44	485.16	693.52	111.75	161.08	643.51	866.22	136.415	754.865	2.46822	4.75e-09	2.04e-07
CLDN10	12.99	12	57.73	50.24	13.48	13.67	76.57	62.75	13.575	69.66	2.35938	1.18e-07	3.64e-06
CLDN18	3.32	6.37	15.42	6.36	3.44	7.25	20.45	7.94	5.345	14.195	1.40912	0.0142608	0.081162
CLEC16A	4.72	7.95	17.1	11.22	4.9	9.05	22.68	14.01	6.975	18.345	1.39512	0.00831507	0.0536778
CLEC4C	1.46	4.07	10.75	18.69	1.51	4.64	14.26	23.34	3.075	18.8	2.61207	1.63e-05	0.000285121
CLK2	6.73	8.35	24.3	18.68	6.98	9.51	32.23	23.33	8.245	27.78	1.75246	0.000486606	0.00524219
CLN5	5.21	1.22	12.28	13.81	5.4	1.39	16.29	17.25	3.395	16.77	2.3044	0.000134829	0.00175688
CLN6	1.43	0.27	2.16	5.71	1.48	0.31	2.86	7.13	0.895	4.995	2.48053	0.0213772	0.11109
CLP1	30.08	31.91	8.87	7.24	31.2	36.34	11.77	9.04	33.77	10.405	-1.69847	0.000580623	0.00610438
CLPB	0	5.46	9.64	15.59	0	6.22	12.79	19.47	3.11	16.13	2.37476	9.78e-05	0.00134199
CLPP	8.59	11.13	10.37	46.04	8.91	12.68	13.75	57.5	10.795	35.625	1.72253	0.00172159	0.0149703
CLPX	22.61	20.01	63.97	43.08	23.46	22.79	84.85	53.81	23.125	69.33	1.58403	0.000203885	0.00252124
CLSTN2	4.03	5.48	11.16	10.8	4.18	6.24	14.8	13.49	5.21	14.145	1.44094	0.0097917	0.0606108
CLTA	45.01	78.32	194.18	629.49	46.69	89.19	257.56	786.24	67.94	521.9	2.94144	2.13e-10	1.33e-08
CLTB	3.84	1.97	16.32	50.36	3.98	2.24	21.65	62.9	3.11	42.275	3.76482	1.42e-09	6.78e-08
CLVS1	0	0.38	1.19	4.04	0	0.43	1.58	5.05	0.215	3.315	3.9466	0.0176729	0.0959906
CLYBL	1.43	0.72	4.01	6.52	1.48	0.82	5.32	8.14	1.15	6.73	2.54897	0.00636148	0.0434866
CMAS	4.49	9.76	29.84	20.45	4.66	11.11	39.58	25.54	7.885	32.56	2.04592	6.09e-05	0.000895828
CMC4	5.76	4.86	15.5	30.42	5.98	5.53	20.56	37.99	5.755	29.275	2.34678	1.43e-05	0.00025468
CMTM4	46.2	40.54	120.27	99.84	47.93	46.17	159.52	124.7	47.05	142.11	1.59474	0.00017327	0.00218348
CMTM8	34.11	41.07	102.16	93.84	35.38	46.77	135.5	117.21	41.075	126.355	1.62115	0.000115656	0.00154109
CNDP2	3.45	6.99	10.43	19.87	3.58	7.96	13.83	24.82	5.77	19.325	1.74383	0.00124249	0.0114958
CNEP1R1	16.51	13.68	3.36	3.59	17.13	15.58	4.46	4.48	16.355	4.47	-1.87139	0.00142155	0.0128263
CNNM2	78.72	71.72	122.39	149.8	81.66	81.68	162.34	187.1	81.67	174.72	1.09717	0.00829572	0.0535688
CNOT1	23.49	25.63	40.76	53.36	24.37	29.19	54.06	66.65	26.78	60.355	1.17232	0.00448448	0.0328132
CNOT11	59.02	70.49	106.47	128.6	61.23	80.28	141.22	160.62	70.755	150.92	1.09288	0.00790831	0.0516169
CNOT6	19.72	23.08	39.62	37.1	20.46	26.28	52.55	46.34	23.37	49.445	1.08117	0.0104379	0.0636661
CNPPD1	5.27	3.82	12.37	8.09	5.47	4.35	16.41	10.1	4.91	13.255	1.43274	0.0112003	0.0671221
CNPY1	0	0	0.49	4.25	0	0	0.65	5.31	0.001	2.98	11.5411	0.00771085	0.0506004
CNPY2	7.08	5.46	11.96	32.08	7.34	6.22	15.86	40.07	6.78	27.965	2.04427	0.000180498	0.00226021
CNPY4	0	0	3.05	1.49	0	0	4.05	1.86	0.001	2.955	11.5289	0.00717196	0.0476951
CNTD2	22.95	59.06	490.57	283.05	23.81	67.26	650.69	353.53	45.535	502.11	3.46296	4.76e-11	3.52e-09
CNTRL	73.47	57	30.45	15.75	76.22	64.91	40.39	19.67	70.565	30.03	-1.23255	0.00211429	0.0177214
CNTROB	13.33	19.4	15.98	60.13	13.83	22.09	21.2	75.1	17.96	48.15	1.42275	0.00447835	0.0327891
COA1	154.68	216.42	431.53	346.81	160.46	246.46	572.38	433.17	203.46	502.775	1.30517	0.00152389	0.0135702
COA3	8.73	4.46	6.3	44.9	9.06	5.08	8.36	56.08	7.07	32.22	2.18817	0.00373857	0.028147
COA4	8.07	15.34	37.43	45.67	8.37	17.47	49.65	57.04	12.92	53.345	2.04575	5.69e-06	0.000112615
COA5	15.14	7.8	13.08	32.08	15.71	8.88	17.35	40.07	12.295	28.71	1.22348	0.0191037	0.102004
COA6	13.08	22.87	19.08	48.55	13.57	26.04	25.31	60.64	19.805	42.975	1.11763	0.014638	0.0828333
COA7	1.82	3.81	4.88	8.47	1.89	4.34	6.47	10.58	3.115	8.525	1.45247	0.0345425	0.159822
COASY	4.6	5.63	10.88	28.59	4.77	6.41	14.43	35.71	5.59	25.07	2.16504	9.5e-05	0.00130723
COCH	9.08	12.13	40.85	50.37	9.42	13.81	54.18	62.91	11.615	58.545	2.33356	3.59e-07	9.83e-06
COG3	8.98	7.41	10.82	21.22	9.32	8.44	14.35	26.5	8.88	20.425	1.2017	0.0209326	0.109431
COG4	0.88	4.72	8.06	9.48	0.91	5.38	10.69	11.84	3.145	11.265	1.84072	0.00371944	0.028061
COL12A1	1.27	2.02	10.34	4.24	1.32	2.3	13.71	5.3	1.81	9.505	2.3927	0.00153051	0.0136124
COL22A1	9.26	21.3	57.33	43.25	9.61	24.26	76.04	54.02	16.935	65.03	1.9411	1.04e-05	0.000192232
COL23A1	2.03	0.64	3.98	6.14	2.11	0.73	5.28	7.67	1.42	6.475	2.18899	0.0147859	0.0834759
COL28A1	21.95	31.71	34.34	58.24	22.77	36.11	45.55	72.74	29.44	59.145	1.00648	0.0144223	0.0818887
COMMD1	18.49	15.11	69.75	126.23	19.18	17.21	92.52	157.66	18.195	125.09	2.78135	1.44e-09	6.86e-08
COMMD10	30.31	56.57	245.59	279.43	31.44	64.42	325.75	349.01	47.93	337.38	2.81537	1.45e-10	9.55e-09
COMMD3	0.73	2.68	9.72	18.1	0.76	3.05	12.89	22.61	1.905	17.75	3.21996	1.53e-06	3.56e-05
COMMD3-BMI1	0.53	3.44	3.39	9.87	0.55	3.92	4.5	12.33	2.235	8.415	1.91269	0.0105524	0.0641867
COMMD4	7.93	20.42	53.78	87.01	8.23	23.25	71.33	108.68	15.74	90.005	2.51557	6.02e-09	2.51e-07
COMMD5	2.31	1.35	10.16	13.56	2.4	1.54	13.48	16.94	1.97	15.21	2.94875	1.22e-05	0.000221865
COMMD7	14.95	28.89	27.47	54.29	15.51	32.9	36.44	67.81	24.205	52.125	1.10667	0.00814261	0.0528144
COMMD8	47.37	47.18	246.07	227.22	49.14	53.73	326.38	283.8	51.435	305.09	2.56841	5.12e-09	2.17e-07
COMTD1	0	0.52	4.14	2.75	0	0.59	5.49	3.43	0.295	4.46	3.91826	0.00550281	0.0388687
COPE	57.78	74.79	107.41	183.91	59.94	85.17	142.47	229.71	72.555	186.09	1.35885	0.00132999	0.0121661
COPG1	1.62	5.47	11.96	14.53	1.68	6.23	15.86	18.15	3.955	17.005	2.10421	0.000271788	0.00322394
COPG2	0.46	1.81	5.37	2.51	0.48	2.06	7.12	3.14	1.27	5.13	2.01413	0.0363654	0.165702
COPS3	23.98	34.41	39.38	69.76	24.88	39.19	52.23	87.13	32.035	69.68	1.1211	0.00631917	0.0433037
COPS6	0.66	3.63	11.66	19.32	0.68	4.13	15.47	24.13	2.405	19.8	3.04139	1.59e-06	3.68e-05
COPS7A	0.1	1.89	4.34	8.86	0.1	2.15	5.76	11.07	1.125	8.415	2.90304	0.000973743	0.00938672
COPZ1	7.08	4.53	12.79	56.01	7.34	5.16	16.96	69.96	6.25	43.46	2.79776	2.18e-06	4.9e-05
COQ2	6.3	2.59	43.72	27.7	6.54	2.95	57.99	34.6	4.745	46.295	3.28638	1.51e-09	7.16e-08
COQ3	1.77	2.39	9.42	8.43	1.84	2.72	12.49	10.53	2.28	11.51	2.33578	0.00063504	0.00656579
COQ4	7.35	3.12	13.69	17.34	7.62	3.55	18.16	21.66	5.585	19.91	1.83386	0.000767313	0.00768581
COQ7	15.16	15.92	15.71	37.75	15.73	18.13	20.84	47.15	16.93	33.995	1.00574	0.0408615	0.180207
COQ9	2.92	7.05	20.67	25.21	3.03	8.03	27.42	31.49	5.53	29.455	2.41316	4.89e-06	9.86e-05
CORO1B	3.19	1.86	8.13	4.07	3.31	2.12	10.78	5.08	2.715	7.93	1.54637	0.0320253	0.150972
COX14	10.15	8.26	19.43	84.58	10.53	9.41	25.77	105.64	9.97	65.705	2.72034	4.89e-07	1.29e-05
COX16	7.64	11.13	35.57	55.98	7.93	12.68	47.18	69.92	10.305	58.55	2.50632	9.42e-08	3.01e-06
COX17	6.2	10.12	51.85	153.52	6.43	11.52	68.77	191.75	8.975	130.26	3.85934	3.47e-14	5.65e-12
COX20	3.75	5.99	17.75	33.44	3.89	6.82	23.54	41.77	5.355	32.655	2.60835	1.34e-06	3.19e-05
COX4I1	73.96	72.37	125	312.46	76.72	82.42	165.8	390.27	79.57	278.035	1.80497	0.000100197	0.00136852
COX4I2	6.91	5.42	9.8	67.88	7.17	6.17	13	84.78	6.67	48.89	2.87378	4.26e-06	8.74e-05
COX5A	22.48	38.15	65.15	195.95	23.32	43.45	86.41	244.74	33.385	165.575	2.31021	6.22e-07	1.6e-05
COX5B	36.33	29.02	121.4	181.93	37.69	33.05	161.02	227.23	35.37	194.125	2.45639	3.64e-08	1.29e-06
COX6A1	169.71	64.87	153.26	243.27	176.05	73.88	203.28	303.85	124.965	253.565	1.02083	0.0136097	0.0782936
COX6C	179.95	235.82	411.43	576.99	186.68	268.56	545.71	720.67	227.62	633.19	1.47601	0.000268721	0.00319143
COX8A	112.79	126.38	41.48	50.55	117.01	143.92	55.02	63.14	130.465	59.08	-1.14292	0.00639665	0.0436428
COX8C	20.46	16.65	12.64	64.03	21.22	18.96	16.77	79.97	20.09	48.37	1.26763	0.0387	0.173527
CPA1	6.91	4.78	12.42	14.65	7.17	5.44	16.47	18.3	6.305	17.385	1.46327	0.00633715	0.0433997
CPA6	0.61	0.3	1.66	3.62	0.63	0.34	2.2	4.52	0.485	3.36	2.7924	0.0428912	0.18678
CPEB3	1.62	2.61	7.95	6.26	1.68	2.97	10.54	7.82	2.325	9.18	1.98126	0.00597208	0.0414325
CPEB4	14.59	23.52	78.47	52.87	15.14	26.79	104.08	66.04	20.965	85.06	2.0205	3.46e-06	7.28e-05
CPNE9	27.13	38.24	42.73	79.19	28.14	43.55	56.68	98.91	35.845	77.795	1.11791	0.00659633	0.0446821
CPQ	5.21	7.17	14.48	12.57	5.4	8.17	19.21	15.7	6.785	17.455	1.36322	0.00971014	0.0602426
CPSF3	6.2	9.25	13.33	25.45	6.43	10.53	17.68	31.79	8.48	24.735	1.54442	0.00230752	0.0189909
CPSF4L	4.14	7.76	10.36	28.6	4.29	8.84	13.74	35.72	6.565	24.73	1.9134	0.0003678	0.00416154
CPSF6	2.9	2.76	13.81	15.15	3.01	3.14	18.32	18.92	3.075	18.62	2.59819	1.77e-05	0.000306259
CPVL	4.08	9.83	17.77	13.13	4.23	11.19	23.57	16.4	7.71	19.985	1.37411	0.00768341	0.0504706
CRABP1	7.46	7.38	30.72	48.8	7.74	8.4	40.75	60.95	8.07	50.85	2.65561	8.89e-08	2.88e-06
CRACR2B	0	0	0.93	3.37	0	0	1.23	4.21	0.001	2.72	11.4094	0.0106584	0.0646737
CRADD	0.33	2.25	6.12	4.61	0.34	2.56	8.12	5.76	1.45	6.94	2.25888	0.00902714	0.0570925
CRAMP1	0.79	0.61	6.42	5.27	0.82	0.69	8.52	6.58	0.755	7.55	3.32193	0.000829801	0.00822117
CRB3	1.95	3.53	5.8	8.47	2.02	4.02	7.69	10.58	3.02	9.135	1.59686	0.0188959	0.101158
CRCP	29.05	23.97	5.16	7.96	30.14	27.3	6.84	9.94	28.72	8.39	-1.77531	0.000534562	0.00568659
CREB3	0.39	3.87	4.66	9.2	0.4	4.41	6.18	11.49	2.405	8.835	1.87719	0.00943567	0.0589588
CREB3L2	16.68	15.16	31.11	29.1	17.3	17.26	41.26	36.35	17.28	38.805	1.16714	0.00910116	0.0574774
CREBL2	2.91	2.36	8.42	10.76	3.02	2.69	11.17	13.44	2.855	12.305	2.10768	0.000988218	0.00949751
CREG1	0.9	1.68	4.77	5.65	0.93	1.91	6.33	7.06	1.42	6.695	2.23719	0.0113942	0.0681155
CRELD2	65.04	101.42	199.22	167.17	67.47	115.5	264.24	208.8	91.485	236.52	1.37036	0.00102591	0.00979074
CRIPT	1.91	1.55	7.86	11.9	1.98	1.77	10.43	14.86	1.875	12.645	2.7536	8.95e-05	0.00124846
CRLS1	122.79	155.21	370.37	300.77	127.38	176.76	491.25	375.67	152.07	433.46	1.51116	0.000295451	0.00345394
CRMP1	5.27	17.76	43.68	49.34	5.47	20.23	57.94	61.63	12.85	59.785	2.21802	6.48e-07	1.65e-05
CRNDE	2.07	0.81	15.58	11.56	2.15	0.92	20.67	14.44	1.535	17.555	3.51557	4.43e-07	1.18e-05
CROT	1.84	1.73	9.73	3.14	1.91	1.97	12.91	3.92	1.94	8.415	2.11691	0.00578803	0.0403867
CRY1	14.08	41.78	66.15	48.85	14.61	47.58	87.74	61.01	31.095	74.375	1.25814	0.00253932	0.0205576
CRYZL1	16.94	12.96	41.31	51.56	17.57	14.76	54.79	64.4	16.165	59.595	1.88232	1.86e-05	0.00032113
CSK	3.7	1.46	7.14	11.94	3.84	1.66	9.47	14.91	2.75	12.19	2.14819	0.000989159	0.0095006
CSMD3	6.48	8.48	35.6	4.91	6.72	9.66	47.22	6.13	8.19	26.675	1.70355	0.0254732	0.126963
CSNK1A1	11.9	18.2	38.96	26.26	12.34	20.73	51.68	32.8	16.535	42.24	1.35309	0.00309733	0.0242042
CSNK1D	10.51	3.21	14.99	12.28	10.9	3.66	19.88	15.34	7.28	17.61	1.27438	0.0140357	0.0801736
CSNK1E	13.04	10.47	25.16	22.04	13.53	11.92	33.37	27.53	12.725	30.45	1.25878	0.00772271	0.0506496
CSNK1G2	8.76	5.04	20.52	18.39	9.09	5.74	27.22	22.97	7.415	25.095	1.75888	0.00056151	0.005932
CSRNP2	6.33	6.37	24.21	22.61	6.57	7.25	32.11	28.24	6.91	30.175	2.1266	3.33e-05	0.000527843
CSRP1	40.32	44.86	59.8	127.59	41.83	51.09	79.32	159.36	46.46	119.34	1.36102	0.0020702	0.0174053
CSTB	5.87	4.22	13.5	51.57	6.09	4.81	17.91	64.41	5.45	41.16	2.91691	6.03e-07	1.56e-05
CSTF3-AS1	0.09	0	2.36	0.52	0.09	0	3.13	0.65	0.045	1.89	5.39232	0.0466267	0.198346
CTA-268H5.12	0	0	0	4.16	0	0	0	5.2	0.001	2.6	11.3443	0.0130736	0.0758491
CTA-29F11.1	0.66	0.28	4.18	5.78	0.68	0.32	5.54	7.22	0.5	6.38	3.67356	0.00137968	0.0125106
CTA-313A17.3	6.46	1.37	0	0	6.7	1.56	0	0	4.13	0.001	-12.0119	0.00236902	0.0193802
CTAG2	0	0	1.31	2.5	0	0	1.74	3.12	0.001	2.43	11.2467	0.0154955	0.0863427
CTB-105N12.2	0	0.5	5.76	5.85	0	0.57	7.64	7.31	0.285	7.475	4.71304	0.000136313	0.00176883
CTB-159G17.3	0	0	6.65	2.36	0	0	8.82	2.95	0.001	5.885	12.5228	0.000144314	0.00185939
CTB-159G17.4	0	0	0	5.08	0	0	0	6.34	0.001	3.17	11.6303	0.00609842	0.0421311
CTB-167G5.3	0.59	1.55	6.11	4.43	0.61	1.77	8.1	5.53	1.19	6.815	2.51775	0.00575907	0.0402232
CTB-178M22.2	1.49	1.74	5.18	13.73	1.55	1.98	6.87	17.15	1.765	12.01	2.7665	0.000134529	0.00175402
CTB-180C19.1	0	0	3.79	2.35	0	0	5.03	2.94	0.001	3.985	11.9604	0.0018215	0.0156629
CTB-186G2.1	3.82	1.25	6.08	25.21	3.96	1.42	8.06	31.49	2.69	19.775	2.878	1.65e-05	0.000288098
CTB-193M12.5	8.5	24.07	88.54	72.17	8.82	27.41	117.44	90.14	18.115	103.79	2.51841	1.55e-08	5.96e-07
CTB-31O20.3	12.51	7.72	33.96	44.11	12.98	8.79	45.04	55.09	10.885	50.065	2.20146	3.23e-06	6.84e-05
CTB-32H22.1	10.29	7.01	2.59	3.37	10.67	7.98	3.44	4.21	9.325	3.825	-1.28564	0.0468983	0.198989
CTB-33G10.11	0	0	2.65	0	0	0	3.51	0	0.001	1.755	10.7773	0.0366966	0.166828
CTB-36O1.3	6231	4975.28	307.08	301.9	6463.89	5665.98	407.31	377.08	6064.94	392.195	-3.95085	1.06e-19	6.59e-17
CTB-41I6.2	0	0	1.48	1.07	0	0	1.96	1.34	0.001	1.65	10.6883	0.044911	0.193301
CTB-78F1.2	0	0	1.89	4.11	0	0	2.51	5.13	0.001	3.82	11.8994	0.00242287	0.0197467
CTB-96E2.7	1.17	0.1	4.15	7.27	1.21	0.11	5.5	9.08	0.66	7.29	3.46538	0.000904627	0.00883813
CTBP1	0.23	1.6	5.43	7.71	0.24	1.82	7.2	9.63	1.03	8.415	3.03032	0.000723881	0.00730778
CTBS	4.97	6.17	24.82	13.91	5.16	7.03	32.92	17.37	6.095	25.145	2.04457	0.000139482	0.0018042
CTC-254B4.1	0	0.99	11.9	12.41	0	1.13	15.78	15.5	0.565	15.64	4.79085	3.88e-08	1.36e-06
CTC-338M12.5	0	0	0	3.77	0	0	0	4.71	0.001	2.355	11.2015	0.0181482	0.0979483
CTC-432M15.3	4.09	0	0	0	4.24	0	0	0	2.12	0.001	-11.0498	0.0297143	0.142694
CTC-444N24.8	0.8	1.83	6.64	2.86	0.83	2.08	8.81	3.57	1.455	6.19	2.08892	0.0187901	0.100765
CTC-458G6.4	16.56	16.95	33.12	26.53	17.18	19.3	43.93	33.14	18.24	38.535	1.07906	0.0160769	0.0889464
CTC-471J1.10	3.48	0	0	0	3.61	0	0	0	1.805	0.001	-10.8178	0.0449369	0.193354
CTC-510F12.4	0.68	0.59	16.97	17.65	0.71	0.67	22.51	22.05	0.69	22.28	5.01301	5.58e-10	3.05e-08
CTC-510F12.6	0.29	0.3	2.63	2.27	0.3	0.34	3.49	2.84	0.32	3.165	3.30606	0.0308724	0.146994
CTC-573N18.1	0	0	1.19	9.71	0	0	1.58	12.13	0.001	6.855	12.7429	5.31e-05	0.00079467
CTC-575D19.1	37.52	24.31	0.42	0.46	38.92	27.68	0.56	0.57	33.3	0.565	-5.88113	6.55e-12	6.22e-10
CTCF	9.46	7.32	16.09	15.28	9.81	8.34	21.34	19.08	9.075	20.21	1.1551	0.0212948	0.110862
CTCFL	32.36	37.87	10.37	8.97	33.57	43.13	13.75	11.2	38.35	12.475	-1.62019	0.000708917	0.00717996
CTD-2005H7.2	0	0	4.6	0.62	0	0	6.1	0.77	0.001	3.435	11.7461	0.00356415	0.0270578
CTD-2006C1.2	5.2	0.38	17.52	26.12	5.39	0.43	23.24	32.62	2.91	27.93	3.26272	1.13e-07	3.54e-06
CTD-2007L18.5	161.81	172.8	40.96	75.9	167.86	196.79	54.33	94.8	182.325	74.565	-1.28994	0.00160396	0.0140878
CTD-2008A1.3	0	0.4	11.82	11.08	0	0.46	15.68	13.84	0.23	14.76	6.00392	1.34e-08	5.29e-07
CTD-2020K17.4	0	0.38	2.73	3.55	0	0.43	3.62	4.43	0.215	4.025	4.22658	0.00696967	0.0466502
CTD-2021H9.1	0	0	1.03	2.8	0	0	1.37	3.5	0.001	2.435	11.2497	0.0156459	0.0869148
CTD-2026D20.3	0	0	1.54	2.09	0	0	2.04	2.61	0.001	2.325	11.183	0.0176454	0.0958746
CTD-2036A2.1	0	0	0	8.74	0	0	0	10.92	0.001	5.46	12.4147	0.000321988	0.00371853
CTD-2058B24.3	0	0	0	7.55	0	0	0	9.43	0.001	4.715	12.203	0.000828241	0.00820944
CTD-2063L20.1	0	2.08	6.87	6.38	0	2.37	9.11	7.97	1.185	8.54	2.84935	0.000918319	0.00894388
CTD-2081C10.1	368.17	440.61	1228.05	741.86	381.93	501.78	1628.87	926.59	441.855	1277.73	1.53194	0.000342245	0.00391707
CTD-2147F2.1	0.84	0.73	2.8	9.75	0.87	0.83	3.71	12.18	0.85	7.945	3.22451	0.000803443	0.00799633
CTD-2161F6.2	1.74	2.04	8.06	13.84	1.81	2.32	10.69	17.29	2.065	13.99	2.76018	4.28e-05	0.000655874
CTD-2186M15.3	0	0	1.5	2.28	0	0	1.99	2.85	0.001	2.42	11.2408	0.0156086	0.0867955
CTD-2196E14.9	0	0	0	3.62	0	0	0	4.52	0.001	2.26	11.1421	0.020607	0.108042
CTD-2200P10.1	11.72	13.49	3.1	3.86	12.16	15.36	4.11	4.82	13.76	4.465	-1.62375	0.00602888	0.0417072
CTD-2245F17.6	0	0	0	4.14	0	0	0	5.17	0.001	2.585	11.3359	0.0132943	0.0768233
CTD-2248H3.1	0	2.99	0	0	0	3.41	0	0	1.705	0.001	-10.7356	0.0490146	0.205532
CTD-2256P15.5	3.19	0.56	0	0	3.31	0.64	0	0	1.975	0.001	-10.9476	0.0356924	0.163351
CTD-2270L9.4	1.17	1.14	10.13	4.69	1.21	1.3	13.44	5.86	1.255	9.65	2.94284	0.000349431	0.00398885
CTD-2281E23.2	0	0	0.86	5.82	0	0	1.14	7.27	0.001	4.205	12.0379	0.00153776	0.0136602
CTD-2323K18.1	0	0	0	6.38	0	0	0	7.97	0.001	3.985	11.9604	0.00211701	0.0177374
CTD-2373J6.2	0	3.22	0	0	0	3.67	0	0	1.835	0.001	-10.8416	0.0410758	0.180823
CTD-2378E21.1	0.29	0.75	63.5	57.76	0.3	0.85	84.23	72.14	0.575	78.185	7.08719	4.81e-21	4.77e-18
CTD-2510F5.6	2.53	2.59	19.54	16.21	2.62	2.95	25.92	20.25	2.785	23.085	3.05121	5.32e-07	1.39e-05
CTD-2514K5.4	4.14	1.38	6.18	28.36	4.29	1.57	8.2	35.42	2.93	21.81	2.89602	1.34e-05	0.00023931
CTD-2516F10.2	0	0	1.11	1.87	0	0	1.47	2.34	0.001	1.905	10.8956	0.0320261	0.150972
CTD-2522B17.8	0	0	7.94	0	0	0	10.53	0	0.001	5.265	12.3622	0.000299382	0.00349063
CTD-2528L19.6	0	0.23	4.1	2.75	0	0.26	5.44	3.43	0.13	4.435	5.09235	0.00262538	0.0210745
CTD-2538C1.2	0	0	1.92	0.52	0	0	2.55	0.65	0.001	1.6	10.6439	0.047369	0.200208
CTD-2545M3.2	0.76	2.31	0	0	0.79	2.63	0	0	1.71	0.001	-10.7398	0.0491005	0.205734
CTD-2553L13.9	0.16	0.33	2.54	2.56	0.17	0.38	3.37	3.2	0.275	3.285	3.57839	0.0220869	0.113884
CTD-2574D22.6	0	0	0	2.99	0	0	0	3.73	0.001	1.865	10.865	0.0353734	0.162232
CTD-2576D5.4	0	0	0.4	3.25	0	0	0.53	4.06	0.001	2.295	11.1643	0.0193366	0.102844
CTD-2647L4.5	0	1.75	6.59	7.01	0	1.99	8.74	8.76	0.995	8.75	3.13651	0.000437046	0.00479828
CTD-2651B20.3	0.46	0.65	3.21	2.46	0.48	0.74	4.26	3.07	0.61	3.665	2.58693	0.0401887	0.178357
CTD-2659N19.10	0	0	2.37	0	0	0	3.14	0	0.001	1.57	10.6165	0.0481905	0.202997
CTD-3014M21.1	0	0	7.82	11.91	0	0	10.37	14.88	0.001	12.625	13.624	3.33e-08	1.2e-06
CTD-3076O17.1	4.02	3.14	14.56	44.95	4.17	3.58	19.31	56.14	3.875	37.725	3.28325	3.77e-08	1.33e-06
CTD-3099C6.7	0	0	1.07	1.76	0	0	1.42	2.2	0.001	1.81	10.8218	0.0366123	0.166548
CTD-3141N22.1	0	0	0	23.1	0	0	0	28.85	0.001	14.425	13.8163	5.03e-09	2.14e-07
CTD-3179P9.1	0.37	0.32	11.81	15.46	0.38	0.36	15.66	19.31	0.37	17.485	5.56245	2.97e-09	1.33e-07
CTD-3199J23.6	0	0	2.98	0	0	0	3.95	0	0.001	1.975	10.9476	0.0267346	0.131807
CTD-3229J4.1	2.74	2.7	8.07	8.39	2.84	3.07	10.7	10.48	2.955	10.59	1.84147	0.00517462	0.0369331
CTDNEP1	4.46	3.41	36.62	37.2	4.63	3.88	48.57	46.46	4.255	47.515	3.48115	2.61e-10	1.61e-08
CTIF	1.79	1.4	5.08	3.89	1.86	1.59	6.74	4.86	1.725	5.8	1.74946	0.0456004	0.195349
CTNNB1	25.21	36.95	102.58	107.44	26.15	42.08	136.06	134.19	34.115	135.125	1.98582	2.96e-06	6.34e-05
CTNNBL1	3.94	10.09	8.29	25.34	4.09	11.49	11	31.65	7.79	21.325	1.45285	0.00572835	0.0400727
CTSC	135.71	141.31	238.76	280.99	140.78	160.93	316.69	350.96	150.855	333.825	1.14593	0.00514127	0.036743
CTSD	1.77	2.99	11.96	16.92	1.84	3.41	15.86	21.13	2.625	18.495	2.81675	6.54e-06	0.000127132
CTSH	0.17	1.86	16.74	13.39	0.18	2.12	22.2	16.72	1.15	19.46	4.08081	2.76e-08	1.01e-06
CUEDC1	0.52	0.98	4.58	5.85	0.54	1.12	6.07	7.31	0.83	6.69	3.01082	0.00269014	0.0215231
CUEDC2	0	0.27	3.37	4.81	0	0.31	4.47	6.01	0.155	5.24	5.07923	0.00113321	0.010631
CUL3	8.75	15.08	27.09	18.53	9.08	17.17	35.93	23.14	13.125	29.535	1.17011	0.0142488	0.0811149
CUL4A	3.96	4.22	5.35	11.79	4.11	4.81	7.1	14.73	4.46	10.915	1.2912	0.0308535	0.146936
CUL4B	7.7	7.27	17.54	15.47	7.99	8.28	23.26	19.32	8.135	21.29	1.38796	0.00628887	0.0431758
CUTA	19.26	12.21	16.76	37.41	19.98	13.91	22.23	46.73	16.945	34.48	1.0249	0.0376513	0.170035
CWC15	65.67	69.88	105.32	140.21	68.12	79.58	139.69	175.12	73.85	157.405	1.09181	0.00868285	0.0553643
CXCL16	8.88	23.14	3.16	6.3	9.21	26.35	4.19	7.87	17.78	6.03	-1.56003	0.00574847	0.0401659
CXXC1	3.54	4.58	9.5	18.64	3.67	5.22	12.6	23.28	4.445	17.94	2.01292	0.000437295	0.0047986
CXXC4	5.5	2.74	10.84	13.45	5.71	3.12	14.38	16.8	4.415	15.59	1.82014	0.00158395	0.0139401
CXorf40A	4.61	7.75	11.72	29.68	4.78	8.83	15.55	37.07	6.805	26.31	1.95094	0.000237141	0.00288027
CXorf49	9.19	0.4	0.53	0	9.53	0.46	0.7	0	4.995	0.35	-3.83506	0.00510018	0.0365259
CXorf49B	9.19	0.4	0.53	0	9.53	0.46	0.7	0	4.995	0.35	-3.83506	0.00510018	0.0365259
CXorf56	23.62	20.97	53.38	58.91	24.5	23.88	70.8	73.58	24.19	72.19	1.57739	0.00014892	0.00191308
CYB561	0	0.77	3.13	4.83	0	0.88	4.15	6.03	0.44	5.09	3.53209	0.0046615	0.0338688
CYB5A	19.6	47.96	258.12	683.05	20.33	54.62	342.37	853.14	37.475	597.755	3.99555	1.26e-17	4.36e-15
CYB5D2	0.91	2.08	5.25	6.38	0.94	2.37	6.96	7.97	1.655	7.465	2.17331	0.0085908	0.05497
CYB5R3	3.28	4.69	15.86	12.76	3.4	5.34	21.04	15.94	4.37	18.49	2.08104	0.000241068	0.00291822
CYB5R4	0.25	1.65	5.36	1.42	0.26	1.88	7.11	1.77	1.07	4.44	2.05295	0.0475244	0.200593
CYC1	2.44	3.51	7.72	38.98	2.53	4	10.24	48.69	3.265	29.465	3.17385	4.38e-07	1.17e-05
CYHR1	0	0.31	1.76	6	0	0.35	2.33	7.49	0.175	4.91	4.8103	0.00201835	0.01704
CYP19A1	0	1.62	2.53	5.5	0	1.84	3.36	6.87	0.92	5.115	2.47503	0.0185851	0.099837
CYP2C18	1.88	1.72	8.6	6.83	1.95	1.96	11.41	8.53	1.955	9.97	2.35042	0.00142922	0.0128742
CYP2E1	0.36	6.68	0	0.27	0.37	7.61	0	0.34	3.99	0.17	-4.55278	0.00743632	0.0491238
CYP46A1	1.16	0.72	4.74	4.47	1.2	0.82	6.29	5.58	1.01	5.935	2.55489	0.00995123	0.0614936
CYP4B1	0	0.37	5.5	5.64	0	0.42	7.3	7.04	0.21	7.17	5.09351	0.000135845	0.00176485
CYSTM1	48.08	108.41	148.47	198.53	49.88	123.46	196.93	247.97	86.67	222.45	1.35988	0.000547229	0.00580361
CYTH1	2.67	6.98	10.52	7.8	2.77	7.95	13.95	9.74	5.36	11.845	1.14397	0.0433653	0.188207
CYTH2	4.27	5.01	9.32	27.37	4.43	5.71	12.36	34.19	5.07	23.275	2.19872	0.000113048	0.00150911
DACT3-AS1	0.14	0	2.43	0.82	0.15	0	3.22	1.02	0.075	2.12	4.82103	0.0399148	0.177538
DAD1	12.86	23.71	77.02	153.13	13.34	27	102.16	191.26	20.17	146.71	2.86268	2.76e-10	1.69e-08
DALRD3	1.02	2.81	4.26	8.14	1.06	3.2	5.65	10.17	2.13	7.91	1.89282	0.0137676	0.0789104
DANCR	13.81	30.22	45.43	104.07	14.33	34.42	60.26	129.98	24.375	95.12	1.96435	3.53e-06	7.4e-05
DAP3	27.39	22.23	27.91	61.45	28.41	25.32	37.02	76.75	26.865	56.885	1.08232	0.0162272	0.0896191
DAW1	245.85	241.07	81.48	84.81	255.04	274.54	108.07	105.93	264.79	107	-1.30724	0.00170789	0.014863
DAXX	2.59	3.77	20.83	15.67	2.69	4.29	27.63	19.57	3.49	23.6	2.75749	2.35e-06	5.24e-05
DAZAP1	1.96	0.5	7.09	12.25	2.03	0.57	9.4	15.3	1.3	12.35	3.24793	2.68e-05	0.000439639
DBI	29.51	45.22	253.78	160.27	30.61	51.5	336.61	200.18	41.055	268.395	2.70873	4.34e-09	1.88e-07
DCAF12	10.88	10.55	35.59	31.08	11.29	12.01	47.21	38.82	11.65	43.015	1.88451	5.99e-05	0.000884345
DCAF15	6.09	6.85	19.02	10.99	6.32	7.8	25.23	13.73	7.06	19.48	1.46425	0.00570026	0.0399531
DCAF4	2.57	2.63	6.6	6.95	2.67	3	8.75	8.68	2.835	8.715	1.62015	0.0203215	0.106902
DCAF4L2	8.74	8.1	15.83	14.77	9.07	9.22	21	18.45	9.145	19.725	1.10897	0.0272006	0.133352
DCAKD	11.56	13.92	6	3.9	11.99	15.85	7.96	4.87	13.92	6.415	-1.11764	0.0440308	0.190516
DCDC2	92.25	105.97	198.63	172.21	95.7	120.68	263.46	215.09	108.19	239.275	1.1451	0.00601774	0.0416698
DCHS2	3.01	2.75	16.95	11.13	3.12	3.13	22.48	13.9	3.125	18.19	2.54122	2.66e-05	0.000436436
DCLK2	26.88	26.97	50.68	44.8	27.88	30.71	67.22	55.96	29.295	61.59	1.07204	0.00902261	0.0570804
DCLRE1A	148.06	156.93	63.09	58.73	153.59	178.72	83.68	73.35	166.155	78.515	-1.08149	0.00956371	0.0595372
DCP1A	323.43	333.94	121.11	98.01	335.52	380.3	160.64	122.42	357.91	141.53	-1.33849	0.00118892	0.0110611
DCP1B	1.78	1.99	13.62	10.64	1.85	2.27	18.07	13.29	2.06	15.68	2.92821	9.29e-06	0.000174263
DCPS	8.51	28.62	32.98	84.06	8.83	32.59	43.74	104.99	20.71	74.365	1.8443	1.04e-05	0.000192232
DCTN1	14.9	11.65	61.13	113.71	15.46	13.27	81.08	142.03	14.365	111.555	2.95713	2.09e-10	1.32e-08
DCTN2	1.72	1.68	7.11	6.91	1.78	1.91	9.43	8.63	1.845	9.03	2.29111	0.00286901	0.0227128
DCTN6	0.69	2.72	23.02	26.34	0.72	3.1	30.53	32.9	1.91	31.715	4.05352	3.15e-10	1.89e-08
DCTPP1	14.95	34.28	68.54	128.88	15.51	39.04	90.91	160.97	27.275	125.94	2.20709	2.15e-07	6.25e-06
DDA1	36.59	32.28	79.46	91.48	37.96	36.76	105.39	114.26	37.36	109.825	1.55564	0.000188272	0.00234947
DDAH1	1.73	6.59	11.21	8.5	1.79	7.5	14.87	10.62	4.645	12.745	1.45618	0.012003	0.0709772
DDB2	2.1	2.86	4.6	12.24	2.18	3.26	6.1	15.29	2.72	10.695	1.97526	0.00335126	0.0257642
DDIT3	3.33	4.76	13.03	18.32	3.45	5.42	17.28	22.88	4.435	20.08	2.17875	0.000107506	0.00144752
DDOST	4.26	11.55	20.85	21.16	4.42	13.15	27.66	26.43	8.785	27.045	1.62225	0.000911951	0.00888979
DDRGK1	0.72	1.83	8.26	8.47	0.75	2.08	10.96	10.58	1.415	10.77	2.92814	0.000171071	0.00216327
DDX1	17.12	18.8	40.01	39.81	17.76	21.41	53.07	49.72	19.585	51.395	1.39188	0.00121412	0.0112667
DDX11	14	10.05	28.18	21.73	14.52	11.45	37.38	27.14	12.985	32.26	1.3129	0.00540264	0.0382478
DDX11-AS1	2.36	0.86	4.78	7.6	2.45	0.98	6.34	9.49	1.715	7.915	2.20638	0.00675368	0.0455378
DDX31	2.06	3.22	6.1	9.21	2.14	3.67	8.09	11.5	2.905	9.795	1.75351	0.00932127	0.0585119
DDX54	165.78	297.83	512.35	644.95	171.98	339.18	679.57	805.55	255.58	742.56	1.53873	9.33e-05	0.00129163
DDX56	5.45	5.58	8.27	30.8	5.65	6.35	10.97	38.47	6	24.72	2.04264	0.000347587	0.00397521
DDX60L	4.11	4.96	7.72	12.74	4.26	5.65	10.24	15.91	4.955	13.075	1.39985	0.0136882	0.0786205
DEAF1	15.7	16.14	66.54	60.23	16.29	18.38	88.26	75.23	17.335	81.745	2.23744	2.34e-07	6.71e-06
DECR2	1.39	4.86	18.79	38.08	1.44	5.53	24.92	47.56	3.485	36.24	3.37835	5.51e-09	2.31e-07
DEDD2	5.1	2.03	15.81	30.51	5.29	2.31	20.97	38.11	3.8	29.54	2.9586	4.33e-07	1.16e-05
DEFB109P1	0	0	0	6.43	0	0	0	8.03	0.001	4.015	11.9712	0.00203332	0.0171481
DEGS2	14.86	17.21	30.25	129.97	15.42	19.6	40.12	162.33	17.51	101.225	2.53131	5.16e-07	1.36e-05
DEPDC1B	91.63	103.47	41.35	31.5	95.05	117.83	54.85	39.34	106.44	47.095	-1.17639	0.00474445	0.0343914
DEPDC4	1.14	3.68	13.48	5.41	1.18	4.19	17.88	6.76	2.685	12.32	2.19801	0.000746176	0.00750508
DERL1	13.91	17.94	34.26	26.01	14.43	20.43	45.44	32.49	17.43	38.965	1.16061	0.0101597	0.0624286
DERL3	11.03	9.92	51.23	93.04	11.44	11.3	67.95	116.21	11.37	92.08	3.01766	1.09e-10	7.43e-09
DESI1	1.37	6.05	7.22	8.97	1.42	6.89	9.58	11.2	4.155	10.39	1.32228	0.0289943	0.140223
DET1	3.62	7.83	24.51	17.73	3.76	8.92	32.51	22.14	6.34	27.325	2.10767	6.01e-05	0.000886193
DFNA5	28.94	49.49	40.98	97.03	30.02	56.36	54.36	121.19	43.19	87.775	1.02311	0.0157826	0.0875846
DGAT1	0.14	0.25	4.67	5.96	0.15	0.28	6.19	7.44	0.215	6.815	4.98631	0.0002242	0.00273527
DGCR6L	0.66	3.82	5.76	22.98	0.68	4.35	7.64	28.7	2.515	18.17	2.85293	9.55e-06	0.00017856
DGKZ	2.14	1.55	8.63	3.19	2.22	1.77	11.45	3.98	1.995	7.715	1.95128	0.0123893	0.0728475
DGUOK	257.2	244.2	80.01	58.74	266.81	278.1	106.12	73.37	272.455	89.745	-1.60211	0.000131137	0.00171698
DGUOK-AS1	2.94	3.79	12.72	51.35	3.05	4.32	16.87	64.14	3.685	40.505	3.45836	1.3e-08	5.14e-07
DHCR24	0.96	2.27	6.94	7.78	1	2.59	9.21	9.72	1.795	9.465	2.39862	0.00163319	0.0142985
DHCR7	22.8	25.01	40.64	42.18	23.65	28.48	53.9	52.68	26.065	53.29	1.03175	0.0126461	0.0740378
DHFR	12.63	7.62	31.27	24.41	13.1	8.68	41.48	30.49	10.89	35.985	1.72439	0.000322002	0.00371853
DHPS	2.61	0.98	4.36	10.89	2.71	1.12	5.78	13.6	1.915	9.69	2.33915	0.00193047	0.0164395
DHRS1	0	2.48	6.28	8.07	0	2.82	8.33	10.08	1.41	9.205	2.70672	0.000846914	0.00836414
DHRS11	0	0.96	6.27	5.45	0	1.09	8.32	6.81	0.545	7.565	3.79501	0.000368208	0.004164
DHRS12	0	0.28	3.98	15.83	0	0.32	5.28	19.77	0.16	12.525	6.29059	1.67e-07	4.97e-06
DHRS7B	2.55	2.59	5.84	11.33	2.65	2.95	7.75	14.15	2.8	10.95	1.96743	0.00304765	0.023893
DHRSX	2.48	5.54	9.3	17.66	2.57	6.31	12.34	22.06	4.44	17.2	1.95378	0.00060759	0.00632392
DHX33	2.36	2.31	8.13	4.37	2.45	2.63	10.78	5.46	2.54	8.12	1.67665	0.0211565	0.110337
DHX38	13.11	12.49	29.59	25.91	13.6	14.22	39.25	32.36	13.91	35.805	1.36404	0.00328581	0.0253325
DHX57	1.93	2.18	4.84	7.71	2	2.48	6.42	9.63	2.24	8.025	1.841	0.0152351	0.0853933
DHX58	1.9	5.03	14.3	31.36	1.97	5.73	18.97	39.17	3.85	29.07	2.9166	3.71e-07	1.01e-05
DHX9	1.52	2.93	10.83	5.91	1.58	3.34	14.36	7.38	2.46	10.87	2.14362	0.00155957	0.0137867
DIABLO	30.49	18.03	52.06	131.99	31.63	20.53	69.05	164.86	26.08	116.955	2.16494	6.26e-06	0.000122348
DIAPH1	9.27	6.2	17.76	13.05	9.62	7.06	23.56	16.3	8.34	19.93	1.25682	0.0136809	0.0785996
DIDO1	4.45	5.05	7.92	13.45	4.62	5.75	10.5	16.8	5.185	13.65	1.39649	0.0131662	0.0762584
DIO2	3.37	0.07	0	0	3.5	0.08	0	0	1.79	0.001	-10.8057	0.0459168	0.196121
DIP2B	0.57	0.76	5.77	8.98	0.59	0.87	7.65	11.22	0.73	9.435	3.69205	9.32e-05	0.00129129
DIRAS3	14.65	21.12	70.16	53.21	15.2	24.05	93.06	66.46	19.625	79.76	2.02297	2.79e-06	6.04e-05
DISC1FP1	0.54	3.2	9.8	7.09	0.56	3.64	13	8.86	2.1	10.93	2.37983	0.00071538	0.00723534
DLEU1	39.92	60.16	85.45	148.3	41.41	68.51	113.34	185.23	54.96	149.285	1.44162	0.000608666	0.0063321
DLEU1_1	0	12.7	52.4	35.09	0	14.46	69.5	43.83	7.23	56.665	2.97039	0.013002	0.075554
DLG3	15.73	26.9	41.88	37.42	16.32	30.63	55.55	46.74	23.475	51.145	1.12347	0.00700124	0.0468022
DLG5	0.37	0.25	2.1	2.84	0.38	0.28	2.79	3.55	0.33	3.17	3.26394	0.0328621	0.154313
DLGAP1	12.74	12.5	3.14	5.02	13.22	14.24	4.16	6.27	13.73	5.215	-1.39659	0.0152438	0.0854199
DLL1	0.05	0	1.74	1.83	0.05	0	2.31	2.29	0.025	2.3	6.52356	0.0237448	0.12034
DLL3	3.33	2.27	4.79	23.62	3.45	2.59	6.35	29.5	3.02	17.925	2.56935	7.21e-05	0.00103605
DLX6	5.84	7.57	16.42	7.9	6.06	8.62	21.78	9.87	7.34	15.825	1.10835	0.040855	0.180207
DMAP1	2.32	2.65	11.11	17.01	2.41	3.02	14.74	21.25	2.715	17.995	2.72857	1.23e-05	0.0002226
DMKN	10.74	17.55	28.55	44.34	11.14	19.99	37.87	55.38	15.565	46.625	1.5828	0.000381684	0.0042838
DMRTB1	31.35	41.97	78.42	52.98	32.52	47.8	104.02	66.17	40.16	85.095	1.08332	0.0097769	0.0605535
DMRTC2	15.15	16.57	64.89	73.86	15.72	18.87	86.07	92.25	17.295	89.16	2.36604	4.41e-08	1.53e-06
DMTN	0.16	0.5	4.97	1.78	0.17	0.57	6.59	2.22	0.37	4.405	3.57354	0.00767517	0.0504573
DNAAF2	3.54	10.38	16.18	8.84	3.67	11.82	21.46	11.04	7.745	16.25	1.0691	0.0474108	0.200314
DNAAF3	0.73	0.84	3.51	7.85	0.76	0.96	4.66	9.8	0.86	7.23	3.07159	0.00171537	0.0149221
DNAH9	0.82	2.89	19.86	7.36	0.85	3.29	26.34	9.19	2.07	17.765	3.10134	3.12e-06	6.63e-05
DNAJA2	30.78	25.14	75.35	43.65	31.93	28.63	99.94	54.52	30.28	77.23	1.3508	0.00150462	0.0134424
DNAJA4	1.28	2.37	15.07	19.32	1.33	2.7	19.99	24.13	2.015	22.06	3.45258	1.14e-07	3.57e-06
DNAJB2	1.6	0.39	2.55	7.34	1.66	0.44	3.38	9.17	1.05	6.275	2.57923	0.00837122	0.0538809
DNAJB5-AS1	4.25	6.84	0.65	2.14	4.41	7.79	0.86	2.67	6.1	1.765	-1.78914	0.0410105	0.180699
DNAJB6	58.2	68.48	193.54	213.68	60.38	77.99	256.71	266.89	69.185	261.8	1.91993	6.13e-06	0.000119922
DNAJB9	23.28	20.67	45.57	32.37	24.15	23.54	60.44	40.43	23.845	50.435	1.08074	0.0119237	0.0706536
DNAJC18	4.46	6.22	16.36	67.07	4.63	7.08	21.7	83.77	5.855	52.735	3.17102	1.46e-08	5.68e-07
DNAJC19	20.82	60.82	106.12	103.74	21.6	69.26	140.76	129.57	45.43	135.165	1.573	0.000106563	0.00143926
DNAJC3-AS1	10.35	12.2	25.41	21.35	10.74	13.89	33.7	26.67	12.315	30.185	1.29342	0.0064946	0.0441317
DNAJC30	0.84	0.71	2.08	4.75	0.87	0.81	2.76	5.93	0.84	4.345	2.37089	0.0357391	0.163531
DNAJC4	4.05	5.47	7.42	16.83	4.2	6.23	9.84	21.02	5.215	15.43	1.565	0.00563953	0.0396647
DNAJC9	72.43	77.16	257.43	223.58	75.14	87.87	341.45	279.25	81.505	310.35	1.92894	6.07e-06	0.000119044
DNAL4	9.33	28.58	59.13	45.44	9.68	32.55	78.43	56.76	21.115	67.595	1.67865	0.000101839	0.00138748
DND1	0.91	4.45	14.69	7.16	0.94	5.07	19.48	8.94	3.005	14.21	2.24147	0.000402519	0.00448005
DNM1L	17.59	12.17	28.13	22.75	18.25	13.86	37.31	28.42	16.055	32.865	1.03353	0.02404	0.12143
DNM1P41	1.38	1.51	7.21	4.03	1.43	1.72	9.56	5.03	1.575	7.295	2.21156	0.00839598	0.0540244
DNMBP	2.91	2.7	8.39	6.96	3.02	3.07	11.13	8.69	3.045	9.91	1.70244	0.0103505	0.0632273
DNPEP	0.31	0.3	1.99	7.15	0.32	0.34	2.64	8.93	0.33	5.785	4.13178	0.00148602	0.013309
DNTTIP1	2.47	10.18	12.4	36.36	2.56	11.59	16.45	45.41	7.075	30.93	2.1282	4.08e-05	0.000629704
DOC2B	3.41	4.68	6.67	9.61	3.54	5.33	8.85	12	4.435	10.425	1.23304	0.0396772	0.176733
DOK5	6.73	8.76	24.9	50.59	6.98	9.98	33.03	63.19	8.48	48.11	2.5042	5.28e-07	1.38e-05
DOK6	0	0	3.9	0.05	0	0	5.17	0.06	0.001	2.615	11.3526	0.0108064	0.0653356
DONSON	4.24	4.31	8.44	11.73	4.4	4.91	11.19	14.65	4.655	12.92	1.47275	0.0104019	0.0634877
DPCD	4.52	4.7	11.81	51.51	4.69	5.35	15.66	64.34	5.02	40	2.99424	4.03e-07	1.09e-05
DPEP1	0.52	2.69	6.98	11.22	0.54	3.06	9.26	14.01	1.8	11.635	2.6924	0.000193147	0.00240343
DPH3	1.1	0.63	12.06	16.58	1.14	0.72	16	20.71	0.93	18.355	4.3028	2.7e-08	9.91e-07
DPM2	1.31	3.12	3.24	13.77	1.36	3.55	4.3	17.2	2.455	10.75	2.13054	0.00201894	0.01704
DPPA3	20500.4	17337.4	7230.27	6760.68	21266.6	19744.2	9590.13	8444.18	20505.4	9017.16	-1.18526	0.00201776	0.01704
DPPA3P2	2267.2	1710.5	496.99	431.9	2351.94	1947.96	659.2	539.45	2149.95	599.325	-1.84289	4.68e-06	9.48e-05
DPPA5	21320.6	14243.1	5961.79	7700.3	22117.5	16220.5	7907.63	9617.77	19169	8762.7	-1.12933	0.00403532	0.0301008
DPRX	2.06	0	3.58	6.92	2.14	0	4.75	8.64	1.07	6.695	2.64547	0.00567762	0.0398712
DPY19L4	1.93	6.58	7.97	18.22	2	7.49	10.57	22.76	4.745	16.665	1.81234	0.00133397	0.0121872
DR1	4.51	4.23	14.71	14.98	4.68	4.82	19.51	18.71	4.75	19.11	2.00833	0.000305748	0.00355396
DRAM2	14.52	16.68	33.85	24.77	15.06	19	44.9	30.94	17.03	37.92	1.15488	0.0112764	0.0675079
DRAP1	10.3	8.83	90.33	118.33	10.68	10.06	119.81	147.8	10.37	133.805	3.68964	2.33e-14	3.97e-12
DRG1	21.57	15.7	30.15	60.39	22.38	17.88	39.99	75.43	20.13	57.71	1.51947	0.000753728	0.00757058
DSCAML1	2.42	0.32	3.25	5.01	2.51	0.36	4.31	6.26	1.435	5.285	1.88085	0.0474347	0.200331
DSCR3	11.02	13.37	16.74	27.48	11.43	15.23	22.2	34.32	13.33	28.26	1.08408	0.0229835	0.117515
DSCR4-IT1	0	0	0.76	2.46	0	0	1.01	3.07	0.001	2.04	10.9944	0.0269475	0.132475
DSN1	17.22	17.73	59.25	57.32	17.86	20.19	78.59	71.59	19.025	75.09	1.98072	3.46e-06	7.28e-05
DTD1	2.54	1.6	12.63	16.69	2.63	1.82	16.75	20.85	2.225	18.8	3.07886	2.05e-06	4.62e-05
DTNBP1	16.3	19.92	37.08	46.17	16.91	22.69	49.18	57.67	19.8	53.425	1.43201	0.000810635	0.00805689
DTX2	46.17	63.17	135.8	108.02	47.9	71.94	180.12	134.92	59.92	157.52	1.39443	0.000981839	0.00944452
DTYMK	0.91	1.97	3.48	12.32	0.94	2.24	4.62	15.39	1.59	10.005	2.65362	0.000668715	0.00685873
DUS1L	0.49	1.63	8.18	17.12	0.51	1.86	10.85	21.38	1.185	16.115	3.76545	4.56e-07	1.21e-05
DUSP10	17.54	31.63	56.91	44.83	18.2	36.02	75.48	55.99	27.11	65.735	1.27784	0.00195034	0.0165764
DUSP11	4.12	13.34	149.9	158.77	4.27	15.19	198.83	198.31	9.73	198.57	4.35106	1.12e-17	3.95e-15
DUSP16	7.64	6.9	14.34	20.6	7.93	7.86	19.02	25.73	7.895	22.375	1.50288	0.00337901	0.0259592
DUSP19	17.25	26.35	46.42	56.34	17.89	30.01	61.57	70.37	23.95	65.97	1.46178	0.000374475	0.00422611
DUSP22	27.03	26.3	64.39	82.84	28.04	29.95	85.41	103.47	28.995	94.44	1.70359	4.39e-05	0.000670789
DUSP23	5.95	2.98	11.95	52.54	6.17	3.39	15.85	65.62	4.78	40.735	3.09119	5.31e-07	1.39e-05
DUSP28	0.67	1.74	1.76	6.7	0.7	1.98	2.33	8.37	1.34	5.35	1.99731	0.0363908	0.165748
DUSP3	3.35	1.78	5.46	7.42	3.48	2.03	7.24	9.27	2.755	8.255	1.58322	0.0272907	0.133673
DUSP5	2.58	4.33	108.83	93.99	2.68	4.93	144.35	117.39	3.805	130.87	5.10409	4.56e-20	3.68e-17
DUSP6	0.38	3.07	3.97	18.16	0.39	3.5	5.27	22.68	1.945	13.975	2.84501	3.5e-05	0.000550228
DUSP7	20.17	36.49	56.98	45.02	20.92	41.56	75.58	56.23	31.24	65.905	1.07699	0.0078569	0.0513273
DYNC2LI1	6.76	19.44	91.95	111.3	7.01	22.14	121.96	139.02	14.575	130.49	3.16237	4.34e-12	4.27e-10
DYNLL1	26.59	23.69	101.06	410.81	27.58	26.98	134.04	513.11	27.28	323.575	3.56818	3e-11	2.32e-09
DYNLRB1	8.01	15.87	27.84	130.03	8.31	18.07	36.93	162.41	13.19	99.67	2.91771	3.96e-09	1.73e-07
DYNLRB2	0	0	3.36	1.51	0	0	4.46	1.89	0.001	3.175	11.6325	0.00531361	0.0377154
DYNLT1	19.47	34.88	29.66	119.06	20.2	39.72	39.34	148.71	29.96	94.025	1.65001	0.000491554	0.00528245
DYRK4	4.2	1.76	8.29	5.76	4.36	2	11	7.19	3.18	9.095	1.51605	0.0243877	0.12276
DYX1C1-CCPG1	9.23	9.17	0	0	9.57	10.44	0	0	10.005	0.001	-13.2884	2.05e-06	4.63e-05
DZIP1	11.98	5.88	18.47	14.6	12.43	6.7	24.5	18.24	9.565	21.37	1.15975	0.0189383	0.1013
E2F4	5.4	10.82	35.12	23.4	5.6	12.32	46.58	29.23	8.96	37.905	2.08082	3.38e-05	0.000534278
EAF1	0.83	1.26	3.25	4.05	0.86	1.43	4.31	5.06	1.145	4.685	2.0327	0.0468152	0.198714
EAF2	0.99	1.87	3.89	7.68	1.03	2.13	5.16	9.59	1.58	7.375	2.22272	0.00828666	0.0535542
EBAG9	39.8	54.45	105.07	77.36	41.29	62.01	139.36	96.62	51.65	117.99	1.19182	0.00473227	0.0343372
EBLN3	6.74	3.4	14.06	11.41	6.99	3.87	18.65	14.25	5.43	16.45	1.59906	0.00366185	0.027684
EBNA1BP2	7.95	5.79	26.56	26.43	8.25	6.59	35.23	33.01	7.42	34.12	2.20113	1.4e-05	0.000249411
EBP	109.76	200.31	265.35	299.18	113.86	228.12	351.96	373.68	170.99	362.82	1.08534	0.00522904	0.0372605
EBPL	9.51	15.23	141.11	132.37	9.87	17.34	187.17	165.33	13.605	176.25	3.69541	2.04e-14	3.56e-12
ECHDC1	6.27	3.44	11.72	14.05	6.5	3.92	15.55	17.55	5.21	16.55	1.66748	0.0027522	0.0219392
ECHS1	2.36	6.51	8.67	28.8	2.45	7.41	11.5	35.97	4.93	23.735	2.26736	6.02e-05	0.000886193
ECI1	0	0	1.67	4.66	0	0	2.22	5.82	0.001	4.02	11.973	0.00189372	0.0161841
ECSIT	3.58	5.22	17.43	33.07	3.71	5.94	23.12	41.3	4.825	32.21	2.73891	6.44e-07	1.65e-05
EDF1	10.84	9.86	40.86	92.15	11.25	11.23	54.2	115.1	11.24	84.65	2.91287	1e-09	5.01e-08
EDRF1	10.19	19.32	31.57	20.86	10.57	22	41.87	26.05	16.285	33.96	1.06029	0.0220963	0.113905
EEF1A1	310.54	333.77	1175.64	816.24	322.15	380.11	1559.35	1019.49	351.13	1289.42	1.87665	7.65e-06	0.00014589
EEF1D	16.07	15.86	87.29	87.21	16.67	18.06	115.78	108.93	17.365	112.355	2.69381	1.2e-09	5.88e-08
EEF1E1	31.31	33.63	148.26	172.24	32.48	38.3	196.65	215.13	35.39	205.89	2.54046	8.09e-09	3.29e-07
EEF2	44.47	39.81	105.09	61.37	46.13	45.34	139.39	76.65	45.735	108.02	1.23993	0.00439545	0.0322688
EEPD1	5.76	23.82	46.29	45.36	5.98	27.13	61.4	56.66	16.555	59.03	1.83418	2.3e-05	0.000387647
EFNA3	4.64	2.59	9.17	10.13	4.81	2.95	12.16	12.65	3.88	12.405	1.67679	0.0052746	0.037524
EFNA4	0.75	1.88	5.2	4.28	0.78	2.14	6.9	5.35	1.46	6.125	2.06874	0.0207041	0.108471
EFNB2	7.29	5.69	23.96	19.11	7.56	6.48	31.78	23.87	7.02	27.825	1.98684	0.000106267	0.00143704
EFR3A	4.98	8.46	16.08	15.12	5.17	9.63	21.33	18.89	7.4	20.11	1.44232	0.0050547	0.036255
EGFL7	0	0.88	3.59	3.51	0	1	4.76	4.38	0.5	4.57	3.19219	0.010287	0.0629976
EGLN2	4.36	2.6	10.68	19.61	4.52	2.96	14.17	24.49	3.74	19.33	2.36973	6.43e-05	0.00093651
EGLN3	5.58	8.14	12.68	18.39	5.79	9.27	16.82	22.97	7.53	19.895	1.40168	0.00654251	0.044402
EGR1	2.62	1.62	5.34	5.21	2.72	1.84	7.08	6.51	2.28	6.795	1.57544	0.0455132	0.195237
EHMT2	6.94	11.67	13.68	18.97	7.2	13.29	18.14	23.69	10.245	20.915	1.02962	0.0345541	0.159822
EID1	21.3	14.39	57.39	44.49	22.1	16.39	76.12	55.57	19.245	65.845	1.77459	3.17e-05	0.000506267
EID2	0.18	0	1.65	2.93	0.19	0	2.19	3.66	0.095	2.925	4.94437	0.0163508	0.0901423
EID3	6.16	9.75	23.17	32.38	6.39	11.1	30.73	40.44	8.745	35.585	2.02474	3.97e-05	0.000615138
EIF1AD	1.77	3.11	4.32	8.65	1.84	3.54	5.73	10.8	2.69	8.265	1.61941	0.0243454	0.122575
EIF1B	63.57	85.38	406.81	493.69	65.95	97.23	539.59	616.63	81.59	578.11	2.82488	6.38e-11	4.52e-09
EIF2A	558.08	483.56	194.22	184.25	578.94	550.69	257.61	230.13	564.815	243.87	-1.21167	0.00277578	0.0220707
EIF2B2	4.95	3.29	9	15.23	5.14	3.75	11.94	19.02	4.445	15.48	1.80015	0.0018893	0.0161709
EIF2B3	27.68	22.16	40.54	47.44	28.71	25.24	53.77	59.25	26.975	56.51	1.06688	0.00972537	0.0602857
EIF2B4	4.97	1.92	5.53	9.1	5.16	2.19	7.33	11.37	3.675	9.35	1.34722	0.0382654	0.172202
EIF2D	0.8	0.15	2.55	3.32	0.83	0.17	3.38	4.15	0.5	3.765	2.91265	0.0280381	0.136507
EIF3E	41.03	64.74	102.89	85.56	42.56	73.73	136.47	106.87	58.145	121.67	1.06525	0.009482	0.0591298
EIF3F	41.18	57.88	163.05	238.62	42.72	65.92	216.27	298.04	54.32	257.155	2.24308	1.93e-07	5.66e-06
EIF3G	6.55	12.09	13.64	21.13	6.79	13.77	18.09	26.39	10.28	22.24	1.11332	0.0218297	0.112904
EIF3M	67.46	80.94	194.11	361.62	69.98	92.18	257.46	451.67	81.08	354.565	2.12863	1.01e-06	2.46e-05
EIF4A3	0.43	1.62	15.19	17.8	0.45	1.84	20.15	22.23	1.145	21.19	4.20996	8.79e-09	3.52e-07
EIF4EBP3	0.32	0.27	1.09	7.92	0.33	0.31	1.45	9.89	0.32	5.67	4.1472	0.00167525	0.0146198
EIF4H	15.24	9.36	33.29	34.44	15.81	10.66	44.16	43.02	13.235	43.59	1.71964	0.000180212	0.00225793
EIF4HP2	0	0.36	1.46	2.64	0	0.41	1.94	3.3	0.205	2.62	3.67587	0.0394795	0.176033
EIF6	14.98	37.55	73.99	115.46	15.54	42.76	98.14	144.21	29.15	121.175	2.05552	7.51e-07	1.89e-05
ELANE	8.94	5.05	24.13	38.05	9.27	5.75	32.01	47.52	7.51	39.765	2.40461	3.01e-06	6.44e-05
ELK1	3.41	2.15	5.69	6.86	3.54	2.45	7.55	8.57	2.995	8.06	1.42822	0.0432516	0.187825
ELL	0.55	0.96	3.74	3.41	0.57	1.09	4.96	4.26	0.83	4.61	2.47358	0.0252632	0.126279
ELMOD2	5.07	2.77	6.54	15.51	5.26	3.15	8.67	19.37	4.205	14.02	1.73731	0.00352527	0.0267999
ELMSAN1	0	0.89	3.08	3.57	0	1.01	4.09	4.46	0.505	4.275	3.08157	0.0149523	0.0842408
ELP2	5.52	4.87	9.7	15.85	5.73	5.55	12.87	19.8	5.64	16.335	1.5342	0.00549903	0.0388546
ELP6	3.15	1.06	9.85	8.62	3.27	1.21	13.06	10.77	2.24	11.915	2.41121	0.000420692	0.00464677
EMB	4.08	3.41	0	0.08	4.23	3.88	0	0.1	4.055	0.05	-6.34163	0.00379917	0.0285245
EMC3	19.97	43.4	138.27	246.7	20.72	49.43	183.4	308.13	35.075	245.765	2.80876	2e-10	1.27e-08
EMC4	15.2	39.9	44.88	59.05	15.77	45.44	59.53	73.75	30.605	66.64	1.12262	0.00322619	0.0249803
EMC6	9.28	11.29	38.02	92.35	9.63	12.86	50.43	115.35	11.245	82.89	2.88191	1.33e-09	6.4e-08
EMC7	1.82	6.95	6.87	15.6	1.89	7.91	9.11	19.48	4.9	14.295	1.54466	0.00627396	0.0431021
EMD	33.91	25.09	44.9	64.1	35.18	28.57	59.55	80.06	31.875	69.805	1.13091	0.00617877	0.0425151
EME1	1.58	1.9	5.83	5.98	1.64	2.16	7.73	7.47	1.9	7.6	2	0.0121179	0.071521
EMG1	7.18	1.14	18.05	18.14	7.45	1.3	23.94	22.66	4.375	23.3	2.41298	1.85e-05	0.000318633
EML3	0.06	0.16	4.57	0.52	0.06	0.18	6.06	0.65	0.12	3.355	4.80521	0.0096401	0.0599039
EML6	1.04	0.72	8.22	4.22	1.08	0.82	10.9	5.27	0.95	8.085	3.08925	0.000802155	0.00798786
EMX2OS	9.49	9.34	22.93	14.81	9.84	10.64	30.41	18.5	10.24	24.455	1.25591	0.0112049	0.0671311
ENDOV	1.59	1.42	6.28	8.06	1.65	1.62	8.33	10.07	1.635	9.2	2.49234	0.00156746	0.0138379
ENG	7.19	7.81	26.58	17.54	7.46	8.89	35.26	21.91	8.175	28.585	1.80597	0.000367639	0.00416154
ENGASE	0.25	0.6	0.17	5.61	0.26	0.68	0.23	7.01	0.47	3.62	2.94526	0.0313547	0.148822
ENKD1	1.15	1.8	10.82	7.54	1.19	2.05	14.35	9.42	1.62	11.885	2.87508	9.01e-05	0.00125618
ENO1	7.84	5.86	9.96	17.54	8.13	6.67	13.21	21.91	7.4	17.56	1.2467	0.0192238	0.102393
ENOX1	2.25	6.87	13.24	29.04	2.33	7.82	17.56	36.27	5.075	26.915	2.40693	1.04e-05	0.000192232
ENPP2	54.53	52.39	10.76	9.53	56.57	59.66	14.27	11.9	58.115	13.085	-2.151	2.9e-06	6.23e-05
ENSG00000012061_ERCC1	2.17	3.22	4.8	13.59	2.25	3.67	6.37	16.97	2.96	11.67	1.97914	0.00215767	0.0180089
ENY2	326.52	589.16	1122.61	1462.65	338.72	670.95	1489.01	1826.87	504.835	1657.94	1.71551	1.16e-05	0.000212399
EP400	4.25	6.16	16.37	15.8	4.41	7.02	21.71	19.73	5.715	20.72	1.8582	0.00051963	0.00554594
EP400NL	3.37	2.55	10.72	6.04	3.5	2.9	14.22	7.54	3.2	10.88	1.76553	0.00572489	0.0400614
EPAS1	25.76	31.75	61.79	55.02	26.72	36.16	81.96	68.72	31.44	75.34	1.26081	0.00194465	0.0165409
EPB41L3	3.79	3.47	7.43	7.53	3.93	3.95	9.86	9.41	3.94	9.635	1.29009	0.0405784	0.179612
EPB41L4A-AS1	14.89	9.03	20.75	21.3	15.45	10.28	27.52	26.6	12.865	27.06	1.07271	0.022901	0.117223
EPB41L5	216.43	356.05	87.23	110.58	224.52	405.48	115.7	138.12	315	126.91	-1.31155	0.00253677	0.0205576
EPG5	1.75	1.04	3.42	5.98	1.82	1.18	4.54	7.47	1.5	6.005	2.0012	0.0267945	0.13194
EPHA4	10.39	13.22	25.79	20.78	10.78	15.06	34.21	25.95	12.92	30.08	1.2192	0.00999189	0.0616568
EPHB1	4.21	7.53	18.21	16.22	4.37	8.58	24.15	20.26	6.475	22.205	1.77793	0.000685883	0.00701175
EPHX1	7.84	6.47	19.6	19.46	8.13	7.37	26	24.31	7.75	25.155	1.69858	0.000797463	0.00794768
EPN1	0.87	0.7	10.15	4.21	0.9	0.8	13.46	5.26	0.85	9.36	3.46097	0.000137958	0.00178699
EPS8L1	0	0.84	3.76	6.91	0	0.96	4.99	8.63	0.48	6.81	3.82655	0.000731178	0.00736781
ERCC-00051	0	4.31	0	0	0	4.91	0	0	2.455	0.001	-11.2615	0.0181125	0.0978521
ERH	4.13	12.33	19.23	15.2	4.28	14.04	25.51	18.98	9.16	22.245	1.28006	0.00972212	0.0602857
ERI3	7.96	5.26	13.92	21.7	8.26	5.99	18.46	27.1	7.125	22.78	1.67681	0.00139724	0.0126383
ERLEC1	30.41	32.55	68.16	51.42	31.55	37.07	90.41	64.22	34.31	77.315	1.17212	0.00433982	0.0319248
ERMARD	40.02	36.06	124.36	236.57	41.52	41.07	164.95	295.48	41.295	230.215	2.47894	4.73e-08	1.62e-06
ERMP1	4.38	5.42	15.36	12.19	4.54	6.17	20.37	15.23	5.355	17.8	1.73292	0.00157996	0.0139161
ERO1B	36.15	41.51	73.52	66.76	37.5	47.27	97.52	83.38	42.385	90.45	1.09357	0.00725675	0.048127
ERP29	8.3	8.67	19.81	13.91	8.61	9.87	26.28	17.37	9.24	21.825	1.24002	0.0136798	0.0785996
ERVK3-1	5.64	7.89	6.85	29.35	5.85	8.99	9.09	36.66	7.42	22.875	1.62428	0.00379521	0.0285046
ERVW-1	13.88	29.36	74.31	212.09	14.4	33.44	98.56	264.9	23.92	181.73	2.92551	3.57e-10	2.09e-08
ESD	11.29	12.48	29.39	39.11	11.71	14.21	38.98	48.85	12.96	43.915	1.76065	0.000137138	0.00177847
ESPL1	5.39	6.67	12.35	13.58	5.59	7.6	16.38	16.96	6.595	16.67	1.33781	0.0116608	0.0694048
ESRP1	106.98	118.42	290.59	275.75	110.98	134.86	385.43	344.42	122.92	364.925	1.56988	0.000158785	0.00202432
ESRRB	0	0.68	2.96	2.42	0	0.77	3.93	3.02	0.385	3.475	3.17408	0.0256616	0.127547
ESYT3	2.6	3.38	4.43	8.82	2.7	3.85	5.88	11.02	3.275	8.45	1.36746	0.0453833	0.194872
ETFB	0.22	0.19	1.81	18.3	0.23	0.22	2.4	22.86	0.225	12.63	5.81079	2.51e-07	7.09e-06
ETS1	2.09	6.04	24.55	21.36	2.17	6.88	32.56	26.68	4.525	29.62	2.71058	8.55e-07	2.12e-05
ETV6	1.34	0.94	4.03	3.69	1.39	1.07	5.35	4.61	1.23	4.98	2.01749	0.0414862	0.18217
EVA1A	0	2.85	3.78	6.11	0	3.25	5.01	7.63	1.625	6.32	1.95948	0.0232227	0.118425
EVI5	7.4	14.19	4.19	4.14	7.68	16.16	5.56	5.17	11.92	5.365	-1.15173	0.0471407	0.199723
EVL	7.03	1.19	8.27	8.81	7.29	1.36	10.97	11	4.325	10.985	1.34476	0.0267548	0.131877
EXO5	31.02	33.04	97.59	123.25	32.18	37.63	129.44	153.94	34.905	141.69	2.02123	2.5e-06	5.5e-05
EXOC3	1.87	2.25	7.08	8.18	1.94	2.56	9.39	10.22	2.25	9.805	2.12359	0.00307008	0.024033
EXOSC4	0.68	0.59	1.58	9.59	0.71	0.67	2.1	11.98	0.69	7.04	3.35091	0.00134386	0.0122495
EXOSC8	7.1	5.68	50.26	55.99	7.37	6.47	66.66	69.93	6.92	68.295	3.30294	2.48e-11	1.97e-09
F2	0.29	2.95	9.51	5.83	0.3	3.36	12.61	7.28	1.83	9.945	2.44213	0.00101319	0.00968207
F8	10.13	6.56	3.48	1.2	10.51	7.47	4.62	1.5	8.99	3.06	-1.55479	0.0242594	0.122311
FAAP20	2.46	1.19	5.36	14.12	2.55	1.36	7.11	17.64	1.955	12.375	2.66219	0.000155622	0.00199098
FABP5P7	7.57	15.42	2.84	0	7.85	17.56	3.77	0	12.705	1.885	-2.75276	0.000172388	0.00217488
FADS3	11.57	9.87	28.36	84.94	12	11.24	37.62	106.09	11.62	71.855	2.62848	1.04e-07	3.27e-06
FAHD2A	5.65	5.02	17.92	15.97	5.86	5.72	23.77	19.95	5.79	21.86	1.91666	0.000338212	0.00387905
FAHD2B	2.31	1.97	10.73	21.13	2.4	2.24	14.23	26.39	2.32	20.31	3.12999	1.23e-06	2.93e-05
FAIM	5.15	4.97	17.22	18.12	5.34	5.66	22.84	22.63	5.5	22.735	2.04741	0.000142836	0.00184142
FAM101B	0.66	0.28	3.02	5.66	0.68	0.32	4.01	7.07	0.5	5.54	3.46989	0.00373315	0.0281191
FAM102A	4.46	1.34	12.17	10.7	4.63	1.53	16.14	13.36	3.08	14.75	2.25971	0.000239132	0.0029009
FAM103A2P	0	0	2.49	9.23	0	0	3.3	11.53	0.001	7.415	12.8562	2.5e-05	0.000415058
FAM110A	13.91	13.89	17.64	43.43	14.43	15.82	23.4	54.24	15.125	38.82	1.35986	0.00551616	0.0389504
FAM111B	28.56	36.52	96.4	58.64	29.63	41.59	127.86	73.24	35.61	100.55	1.49756	0.000559616	0.00591486
FAM117B	3.33	4.8	8.5	8.27	3.45	5.47	11.27	10.33	4.46	10.8	1.27592	0.0311622	0.148115
FAM118B	29.78	56.44	36.12	126.96	30.89	64.28	47.91	158.57	47.585	103.24	1.11742	0.0171182	0.0937101
FAM120A	1.4	1.27	7.17	6.69	1.45	1.45	9.51	8.36	1.45	8.935	2.62341	0.00129535	0.0118941
FAM120AOS	5.77	8.18	15.66	15.24	5.99	9.32	20.77	19.03	7.655	19.9	1.37829	0.00712174	0.0474913
FAM122A	12.94	14.86	42.69	63.16	13.42	16.92	56.62	78.89	15.17	67.755	2.15911	9.57e-07	2.35e-05
FAM124A	8.84	5.7	15.43	10.8	9.17	6.49	20.47	13.49	7.83	16.98	1.11675	0.0314438	0.149162
FAM127B	23.15	25.51	2.05	5.04	24.02	29.05	2.72	6.3	26.535	4.51	-2.5567	7.75e-06	0.000147621
FAM134A	5.3	5.39	24.84	22.55	5.5	6.14	32.95	28.17	5.82	30.56	2.39255	5.52e-06	0.000109764
FAM149B1	0.58	0.64	11.46	13.41	0.6	0.73	15.2	16.75	0.665	15.975	4.58632	5.16e-08	1.76e-06
FAM153B	0.39	1.06	14.56	4.23	0.4	1.21	19.31	5.28	0.805	12.295	3.93294	3.72e-06	7.75e-05
FAM162A	0.22	0.5	2.7	6.54	0.23	0.57	3.58	8.17	0.4	5.875	3.87652	0.00168801	0.0147193
FAM167A-AS1	40.45	69.38	280.79	343.29	41.96	79.01	372.44	428.77	60.485	400.605	2.72753	3.08e-10	1.85e-08
FAM173A	0	1.22	6.48	19.58	0	1.39	8.59	24.46	0.695	16.525	4.57149	4.68e-08	1.61e-06
FAM174A	5.22	6.73	31.85	22.7	5.42	7.66	42.25	28.35	6.54	35.3	2.43231	3.06e-06	6.52e-05
FAM177A1	54.02	59.55	138.96	136.92	56.04	67.82	184.31	171.01	61.93	177.66	1.52041	0.000290495	0.0034033
FAM189A2	15.38	23.35	79.13	126.93	15.95	26.59	104.96	158.54	21.27	131.75	2.63091	2.93e-09	1.32e-07
FAM195A	3.19	5.64	4.74	14.74	3.31	6.42	6.29	18.41	4.865	12.35	1.344	0.020691	0.108428
FAM195B	3.45	4.54	51.93	57.52	3.58	5.17	68.88	71.84	4.375	70.36	4.0074	5.71e-14	8.84e-12
FAM199X	17.15	27.97	57.53	48.95	17.79	31.85	76.31	61.14	24.82	68.725	1.46933	0.000398768	0.00444511
FAM19A2	7.82	15.08	36.01	37.54	8.11	17.17	47.76	46.89	12.64	47.325	1.90461	3.02e-05	0.000486871
FAM19A5	3.04	6.59	13.72	9.85	3.15	7.5	18.2	12.3	5.325	15.25	1.51796	0.00638337	0.0435794
FAM200A	0.56	1.25	3.31	4.68	0.58	1.42	4.39	5.85	1	5.12	2.35614	0.0223943	0.115142
FAM200B	19.41	17.15	7.9	5.39	20.14	19.53	10.48	6.73	19.835	8.605	-1.2048	0.0190501	0.101759
FAM205C	0	0	0.7	4.04	0	0	0.93	5.05	0.001	2.99	11.5459	0.00756174	0.0498432
FAM207A	1.61	1.58	10.17	52.18	1.67	1.8	13.49	65.17	1.735	39.33	4.50262	1.53e-10	9.95e-09
FAM208A	44.79	46.06	128.21	105.63	46.46	52.45	170.06	131.93	49.455	150.995	1.61031	0.000159989	0.00203848
FAM209B	0	0	1.81	3.15	0	0	2.4	3.93	0.001	3.165	11.628	0.00569294	0.0399146
FAM210B	4.29	4.72	8.16	8.68	4.45	5.38	10.82	10.84	4.915	10.83	1.13977	0.0498967	0.208032
FAM213A	9.33	12.66	27.35	18.84	9.68	14.42	36.28	23.53	12.05	29.905	1.31135	0.00661764	0.0448004
FAM216A	0.69	1.19	4.72	5.33	0.72	1.36	6.26	6.66	1.04	6.46	2.63495	0.00599763	0.0415569
FAM219A	2.1	1.01	6.13	7.44	2.18	1.15	8.13	9.29	1.665	8.71	2.38715	0.00276334	0.0220119
FAM221A	3.49	0.88	15.23	13.44	3.62	1	20.2	16.79	2.31	18.495	3.00117	3.06e-06	6.52e-05
FAM228A	36.6	35.48	62.44	65.24	37.97	40.41	82.82	81.49	39.19	82.155	1.06786	0.00819276	0.0530609
FAM228B	1.95	1.24	5.04	9.59	2.02	1.41	6.68	11.98	1.715	9.33	2.44367	0.00173482	0.0150613
FAM229B	0.82	0.56	2.21	4.31	0.85	0.64	2.93	5.38	0.745	4.155	2.47954	0.0347283	0.160351
FAM24B	128.36	125.51	40.2	38.14	133.16	142.93	53.32	47.64	138.045	50.48	-1.45135	0.000597237	0.00624295
FAM25BP	0	0	1.65	3.57	0	0	2.19	4.46	0.001	3.325	11.6991	0.00466925	0.0339138
FAM25G	1.63	4.35	0	0	1.69	4.95	0	0	3.32	0.001	-11.697	0.0060998	0.0421311
FAM26F	0	0.39	0.2	8.42	0	0.44	0.27	10.52	0.22	5.395	4.61605	0.00149504	0.0133788
FAM32A	4.31	6.77	12.05	48.52	4.47	7.71	15.98	60.6	6.09	38.29	2.65245	2.44e-06	5.41e-05
FAM3A	0.04	0	1.84	1.07	0.04	0	2.44	1.34	0.02	1.89	6.56224	0.0394397	0.175963
FAM3B	0	1	3.28	6.85	0	1.14	4.35	8.56	0.57	6.455	3.50138	0.00155026	0.0137321
FAM3C	2.88	3.95	22.99	24.58	2.99	4.5	30.49	30.7	3.745	30.595	3.03026	9.49e-08	3.03e-06
FAM41C	2.68	2.7	5.25	7.08	2.78	3.07	6.96	8.84	2.925	7.9	1.43342	0.0444835	0.191886
FAM46B	61.85	52.59	128.17	141.61	64.16	59.89	170	176.87	62.025	173.435	1.48347	0.000405115	0.00449977
FAM46C	127.76	158.94	319.39	266.6	132.54	181.01	423.63	332.99	156.775	378.31	1.27087	0.00214303	0.0179004
FAM49B	9.93	10.06	73.67	60.78	10.3	11.46	97.71	75.91	10.88	86.81	2.99618	8.51e-11	5.88e-09
FAM50A	1.38	0.47	7.62	11.25	1.43	0.54	10.11	14.05	0.985	12.08	3.61635	1.24e-05	0.000224086
FAM53A	1.79	2.53	5.01	10.74	1.86	2.88	6.65	13.41	2.37	10.03	2.08136	0.0032264	0.0249803
FAM60BP	1.02	2.33	0	0	1.06	2.65	0	0	1.855	0.001	-10.8572	0.0404653	0.179329
FAM65C	1.07	4.42	16.03	7.77	1.11	5.03	21.26	9.7	3.07	15.48	2.33409	0.000175588	0.00220506
FAM71E1	91.09	85.25	29.67	29.64	94.49	97.08	39.35	37.02	95.785	38.185	-1.32679	0.00136726	0.0124289
FAM72A	15.53	11.66	31.71	25	16.11	13.28	42.06	31.23	14.695	36.645	1.31829	0.00421654	0.0311544
FAM72B	4.41	11.75	25.91	19.82	4.57	13.38	34.37	24.76	8.975	29.565	1.71991	0.000533225	0.00567716
FAM72C	1.9	8.78	24.13	20.17	1.97	10	32.01	25.19	5.985	28.6	2.25659	1.94e-05	0.000332458
FAM72D	6.91	4.84	18.05	14.43	7.17	5.51	23.94	18.02	6.34	20.98	1.72646	0.0010874	0.0102787
FAM76A	26.12	28.14	52.89	44.41	27.1	32.05	70.15	55.47	29.575	62.81	1.08662	0.00825472	0.0533988
FAM81B	14.52	22.68	58.45	43.08	15.06	25.83	77.53	53.81	20.445	65.67	1.68349	8.95e-05	0.00124846
FAM83E	6.48	12.03	34.28	22.43	6.72	13.7	45.47	28.02	10.21	36.745	1.84757	0.000183565	0.00229599
FAM89A	1.11	0.63	4.95	4.01	1.15	0.72	6.57	5.01	0.935	5.79	2.63053	0.00954801	0.0594564
FAM89B	0.71	0.51	2.58	12.75	0.74	0.58	3.42	15.92	0.66	9.67	3.87298	6.23e-05	0.000911238
FAM96A	15.32	18.54	85.49	108.18	15.89	21.11	113.39	135.12	18.5	124.255	2.74771	6.92e-10	3.66e-08
FAM96B	543.61	436.28	160.77	188.07	563.93	496.85	213.24	234.9	530.39	224.07	-1.2431	0.00231696	0.0190543
FAM98C	1.17	0.82	0.42	7.25	1.21	0.93	0.56	9.06	1.07	4.81	2.16843	0.0388573	0.174013
FAM9A	0	4.01	0	0	0	4.57	0	0	2.285	0.001	-11.158	0.022632	0.116118
FAM9C	2.89	1.5	5.18	9.71	3	1.71	6.87	12.13	2.355	9.5	2.0122	0.00520404	0.0371187
FANCF	1.15	3.21	6.97	5.37	1.19	3.66	9.24	6.71	2.425	7.975	1.7175	0.0198479	0.104942
FANCL	35.59	52.57	86.08	108.66	36.92	59.87	114.18	135.72	48.395	124.95	1.36842	0.000841027	0.00831729
FARSA	5.25	12.27	19.57	30.29	5.45	13.97	25.96	37.83	9.71	31.895	1.71579	0.000371019	0.00418997
FASTKD3	9.93	16.06	39.93	41.1	10.3	18.29	52.96	51.33	14.295	52.145	1.86702	2.92e-05	0.000474266
FBL	1.95	3.86	6.85	16.17	2.02	4.4	9.09	20.2	3.21	14.645	2.18976	0.000348194	0.0039777
FBLN7	33.99	40.24	73.49	116.38	35.26	45.83	97.48	145.36	40.545	121.42	1.58241	0.000184182	0.00230239
FBRS	4.17	1.67	9.04	9.53	4.33	1.9	11.99	11.9	3.115	11.945	1.9391	0.00217569	0.0181247
FBRSL1	0.26	0.55	2.35	3.02	0.27	0.63	3.12	3.77	0.45	3.445	2.93651	0.0333963	0.155883
FBXL14	0.84	2.13	5	6.21	0.87	2.43	6.63	7.76	1.65	7.195	2.12453	0.0109439	0.0660204
FBXL22	5.42	5.06	10.01	14.43	5.62	5.76	13.28	18.02	5.69	15.65	1.45966	0.00806707	0.0524336
FBXL3	15.77	19.43	27.56	33.45	16.36	22.13	36.56	41.78	19.245	39.17	1.02527	0.0193147	0.10277
FBXL6	1.67	7.45	23.81	14.41	1.73	8.48	31.58	18	5.105	24.79	2.27978	5e-05	0.000752251
FBXO11	10.87	15.56	33.15	34.63	11.28	17.72	43.97	43.25	14.5	43.61	1.58861	0.000427813	0.00471113
FBXO18	9.69	6.25	124.63	121.33	10.05	7.12	165.31	151.54	8.585	158.425	4.20584	7.54e-17	2.25e-14
FBXO27	15.61	15.36	52.54	44.32	16.19	17.49	69.69	55.36	16.84	62.525	1.89254	1.41e-05	0.000250926
FBXO32	11.3	2.16	20.78	28.23	11.72	2.46	27.56	35.26	7.09	31.41	2.14737	3.93e-05	0.000610935
FBXO42	2.12	3.27	5.81	7.14	2.2	3.72	7.71	8.92	2.96	8.315	1.49012	0.0333341	0.155792
FBXO5	121.72	111.35	280.41	345.66	126.27	126.81	371.93	431.73	126.54	401.83	1.66699	6.38e-05	0.000930304
FBXO7	21.22	44.04	64.71	78.17	22.01	50.15	85.83	97.64	36.08	91.735	1.34627	0.00064295	0.006635
FBXW12	55.81	58.38	141.33	189.19	57.9	66.48	187.46	236.3	62.19	211.88	1.76849	3.18e-05	0.000507501
FBXW9	0.85	1.76	12.29	11.07	0.88	2	16.3	13.83	1.44	15.065	3.38706	2.39e-06	5.31e-05
FCGR1A	0	0	2.43	0.66	0	0	3.22	0.82	0.001	2.02	10.9801	0.0256504	0.127528
FDFT1	122.68	155.06	504.02	543.45	127.27	176.59	668.53	678.78	151.93	673.655	2.1486	2.42e-07	6.9e-06
FDPS	2.44	0.66	1.52	11.87	2.53	0.75	2.02	14.83	1.64	8.425	2.36098	0.00392149	0.0293218
FDX1L	0.78	2.47	9.78	20.89	0.81	2.81	12.97	26.09	1.81	19.53	3.43163	3.89e-07	1.05e-05
FEM1C	0.66	1.7	5.5	4.36	0.68	1.94	7.3	5.45	1.31	6.375	2.28286	0.0119885	0.0709107
FEN1	6.61	22.86	41.86	43.38	6.86	26.03	55.52	54.18	16.445	54.85	1.73784	5.21e-05	0.000780699
FEZF2	0.09	0.24	4.49	4.79	0.09	0.27	5.96	5.98	0.18	5.97	5.05166	0.000530569	0.00565163
FGD3	1.48	2.35	11.69	4.07	1.54	2.68	15.51	5.08	2.11	10.295	2.28663	0.00131582	0.0120618
FGF12	1.52	4.39	9.85	13.44	1.58	5	13.06	16.79	3.29	14.925	2.18157	0.000291436	0.00341249
FGF14-AS2	1.26	2.01	3.54	8.16	1.31	2.29	4.7	10.19	1.8	7.445	2.04827	0.0120189	0.0710329
FGF9	21.35	14.88	36.79	30.42	22.15	16.95	48.8	37.99	19.55	43.395	1.15036	0.00848718	0.0544827
FGFR2	5.01	3.52	10.01	6.11	5.2	4.01	13.28	7.63	4.605	10.455	1.18292	0.0455308	0.195237
FH	16.69	21.49	29.66	36.64	17.31	24.47	39.34	45.76	20.89	42.55	1.02635	0.017146	0.0938388
FHOD1	0.51	0.43	12.25	9.98	0.53	0.49	16.25	12.47	0.51	14.36	4.81541	1.09e-07	3.4e-06
FHOD3	12.6	12.79	62.33	46.47	13.07	14.57	82.67	58.04	13.82	70.355	2.3479	1.56e-07	4.69e-06
FIBCD1	3.87	5.55	31.44	54.14	4.01	6.32	41.7	67.62	5.165	54.66	3.40365	1.53e-10	9.95e-09
FIBP	3.63	5.84	14.45	33.23	3.77	6.65	19.17	41.5	5.21	30.335	2.54163	3.49e-06	7.34e-05
FIG4	39.44	36.17	6.54	13.78	40.91	41.19	8.67	17.21	41.05	12.94	-1.66554	0.000382064	0.00428516
FIGLA	16.64	27.96	111.95	211.09	17.26	31.84	148.49	263.65	24.55	206.07	3.06934	2.15e-11	1.75e-09
FIS1	4.94	4.93	27.89	53.45	5.12	5.61	36.99	66.76	5.365	51.875	3.27339	9.99e-10	5.01e-08
FKBP2	11.04	14.67	47.88	96.11	11.45	16.71	63.51	120.04	14.08	91.775	2.70445	2.46e-09	1.12e-07
FKBP3	7.2	8.89	20.04	22.26	7.47	10.12	26.58	27.8	8.795	27.19	1.62832	0.00098132	0.00944369
FKBP4	6.59	7.4	5.7	22.99	6.84	8.43	7.56	28.71	7.635	18.135	1.24808	0.0277255	0.135278
FLI1	14.99	11	5.8	2.7	15.55	12.53	7.69	3.37	14.04	5.53	-1.34419	0.0176755	0.0959906
FLII	8.51	14.25	34.1	22.99	8.83	16.23	45.23	28.71	12.53	36.97	1.56097	0.00109355	0.0103279
FLJ37035	2.52	5.94	7.36	15.52	2.61	6.76	9.76	19.38	4.685	14.57	1.63688	0.00412154	0.0305765
FLNB	3.21	2.85	6.37	9.69	3.33	3.25	8.45	12.1	3.29	10.275	1.64298	0.0112911	0.0675734
FLOT2	4.08	5.99	12.82	14.28	4.23	6.82	17	17.84	5.525	17.42	1.6567	0.0023372	0.0191845
FLVCR1	0	0	1.71	0.91	0	0	2.27	1.14	0.001	1.705	10.7356	0.0412952	0.181679
FLYWCH1	0.41	0.6	7.99	14.7	0.43	0.68	10.6	18.36	0.555	14.48	4.70543	1.33e-07	4.05e-06
FLYWCH2	16.36	21.51	174.73	123.81	16.97	24.5	231.76	154.64	20.735	193.2	3.21996	8.33e-12	7.61e-10
FMN2	7.67	8.8	29.77	16.9	7.96	10.02	39.49	21.11	8.99	30.3	1.75292	0.000546383	0.00579745
FNDC3B	28.51	29.01	108.49	85.92	29.58	33.04	143.9	107.32	31.31	125.61	2.00426	3.31e-06	6.99e-05
FOS	127.7	109.67	134	272.75	132.47	124.9	177.74	340.67	128.685	259.205	1.01025	0.0254089	0.12676
FOSB	0.87	1.02	7.65	5.46	0.9	1.16	10.15	6.82	1.03	8.485	3.04227	0.000668241	0.00685709
FOSL2	0.63	0.51	2.84	5.19	0.65	0.58	3.77	6.48	0.615	5.125	3.05889	0.00852209	0.0546425
FOXK2	2.98	5.11	17.44	20.46	3.09	5.82	23.13	25.55	4.455	24.34	2.44983	1.04e-05	0.000192718
FOXM1	5.38	3.67	8.16	13.62	5.58	4.18	10.82	17.01	4.88	13.915	1.51169	0.00828856	0.0535542
FOXP4	2.51	1.86	7.14	6.43	2.6	2.12	9.47	8.03	2.36	8.75	1.8905	0.00964182	0.0599039
FP236240.1	32.5	0	0	0	33.71	0	0	0	16.855	0.001	-14.0409	7.36e-09	3.02e-07
FPGS	4.78	7.25	15.74	12.22	4.96	8.26	20.88	15.26	6.61	18.07	1.45087	0.00613437	0.0423072
FRAT2	7	6.55	25.05	12.78	7.26	7.46	33.23	15.96	7.36	24.595	1.74059	0.000914728	0.00891288
FRG1	82.08	109.91	159.12	236.08	85.15	125.17	211.05	294.87	105.16	252.96	1.26632	0.00220825	0.0183469
FRG1CP	2.53	1.85	7.44	7.35	2.62	2.11	9.87	9.18	2.365	9.525	2.00988	0.00492062	0.0354564
FRG1FP	7.04	7.83	14.85	32.63	7.3	8.92	19.7	40.76	8.11	30.23	1.89821	0.000246595	0.00296866
FRG2FP	2.37	1.48	0	0	2.46	1.69	0	0	2.075	0.001	-11.0189	0.0309339	0.147255
FSD1	1.36	2.1	6.6	5.33	1.41	2.39	8.75	6.66	1.9	7.705	2.0198	0.0107693	0.0652012
FSIP2	16.3	5.92	40.57	23	16.91	6.74	53.81	28.73	11.825	41.27	1.80325	0.000122603	0.00161981
FTL	26720.8	19550.8	5286.39	7702.83	27719.5	22265	7011.79	9620.93	24992.3	8316.36	-1.58746	5e-05	0.000752251
FTSJ1	2.09	2.31	3.09	11.02	2.17	2.63	4.1	13.76	2.4	8.93	1.89563	0.00933578	0.0585693
FTSJ2	15.8	35.89	51.42	58.65	16.39	40.87	68.2	73.25	28.63	70.725	1.30469	0.00092268	0.00897834
FTX_3	0	9.85	0	0	0	11.22	0	0	5.61	0.001	-12.4538	0.000353735	0.00403166
FTX_4	0	0	0	28.12	0	0	0	35.12	0.001	17.56	14.1	5.26e-10	2.92e-08
FUBP1	6.48	16.75	32.29	24.92	6.72	19.08	42.83	31.13	12.9	36.98	1.51937	0.00117063	0.0109142
FUBP3	8.52	15.99	26.4	21.81	8.84	18.21	35.02	27.24	13.525	31.13	1.20268	0.00978226	0.0605695
FUCA1	8.66	20.66	35.14	20.76	8.98	23.53	46.61	25.93	16.255	36.27	1.15789	0.0144439	0.0819904
FUNDC1	4.93	15.88	32.03	40.12	5.11	18.08	42.48	50.11	11.595	46.295	1.99735	1.26e-05	0.000227013
FUNDC2	3.99	4.22	8.02	22.43	4.14	4.81	10.64	28.02	4.475	19.33	2.11088	0.000290347	0.0034033
FUT5	0.5	1.02	1.48	6.67	0.52	1.16	1.96	8.33	0.84	5.145	2.61471	0.0155506	0.0865617
FXN	4.64	4.6	17.53	27.52	4.81	5.24	23.25	34.37	5.025	28.81	2.51937	3.87e-06	8.01e-05
FXR2	2.91	3.07	7.78	11.94	3.02	3.5	10.32	14.91	3.26	12.615	1.9522	0.00164194	0.0143635
FYN	56.01	44.79	148.04	115.07	58.1	51.01	196.36	143.72	54.555	170.04	1.64009	0.000117889	0.00156607
G6PC3	0.49	4.01	6.15	7.95	0.51	4.57	8.16	9.93	2.54	9.045	1.83229	0.00953824	0.0594126
GAB2	81.78	82.73	25.26	30.32	84.84	94.22	33.5	37.87	89.53	35.685	-1.32705	0.00132317	0.0121189
GABARAP	14.21	9.28	23.84	49.23	14.74	10.57	31.62	61.49	12.655	46.555	1.87923	0.000109277	0.00146865
GABPB1	124.74	116	47.93	43.04	129.4	132.1	63.57	53.76	130.75	58.665	-1.15624	0.0055558	0.0391923
GADD45B	0	0	0.33	2.73	0	0	0.44	3.41	0.001	1.925	10.9106	0.0322402	0.151818
GADD45GIP1	3.97	5.73	34.34	57.51	4.12	6.53	45.55	71.83	5.325	58.69	3.46226	4.56e-11	3.4e-09
GALNT14	4.55	7.89	21.55	18	4.72	8.99	28.58	22.48	6.855	25.53	1.89696	0.000239906	0.00290738
GALNT18	1.53	5.1	6.06	10.43	1.59	5.81	8.04	13.03	3.7	10.535	1.50959	0.0154039	0.0860518
GALNT2	2.17	2.5	8.54	6.61	2.25	2.85	11.33	8.26	2.55	9.795	1.94155	0.00514852	0.0367828
GALNT7	1.76	1.48	6.17	5.12	1.83	1.69	8.18	6.39	1.76	7.285	2.04935	0.0123777	0.072818
GAPDH	159.07	169.29	55.15	35.52	165.02	192.79	73.15	44.36	178.905	58.755	-1.60641	0.000147157	0.00189378
GAS6	0.16	0.59	6.27	4.5	0.17	0.67	8.32	5.62	0.42	6.97	4.0527	0.000451435	0.00491913
GATA4	0.5	1.35	4.43	4	0.52	1.54	5.88	5	1.03	5.44	2.40096	0.0166996	0.091764
GBAS	2.13	3.77	11.78	6.07	2.21	4.29	15.62	7.58	3.25	11.6	1.83561	0.00330415	0.0254558
GCAT	28.11	20.3	35.53	77.28	29.16	23.12	47.13	96.52	26.14	71.825	1.45823	0.00109485	0.0103357
GCC1	1.34	2.9	8.33	13.35	1.39	3.3	11.05	16.67	2.345	13.86	2.56327	9.25e-05	0.00128391
GCH1	52.24	126.41	252.65	185.49	54.19	143.96	335.11	231.68	99.075	283.395	1.51622	0.000380355	0.00427699
GCHFR	6.53	17.29	71.63	157.24	6.77	19.69	95.01	196.39	13.23	145.7	3.46112	2.68e-13	3.53e-11
GCLM	7.36	10.69	25.2	20.55	7.64	12.17	33.42	25.67	9.905	29.545	1.57669	0.00125108	0.0115557
GCSH	11.72	9.62	24.12	24.58	12.16	10.96	31.99	30.7	11.56	31.345	1.43909	0.00253908	0.0205576
GDF9	910.58	1273.92	2336.52	1978.83	944.61	1450.77	3099.13	2471.58	1197.69	2785.36	1.21761	0.00199141	0.0168467
GDI1	14.59	8.97	26	31.67	15.14	10.22	34.49	39.56	12.68	37.025	1.54594	0.000995981	0.00955267
GEM	17.18	22.24	41.86	34.23	17.82	25.33	55.52	42.75	21.575	49.135	1.18739	0.00571342	0.0400196
GEMIN2	20.03	21.09	35.48	54.27	20.78	24.02	47.06	67.78	22.4	57.42	1.35805	0.00143362	0.0128979
GEMIN6	1.42	3.48	5.76	33.5	1.47	3.96	7.64	41.84	2.715	24.74	3.18782	8.78e-07	2.17e-05
GEMIN7	4.23	2.47	17.24	27.76	4.39	2.81	22.87	34.67	3.6	28.77	2.9985	2.71e-07	7.57e-06
GEMIN8	7.67	7.51	11.69	23.1	7.96	8.55	15.51	28.85	8.255	22.18	1.42592	0.00611437	0.0421917
GET4	12.3	3.16	24.99	21.31	12.76	3.6	33.15	26.62	8.18	29.885	1.86925	0.000165865	0.00210598
GFER	1.99	9.53	33.08	52.66	2.06	10.85	43.88	65.77	6.455	54.825	3.08634	8.87e-10	4.52e-08
GGCT	94.14	126.65	187.51	202.77	97.66	144.23	248.71	253.26	120.945	250.985	1.05325	0.00938683	0.0587714
GGCX	4.1	7.42	16.38	14.74	4.25	8.45	21.73	18.41	6.35	20.07	1.66021	0.00164796	0.0144104
GGH	24.7	25.7	54.09	104.65	25.62	29.27	71.74	130.71	27.445	101.225	1.88295	1.54e-05	0.000271237
GHITM	2.82	11.41	16.58	34.58	2.93	12.99	21.99	43.19	7.96	32.59	2.03359	4.35e-05	0.000665726
GHRHR	4.53	3.17	5.7	16.19	4.7	3.61	7.56	20.22	4.155	13.89	1.74113	0.00361209	0.0273741
GID4	7.08	5.83	22.49	19.91	7.34	6.64	29.83	24.87	6.99	27.35	1.96818	0.00012355	0.00162937
GIGYF1	1.02	1.16	3.39	4.06	1.06	1.32	4.5	5.07	1.19	4.785	2.00756	0.0462535	0.197328
GINS2	67.52	94.62	91.1	281.41	70.04	107.76	120.83	351.48	88.9	236.155	1.40948	0.00307547	0.0240593
GIPC1	4.91	0.65	2.74	13.49	5.09	0.74	3.63	16.85	2.915	10.24	1.81265	0.0266176	0.131319
GIPC2	2.47	1.98	8.36	12.24	2.56	2.25	11.09	15.29	2.405	13.19	2.45534	0.000192354	0.0023963
GIT1	2.12	3.13	10.53	9.46	2.2	3.56	13.97	11.82	2.88	12.895	2.16267	0.000618078	0.00641237
GLA	3.29	3.31	9.85	41.03	3.41	3.77	13.06	51.25	3.59	32.155	3.16299	2.65e-07	7.43e-06
GLDN	0.74	1.48	4.57	4.31	0.77	1.69	6.06	5.38	1.23	5.72	2.21736	0.0194202	0.103155
GLE1	4.02	4.05	19.17	16.39	4.17	4.61	25.43	20.47	4.39	22.95	2.3862	2.02e-05	0.000344982
GLIS3	1.7	1.27	8.39	5.04	1.76	1.45	11.13	6.3	1.605	8.715	2.44093	0.00226605	0.0187486
GLMN	5.33	2.93	10.87	10.58	5.53	3.34	14.42	13.21	4.435	13.815	1.63923	0.00432521	0.0318496
GLMP	0.32	0.45	6.07	2.73	0.33	0.51	8.05	3.41	0.42	5.73	3.77007	0.00197685	0.0167495
GLRX	39.27	75.36	70.01	300.58	40.74	85.82	92.86	375.43	63.28	234.145	1.88758	0.000109542	0.0014713
GLRX2	9.41	10.68	101.1	82.38	9.76	12.16	134.1	102.89	10.96	118.495	3.43451	4e-13	4.98e-11
GLRX3	8.02	18.55	17.54	44.08	8.32	21.13	23.26	55.06	14.725	39.16	1.41111	0.00235223	0.0192789
GLRX5	3.32	2.08	44.55	53.2	3.44	2.37	59.09	66.45	2.905	62.77	4.43347	2.16e-14	3.73e-12
GLS2	19.54	20.72	4.24	11.6	20.27	23.6	5.62	14.49	21.935	10.055	-1.12532	0.0223245	0.114864
GLTPP1	0	3.47	22.17	17.99	0	3.95	29.41	22.47	1.975	25.94	3.71525	1.2e-08	4.75e-07
GLTSCR1	2.34	0.55	6.79	3.92	2.43	0.63	9.01	4.9	1.53	6.955	2.18452	0.0111251	0.0668362
GLTSCR2	5.15	7.8	67.36	67.32	5.34	8.88	89.35	84.08	7.11	86.715	3.60836	1.72e-13	2.39e-11
GLYATL1	328	314.06	134.88	132.79	340.26	357.66	178.9	165.86	348.96	172.38	-1.01747	0.0128042	0.0746829
GLYATL1P3	2.82	3.8	0	0.91	2.93	4.33	0	1.14	3.63	0.57	-2.67094	0.043404	0.188337
GLYATL3	5.51	6.2	18.27	22.67	5.72	7.06	24.23	28.32	6.39	26.275	2.0398	9.13e-05	0.00126911
GMDS-AS1	0.83	2.98	3.46	6.61	0.86	3.39	4.59	8.26	2.125	6.425	1.59623	0.0490809	0.205731
GMEB2	0.15	0.95	2.93	3.71	0.16	1.08	3.89	4.63	0.62	4.26	2.78051	0.0213038	0.110862
GMFB	120.18	135.64	28.92	31.33	124.67	154.47	38.36	39.13	139.57	38.745	-1.84891	1.87e-05	0.000322195
GML	0	3.07	13.71	22.38	0	3.5	18.18	27.95	1.75	23.065	3.72028	2.61e-08	9.6e-07
GMPR	1.42	1.65	5.08	6.03	1.47	1.88	6.74	7.53	1.675	7.135	2.09075	0.0124392	0.0730537
GMPR2	3.83	1.97	6.17	21.43	3.97	2.24	8.18	26.77	3.105	17.475	2.49263	9.09e-05	0.0012634
GNA13	18.18	24.41	44.07	47.94	18.86	27.8	58.45	59.88	23.33	59.165	1.34256	0.00119071	0.0110683
GNA14	12.85	13.82	43.48	35.96	13.33	15.74	57.67	44.91	14.535	51.29	1.81915	5.53e-05	0.000822779
GNAI2	9.86	8.46	22.17	11.61	10.23	9.63	29.41	14.5	9.93	21.955	1.14468	0.0245494	0.123374
GNAS	22.52	21.91	50.52	69.22	23.36	24.95	67.01	86.46	24.155	76.735	1.66756	6.89e-05	0.000992843
GNB1	27.87	29.22	56.92	44.35	28.91	33.28	75.5	55.39	31.095	65.445	1.0736	0.00929443	0.0583973
GNB2	25.39	18.76	61.03	58.87	26.34	21.36	80.95	73.53	23.85	77.24	1.69536	4.64e-05	0.000704123
GNB5	7.59	16.01	21.85	30.5	7.87	18.23	28.98	38.09	13.05	33.535	1.36162	0.00304509	0.023893
GNG10	18.42	33.91	55.64	52.62	19.11	38.62	73.8	65.72	28.865	69.76	1.27308	0.00154719	0.0137161
GNPDA2	1129.35	1172.91	480.49	389.26	1171.56	1335.74	637.32	486.19	1253.65	561.755	-1.15812	0.0036262	0.027462
GNPNAT1	1.3	1.17	8.65	13.15	1.35	1.33	11.47	16.42	1.34	13.945	3.37944	5.01e-06	0.000100702
GOLGA8A	7.48	4.5	0.5	0.71	7.76	5.12	0.66	0.89	6.44	0.775	-3.05479	0.00390549	0.0292322
GOLGA8B	12.31	6.59	2.05	0.36	12.77	7.5	2.72	0.45	10.135	1.585	-2.67679	0.000700805	0.007111
GOLGA8N	4.91	10.95	29.42	7.06	5.09	12.47	39.02	8.82	8.78	23.92	1.44592	0.0488248	0.204972
GOLT1A	1.15	2.56	5.56	14.41	1.19	2.92	7.37	18	2.055	12.685	2.62591	0.000133661	0.00174374
GON4L	125.63	82.65	25.11	40.4	130.33	94.12	33.31	50.46	112.225	41.885	-1.42189	0.000869133	0.00855261
GORASP1	0.82	1.04	6.37	5.54	0.85	1.18	8.45	6.92	1.015	7.685	2.92057	0.00154136	0.0136811
GOSR2	12.64	11.6	10.41	35.13	13.11	13.21	13.81	43.88	13.16	28.845	1.13216	0.0371672	0.168491
GOT1	4.3	6.83	45.67	63.18	4.46	7.78	60.58	78.91	6.12	69.745	3.51049	3.29e-12	3.26e-10
GPAA1	1.89	1.18	5.1	10.64	1.96	1.34	6.76	13.29	1.65	10.025	2.60306	0.000758515	0.00761165
GPAM	37.17	38.26	7.15	7.85	38.56	43.57	9.48	9.8	41.065	9.64	-2.0908	2.33e-05	0.000390715
GPATCH3	3.16	3.85	10.62	13.85	3.28	4.38	14.09	17.3	3.83	15.695	2.03489	0.000523294	0.00557959
GPC1	0.6	1.55	4.2	4.26	0.62	1.77	5.57	5.32	1.195	5.445	2.18792	0.0238293	0.120672
GPC5	5.76	3.11	7.64	10.78	5.98	3.54	10.13	13.46	4.76	11.795	1.30914	0.0251993	0.126002
GPC5-IT1	0	3.21	0	0	0	3.66	0	0	1.83	0.001	-10.8376	0.0413912	0.181954
GPD1	0.33	0.28	1.34	3.43	0.34	0.32	1.78	4.28	0.33	3.03	3.19878	0.0388762	0.174054
GPKOW	3.72	8.97	8.69	23.51	3.86	10.22	11.53	29.36	7.04	20.445	1.5381	0.00373359	0.0281191
GPN2	1.68	4.18	11.29	31.23	1.74	4.76	14.97	39.01	3.25	26.99	3.05391	3.84e-07	1.04e-05
GPN3	38.77	48.97	83.95	75.65	40.22	55.77	111.35	94.49	47.995	102.92	1.10057	0.0071615	0.0476836
GPR107	3.56	2.89	10.36	8.87	3.69	3.29	13.74	11.08	3.49	12.41	1.8302	0.00272622	0.0217639
GPR108	2.84	1	3.54	9.81	2.95	1.14	4.7	12.25	2.045	8.475	2.05111	0.00776074	0.0508095
GPR137	3.76	7.39	18.82	19.65	3.9	8.42	24.96	24.54	6.16	24.75	2.00643	0.000127104	0.00167321
GPR137B	10.33	15.33	67.98	66.11	10.72	17.46	90.17	82.57	14.09	86.37	2.61586	3.71e-09	1.63e-07
GPR158	2.99	3.52	22.97	26.46	3.1	4.01	30.47	33.05	3.555	31.76	3.15929	3.51e-08	1.25e-06
GPR3	17.63	13.12	5.47	3.88	18.29	14.94	7.26	4.85	16.615	6.055	-1.45629	0.00828507	0.0535542
GPR37	59.03	97.69	161.22	134.01	61.24	111.25	213.84	167.38	86.245	190.61	1.14411	0.00540746	0.0382695
GPS1	3.68	3.59	11.01	15.72	3.82	4.09	14.6	19.63	3.955	17.115	2.11351	0.000283463	0.00333703
GPSM2	10.57	7.5	18.71	19.28	10.97	8.54	24.82	24.08	9.755	24.45	1.32562	0.00683411	0.0459523
GPT2	9.74	13.4	19.51	26.64	10.1	15.26	25.88	33.27	12.68	29.575	1.22182	0.00946147	0.0590482
GPX1	18.5	28.18	43.81	256.17	19.19	32.09	58.11	319.96	25.64	189.035	2.88219	1.03e-07	3.25e-06
GPX1P1	0	0.35	0	7.55	0	0.4	0	9.43	0.2	4.715	4.55919	0.00307101	0.024033
GPX3	1.62	2.03	0	0	1.68	2.31	0	0	1.995	0.001	-10.9622	0.0338394	0.157278
GPX4	2.41	0.86	3.04	7.43	2.5	0.98	4.03	9.28	1.74	6.655	1.93535	0.0231844	0.118317
GRAMD1A	0.36	2.11	5.39	4.35	0.37	2.4	7.15	5.43	1.385	6.29	2.18317	0.0150259	0.0845466
GRAMD4	0	0.26	2.38	5.03	0	0.3	3.16	6.28	0.15	4.72	4.97575	0.00216174	0.0180359
GREB1	8.44	10.01	15.35	31.07	8.76	11.4	20.36	38.81	10.08	29.585	1.55337	0.00189274	0.0161841
GRHL1	33.8	36.94	67.09	57.23	35.06	42.07	88.99	71.48	38.565	80.235	1.05694	0.00929499	0.0583973
GRHPR	13.57	19.25	42.52	133.07	14.08	21.92	56.4	166.21	18	111.305	2.62845	2.71e-08	9.93e-07
GRIA1	12.94	11.28	24.16	47.7	13.42	12.85	32.05	59.58	13.135	45.815	1.8024	0.000157866	0.00201496
GRIK4	2.64	1.31	6.71	4.73	2.74	1.49	8.9	5.91	2.115	7.405	1.80784	0.0209619	0.109558
GRINA	10.24	11.61	19.61	19.8	10.62	13.22	26.01	24.73	11.92	25.37	1.08974	0.0222879	0.114743
GRK5	1.37	1.61	5.93	3.94	1.42	1.83	7.87	4.92	1.625	6.395	1.9765	0.0220829	0.113884
GRM4	0.91	1.15	9.29	4.32	0.94	1.31	12.32	5.4	1.125	8.86	2.97738	0.000561942	0.0059337
GRM8	4.38	4.98	16.83	10.97	4.54	5.67	22.32	13.7	5.105	18.01	1.81882	0.00104969	0.00996546
GRPEL1	110.87	106.77	217.87	309.48	115.01	121.59	288.98	386.54	118.3	337.76	1.51355	0.000312896	0.00362873
GRSF1	9.82	17.95	35.38	34.68	10.19	20.44	46.93	43.32	15.315	45.125	1.55898	0.000461526	0.0050066
GS1-124K5.4	0	0.39	6.09	2.62	0	0.44	8.08	3.27	0.22	5.675	4.68904	0.00085789	0.00845723
GS1-257G1.1	0	1.16	1.54	6.1	0	1.32	2.04	7.62	0.66	4.83	2.87149	0.013182	0.0763157
GSC	11.02	8.01	14.07	22.26	11.43	9.12	18.66	27.8	10.275	23.23	1.17685	0.0182426	0.098323
GSK3A	6.26	8.45	16.52	15.98	6.49	9.62	21.91	19.96	8.055	20.935	1.37796	0.00664639	0.0449393
GSK3B	2.86	6.29	16.13	11.8	2.97	7.16	21.39	14.74	5.065	18.065	1.83456	0.000957256	0.00926111
GSN	0.32	0.92	8.8	9.4	0.33	1.05	11.67	11.74	0.69	11.705	4.08438	5.5e-06	0.000109557
GSTCD	47.69	33.49	17.11	12.92	49.47	38.14	22.69	16.14	43.805	19.415	-1.17392	0.00774753	0.0507648
GSTK1	0	2.26	10.04	24.24	0	2.57	13.32	30.28	1.285	21.8	4.08449	1.49e-08	5.76e-07
GSTM3	3.21	2.53	49.77	119.2	3.33	2.88	66.01	148.88	3.105	107.445	5.11286	8.77e-19	4.07e-16
GSTO1	0.25	0	1.17	4.94	0.26	0	1.55	6.17	0.13	3.86	4.89202	0.00623843	0.042885
GSTP1	2.52	1.59	4.5	12.65	2.61	1.81	5.97	15.8	2.21	10.885	2.30022	0.00114811	0.0107455
GSTZ1	1.67	0.2	4.7	10.68	1.73	0.23	6.23	13.34	0.98	9.785	3.31972	0.000165163	0.00209829
GTF2E2	2.67	7.08	9.64	19.62	2.77	8.06	12.79	24.51	5.415	18.65	1.78414	0.00110621	0.0104205
GTF2H2	3.37	6.31	38.6	32.21	3.5	7.19	51.2	40.23	5.345	45.715	3.09641	5.85e-09	2.44e-07
GTF2H2B	1.27	0	2.39	11.4	1.32	0	3.17	14.24	0.66	8.705	3.72131	0.000197263	0.00244907
GTF2H2C	14.35	17.26	66.76	50.76	14.89	19.66	88.55	63.4	17.275	75.975	2.13684	9.93e-07	2.44e-05
GTF2H5	0.47	0.58	6.37	8.9	0.49	0.66	8.45	11.12	0.575	9.785	4.08894	3.42e-05	0.000539565
GTF2IRD2B	0	0	0.68	5.14	0	0	0.9	6.42	0.001	3.66	11.8376	0.00313048	0.0244108
GTF3A	6.93	4.33	12.64	25.55	7.19	4.93	16.77	31.91	6.06	24.34	2.00594	0.000241517	0.00292041
GTF3C1	4.52	6.6	21.26	32.53	4.69	7.52	28.2	40.63	6.105	34.415	2.49497	1.92e-06	4.35e-05
GTF3C2	18.97	21.91	30.19	48.4	19.68	24.95	40.04	60.45	22.315	50.245	1.17097	0.00658644	0.0446489
GTF3C5	4.6	4.45	10.25	14.78	4.77	5.07	13.6	18.46	4.92	16.03	1.70404	0.00247462	0.0201084
GTF3C6	7.52	7.88	26.27	118.68	7.8	8.97	34.84	148.23	8.385	91.535	3.44844	1.14e-10	7.73e-09
GTPBP2	1.22	1.29	5.11	8.09	1.27	1.47	6.78	10.1	1.37	8.44	2.62307	0.0018188	0.0156473
GTPBP6	1.22	1.58	1.72	6.93	1.27	1.8	2.28	8.66	1.535	5.47	1.8333	0.0466852	0.198394
GUK1	4.7	2.89	9.31	14.02	4.88	3.29	12.35	17.51	4.085	14.93	1.86981	0.00142686	0.0128636
GUSB	0.83	0.97	3.44	3.44	0.86	1.1	4.56	4.3	0.98	4.43	2.17645	0.0431743	0.187586
GXYLT1	0.87	0.93	3.69	4.83	0.9	1.06	4.89	6.03	0.98	5.46	2.47805	0.015133	0.0849953
GYG1	151.62	146.74	311.9	348.52	157.29	167.11	413.7	435.31	162.2	424.505	1.38801	0.000727774	0.00734369
GYS1	2.75	1.71	5.05	6.35	2.85	1.95	6.7	7.93	2.4	7.315	1.60782	0.0355058	0.162736
H2AFV	3.18	2.23	4.75	32.86	3.3	2.54	6.3	41.04	2.92	23.67	3.01902	5.77e-06	0.000114097
H2AFY	1.34	4.7	11.4	11.27	1.39	5.35	15.12	14.08	3.37	14.6	2.11515	0.000438292	0.00480395
H2AFY2	1.78	3.81	6.61	19.39	1.85	4.34	8.77	24.22	3.095	16.495	2.41402	9.37e-05	0.00129617
H2AFZ	17.19	10.21	0.7	5.84	17.83	11.63	0.93	7.29	14.73	4.11	-1.84155	0.00296144	0.0233429
H2BFS	34.95	69.14	3.5	34.92	36.26	78.74	4.64	43.62	57.5	24.13	-1.25273	0.000939871	0.00912122
H3F3A	200.84	166.48	470.61	468.82	208.35	189.59	624.21	585.56	198.97	604.885	1.60411	8.95e-05	0.00124846
H3F3B	2362.04	3318.21	5473.31	5992.15	2450.32	3778.86	7259.72	7484.27	3114.59	7371.99	1.24301	0.0011288	0.0106058
HABP4	2.51	2.08	10.99	22.15	2.6	2.37	14.58	27.67	2.485	21.125	3.08763	1.22e-06	2.92e-05
HACD2	16.55	14.23	32.14	26.69	17.17	16.21	42.63	33.34	16.69	37.985	1.18645	0.0086449	0.0551706
HACE1	3.95	17.13	46.29	41.28	4.1	19.51	61.4	51.56	11.805	56.48	2.25834	1.23e-06	2.93e-05
HACL1	6.28	12.55	23.69	15.89	6.51	14.29	31.42	19.85	10.4	25.635	1.30153	0.00822757	0.0532547
HADH	7.3	7.23	11.89	13.2	7.57	8.23	15.77	16.49	7.9	16.13	1.02982	0.0471743	0.199772
HADHA	5.89	5.08	10.19	18.04	6.11	5.79	13.52	22.53	5.95	18.025	1.59904	0.00345069	0.0263985
HADHB	1.85	3.42	11.8	17.54	1.92	3.89	15.65	21.91	2.905	18.78	2.69259	1.1e-05	0.000203454
HAGH	9.85	20.55	72.26	580.36	10.22	23.4	95.84	724.88	16.81	410.36	4.6095	5.69e-16	1.43e-13
HAP1	57.33	49.99	116.25	126.36	59.47	56.93	154.19	157.83	58.2	156.01	1.42255	0.00068468	0.00700273
HAPLN3	1.71	6.35	17.06	15.58	1.77	7.23	22.63	19.46	4.5	21.045	2.22548	6.73e-05	0.000972461
HARS	5.61	6.16	9.36	20.67	5.82	7.02	12.41	25.82	6.42	19.115	1.57406	0.00372911	0.0281048
HAS3	9.13	13.38	41.87	39.76	9.47	15.24	55.54	49.66	12.355	52.6	2.08997	5.12e-06	0.000102596
HAUS1	9.65	14.64	27.93	33.46	10.01	16.67	37.05	41.79	13.34	39.42	1.56317	0.000651116	0.00670343
HAUS2	0.36	4.65	4.57	10	0.37	5.3	6.06	12.49	2.835	9.275	1.71	0.0126891	0.0742303
HAUS3	3.94	7.02	23.82	20.61	4.09	7.99	31.59	25.74	6.04	28.665	2.24667	1.81e-05	0.000312933
HAUS8	2	4.03	15.33	51.97	2.07	4.59	20.33	64.91	3.33	42.62	3.67794	1.16e-09	5.72e-08
HAX1	5.58	8.77	7.58	22.06	5.79	9.99	10.05	27.55	7.89	18.8	1.25264	0.0195523	0.103781
HBA1	0	0	30.47	29.26	0	0	40.41	36.55	0.001	38.48	15.2318	5.99e-16	1.49e-13
HBA2	0	0	114.69	103.48	0	0	152.12	129.25	0.001	140.685	17.1021	4.45e-28	1.21e-24
HBB	0	0	140.81	139.29	0	0	186.77	173.97	0.001	180.37	17.4606	1.4e-29	6.13e-26
HBQ1	0	0.39	4.18	19.28	0	0.44	5.54	24.08	0.22	14.81	6.07292	1.61e-08	6.19e-07
HCCS	6.73	14.68	52.42	89.83	6.98	16.72	69.53	112.2	11.85	90.865	2.93884	9.31e-11	6.41e-09
HCFC2	8.76	8.05	18.97	15.39	9.09	9.17	25.16	19.22	9.13	22.19	1.28122	0.0103046	0.0630551
HDC	49.06	59.5	62.05	217.81	50.89	67.76	82.3	272.05	59.325	177.175	1.57846	0.00158693	0.0139534
HDDC2	0.9	1.5	10.09	20.78	0.93	1.71	13.38	25.95	1.32	19.665	3.89702	6.78e-08	2.25e-06
HDGF	4	5.94	16.65	15.39	4.15	6.76	22.08	19.22	5.455	20.65	1.92049	0.000376592	0.00424342
HDHD3	2.47	4.07	10.13	19.39	2.56	4.64	13.44	24.22	3.6	18.83	2.38696	5.4e-05	0.000806361
HEATR1	107.12	82.61	37.82	33.66	111.12	94.08	50.16	42.04	102.6	46.1	-1.15419	0.00524605	0.0373573
HECTD3	2.76	2.62	7.67	8.2	2.86	2.98	10.17	10.24	2.92	10.205	1.80524	0.00680449	0.0458238
HECW1	0	0.03	0.61	2.92	0	0.03	0.81	3.65	0.015	2.23	7.21594	0.0250702	0.125414
HEIH	0.93	0.48	1.77	8.41	0.96	0.55	2.35	10.5	0.755	6.425	3.08915	0.00325277	0.0251096
HERC2	17.88	19.4	60.05	40.45	18.55	22.09	79.65	50.52	20.32	65.085	1.67942	0.000104921	0.00142325
HERC3	4.74	12.82	20.21	12.07	4.92	14.6	26.81	15.08	9.76	20.945	1.10165	0.0303814	0.145163
HERC5	6.07	6.16	12.54	11.47	6.3	7.02	16.63	14.33	6.66	15.48	1.21681	0.0225436	0.115773
HES6	82.92	68.38	176.49	135	86.02	77.87	234.09	168.62	81.945	201.355	1.29701	0.00212929	0.0178088
HEXB	29.45	72.42	149.55	141.87	30.55	82.47	198.36	177.2	56.51	187.78	1.73247	2.88e-05	0.000467396
HEXDC	0.24	0	2.07	1.56	0.25	0	2.75	1.95	0.125	2.35	4.23266	0.0398186	0.177183
HEXIM1	1.65	1.42	4.71	4.66	1.71	1.62	6.25	5.82	1.665	6.035	1.85783	0.0336386	0.156645
HEXIM2	0.83	4.91	11.49	18.01	0.86	5.59	15.24	22.49	3.225	18.865	2.54834	2.04e-05	0.000347315
HHAT	20.33	21.54	44.74	42.43	21.09	24.53	59.34	53	22.81	56.17	1.30013	0.00197304	0.01673
HHEX	56.77	120.97	493.87	325.61	58.89	137.76	655.06	406.69	98.325	530.875	2.43274	8.93e-08	2.89e-06
HHLA1	8.04	5.66	10.04	20.73	8.34	6.45	13.32	25.89	7.395	19.605	1.4066	0.00881592	0.0560215
HHLA3	1.93	0.35	3.16	16.61	2	0.4	4.19	20.75	1.2	12.47	3.37736	1.96e-05	0.000334608
HIATL1	16	21.38	70.95	68.58	16.6	24.35	94.11	85.66	20.475	89.885	2.13422	4.87e-07	1.29e-05
HIATL2	9.66	5.35	18.1	10.76	10.02	6.09	24.01	13.44	8.055	18.725	1.21701	0.018497	0.0994129
HIC2	21.17	15.42	38.74	30.33	21.96	17.56	51.38	37.88	19.76	44.63	1.17543	0.00719675	0.0478017
HIGD1C	2.49	0	3.85	11.45	2.58	0	5.11	14.3	1.29	9.705	2.91136	0.000467487	0.00505869
HILPDA	24.14	73.07	82.81	86.73	25.04	83.21	109.84	108.33	54.125	109.085	1.01109	0.00639136	0.0436203
HIP1	2.28	1.99	9.94	7.97	2.37	2.27	13.18	9.95	2.32	11.565	2.31757	0.000655976	0.00674074
HIP1R	4.74	5.45	7.86	11.62	4.92	6.21	10.43	14.51	5.565	12.47	1.16401	0.036944	0.167673
HIPK1	4.23	6.17	9.27	10.6	4.39	7.03	12.3	13.24	5.71	12.77	1.1612	0.0352412	0.161863
HIPK4	0.43	0.66	10.31	24.65	0.45	0.75	13.68	30.79	0.6	22.235	5.21173	6.28e-10	3.35e-08
HIST1H1E	33.69	42.59	8.75	11.29	34.95	48.5	11.61	14.1	41.725	12.855	-1.69858	0.000331381	0.00380869
HIST1H2AA	53.02	123.17	0	1.85	55	140.27	0	2.31	97.635	1.155	-6.40143	6.09e-20	4.53e-17
HIST1H2AB	2.99	3.3	0	0	3.1	3.76	0	0	3.43	0.001	-11.744	0.00542676	0.0383812
HIST1H2AG	5.86	12	2.07	1.27	6.08	13.67	2.75	1.59	9.875	2.17	-2.18609	0.00289268	0.0228835
HIST1H2AM	5.97	3.97	0	0	6.19	4.52	0	0	5.355	0.001	-12.3867	0.000520082	0.00554805
HIST1H2BA	2.34	11.73	0	0	2.43	13.36	0	0	7.895	0.001	-12.9467	2.33e-05	0.000390149
HIST1H2BC	8.79	32.56	4.53	3.84	9.12	37.08	6.01	4.8	23.1	5.405	-2.09553	0.000505986	0.00541356
HIST1H2BI	1.58	2.1	0	0	1.64	2.39	0	0	2.015	0.001	-10.9766	0.0329708	0.154657
HIST1H2BJ	27.8	63.24	3.77	9.21	28.84	72.02	5	11.5	50.43	8.25	-2.61182	3.78e-07	1.03e-05
HIST1H2BK	141.2	320.94	36.43	116.29	146.48	365.49	48.32	145.25	255.985	96.785	-1.4032	0.000599109	0.00625953
HIST1H3G	18.05	38.23	3.33	4.46	18.72	43.54	4.42	5.57	31.13	4.995	-2.63975	4.09e-06	8.44e-05
HIST1H4B	2.48	5.45	0.72	0	2.57	6.21	0.95	0	4.39	0.475	-3.20822	0.0142006	0.0809249
HIST1H4C	5.01	0.55	0	0	5.2	0.63	0	0	2.915	0.001	-11.5093	0.010779	0.0652417
HIST1H4H	53.7	125.65	4.24	1.83	55.71	143.09	5.62	2.29	99.4	3.955	-4.6515	1.19e-15	2.78e-13
HIST1H4J	10.51	71.05	0	0	10.9	80.91	0	0	45.905	0.001	-15.4864	2.98e-14	4.92e-12
HIST1H4K	17.85	54.55	4.1	5.88	18.52	62.12	5.44	7.34	40.32	6.39	-2.65761	2.65e-06	5.8e-05
HIST2H2AA3	3.59	14.78	3.53	2.94	3.72	16.83	4.68	3.67	10.275	4.175	-1.29929	0.0391035	0.174856
HIST2H2BA	7.18	34.56	0.92	2.97	7.45	39.36	1.22	3.71	23.405	2.465	-3.24716	1.57e-06	3.65e-05
HIST2H2BB	50.27	92.73	7.79	15.05	52.15	105.6	10.33	18.8	78.875	14.565	-2.43706	1.03e-07	3.23e-06
HIST2H2BF	27.77	76.72	1.32	4.26	28.81	87.37	1.75	5.32	58.09	3.535	-4.03851	1.43e-11	1.22e-09
HIVEP1	133.47	97.77	45.3	50.41	138.46	111.34	60.09	62.96	124.9	61.525	-1.02153	0.0150031	0.0844617
HLF	0	0.65	4.49	1.16	0	0.74	5.96	1.45	0.37	3.705	3.32388	0.0176917	0.0960304
HLTF	6.34	12.28	23.18	17.63	6.58	13.98	30.75	22.02	10.28	26.385	1.35988	0.00528086	0.0375451
HM13	18.31	23.91	40.46	66.48	18.99	27.23	53.67	83.03	23.11	68.35	1.56442	0.000204559	0.00252815
HMBS	0	0.21	2.23	1.81	0	0.24	2.96	2.26	0.12	2.61	4.44294	0.0265871	0.131287
HMCES	9.66	24.09	53.24	47.95	10.02	27.43	70.62	59.89	18.725	65.255	1.80112	2.23e-05	0.000378021
HMGB1P46	4.86	2.27	22.93	10.35	5.04	2.59	30.41	12.93	3.815	21.67	2.50594	1.63e-05	0.000284873
HMGB2	107.02	141.1	649.52	581.35	111.02	160.69	861.51	726.11	135.855	793.81	2.54673	2.22e-09	1.02e-07
HMGCL	0.6	3.78	4.71	14.81	0.62	4.3	6.25	18.5	2.46	12.375	2.3307	0.000434849	0.00477896
HMGCLL1	0	0	1.23	1.7	0	0	1.63	2.12	0.001	1.875	10.8727	0.0330529	0.154943
HMGN1	32.55	90.07	227.76	221.17	33.77	102.57	302.1	276.24	68.17	289.17	2.08471	7.9e-07	1.98e-05
HMGN1P18	0.84	0	1.05	4.94	0.87	0	1.39	6.17	0.435	3.78	3.1193	0.0238705	0.120805
HMGN1P38	0	0	5.97	3.18	0	0	7.92	3.97	0.001	5.945	12.5375	0.000137254	0.00177893
HMGN2P32	0	0	0.88	10.25	0	0	1.17	12.8	0.001	6.985	12.77	4.56e-05	0.000693445
HMGN2P35	4.91	1.49	0	0	5.09	1.7	0	0	3.395	0.001	-11.7292	0.00582358	0.0405699
HMGN2P39	0	0	0	13.95	0	0	0	17.42	0.001	8.71	13.0885	5.52e-06	0.000109802
HMGN4	65.05	55.4	20.29	26.59	67.48	63.09	26.91	33.21	65.285	30.06	-1.11891	0.00658724	0.0446489
HMGN5	11.36	6.4	0	0.55	11.78	7.29	0	0.69	9.535	0.345	-4.78856	3.04e-05	0.000489199
HMOX1	0	1.01	2.83	3.38	0	1.15	3.75	4.22	0.575	3.985	2.79295	0.0252956	0.12631
HMOX2	7.22	5.5	27.93	82.97	7.49	6.26	37.05	103.63	6.875	70.34	3.35491	2.16e-10	1.35e-08
HN1	9.93	7.07	30.52	105.91	10.3	8.05	40.48	132.28	9.175	86.38	3.23492	5.63e-10	3.06e-08
HNRNPA1L2	3.57	3.82	13.17	7.93	3.7	4.35	17.47	9.9	4.025	13.685	1.76553	0.00258287	0.0208329
HNRNPA2B1	20.83	23.37	67.55	59.85	21.61	26.61	89.6	74.75	24.11	82.175	1.76907	2.31e-05	0.000388032
HNRNPA3	6.01	5.09	10.26	13.84	6.23	5.8	13.61	17.29	6.015	15.45	1.36097	0.0127128	0.0743087
HNRNPD	7.37	5.75	17.96	32.27	7.65	6.55	23.82	40.31	7.1	32.065	2.17511	3.14e-05	0.000503148
HNRNPDL	13.91	10.87	124.96	114.42	14.43	12.38	165.75	142.91	13.405	154.33	3.52518	1.19e-13	1.69e-11
HNRNPH2	4.19	12.2	39.08	23.34	4.35	13.89	51.84	29.15	9.12	40.495	2.15064	2.62e-05	0.000431628
HNRNPU	18.8	16.22	43.28	42.26	19.5	18.47	57.41	52.78	18.985	55.095	1.53706	0.000355853	0.00405157
HNRNPUL1	13.57	17.67	43.36	29.53	14.08	20.12	57.51	36.88	17.1	47.195	1.46464	0.0011895	0.0110618
HNRNPUL2	0	0.23	2.4	2.13	0	0.26	3.18	2.66	0.13	2.92	4.48938	0.0187426	0.100584
HOMER3	0	0	0.77	5.23	0	0	1.02	6.53	0.001	3.775	11.8823	0.0026832	0.0214912
HOTAIRM1_4	0	57.13	0	0	0	65.06	0	0	32.53	0.001	-14.9895	1.86e-11	1.55e-09
HOXA1	0.14	1.5	4.35	2.86	0.15	1.71	5.77	3.57	0.93	4.67	2.32812	0.0284567	0.138144
HOXA7	37	38.77	86.08	76.12	38.38	44.15	114.18	95.07	41.265	104.625	1.34224	0.0011964	0.0111118
HPCAL1	1.84	1.27	5.83	9.73	1.91	1.45	7.73	12.15	1.68	9.94	2.56478	0.000855358	0.0084399
HPS3	2.02	4.95	20.19	23.84	2.1	5.64	26.78	29.78	3.87	28.28	2.86938	3.92e-07	1.06e-05
HRAS	2.28	0	3.53	5.99	2.37	0	4.68	7.48	1.185	6.08	2.35918	0.0136927	0.0786258
HRASLS	1.28	3.58	5.25	18.76	1.33	4.08	6.96	23.43	2.705	15.195	2.4899	8.83e-05	0.00123572
HRASLS5	17.76	12.34	28.05	24.17	18.42	14.05	37.21	30.19	16.235	33.7	1.05364	0.0207209	0.108532
HSBP1	7.27	7.24	76.68	149.29	7.54	8.25	101.71	186.47	7.895	144.09	4.18989	3.42e-16	8.88e-14
HSCB	2.51	2.45	12.51	17.3	2.6	2.79	16.59	21.61	2.695	19.1	2.82522	5.63e-06	0.000111565
HSD11B1L	11.91	8.59	15.42	42.95	12.36	9.78	20.45	53.65	11.07	37.05	1.74282	0.000868582	0.00855104
HSD17B11	5.64	0.97	20.61	9	5.85	1.1	27.34	11.24	3.475	19.29	2.47277	3.18e-05	0.000507681
HSD17B12	4.54	4.18	15.34	13.54	4.71	4.76	20.35	16.91	4.735	18.63	1.97619	0.000394968	0.00440724
HSD17B7P2	0	1.85	2.6	5.33	0	2.11	3.45	6.66	1.055	5.055	2.26047	0.026437	0.130664
HSDL1	14.14	16.77	26.62	32.86	14.67	19.1	35.31	41.04	16.885	38.175	1.17689	0.00854042	0.0547118
HSPA14	24.12	21.55	115.19	109.13	25.02	24.54	152.79	136.3	24.78	144.545	2.54427	8.62e-09	3.46e-07
HSPA1A	9.07	16.03	114.14	44.07	9.41	18.26	151.39	55.04	13.835	103.215	2.89926	1.42e-08	5.52e-07
HSPA1B	2.52	4.81	134.46	69.14	2.61	5.48	178.35	86.36	4.045	132.355	5.03213	5.63e-19	2.73e-16
HSPA1L	1.09	0.23	2.44	8.52	1.13	0.26	3.24	10.64	0.695	6.94	3.31985	0.00154794	0.0137172
HSPA2	0	0.26	1.95	2.59	0	0.3	2.59	3.23	0.15	2.91	4.27798	0.0209863	0.109659
HSPA4	13.98	40.77	76.44	101.2	14.5	46.43	101.39	126.4	30.465	113.895	1.90248	2.91e-06	6.25e-05
HSPA5	11.76	13.22	57.51	75.24	12.2	15.06	76.28	93.98	13.63	85.13	2.64288	3.1e-09	1.39e-07
HSPA8	575.51	731.33	1197.33	1239.08	597.02	832.86	1588.12	1547.63	714.94	1567.88	1.13292	0.00383663	0.0287656
HSPA9	24.05	24.59	46.78	39.09	24.95	28	62.05	48.82	26.475	55.435	1.06617	0.0104569	0.0637521
HSPB11	46.52	110.22	273.75	224.97	48.26	125.52	363.1	280.99	86.89	322.045	1.89	8.94e-06	0.000168241
HSPB1P1	2.09	1.93	0	0	2.17	2.2	0	0	2.185	0.001	-11.0934	0.0266048	0.131315
HSPBP1	3.4	3.07	7.39	9.19	3.53	3.5	9.8	11.48	3.515	10.64	1.5979	0.0113715	0.0679984
HSPE1	25.42	81	91.82	178.19	26.37	92.24	121.79	222.56	59.305	172.175	1.53765	8.55e-05	0.00120261
HSPE1-MOB4	389.28	409.03	153.94	153.84	403.83	465.81	204.18	192.15	434.82	198.165	-1.13372	0.0056294	0.0396346
HTR4	0	0	1.8	1.18	0	0	2.39	1.47	0.001	1.93	10.9144	0.0299552	0.143552
HTR5A-AS1	1.53	4.14	8.37	4.21	1.59	4.71	11.1	5.26	3.15	8.18	1.37675	0.0444857	0.191886
HTR5BP	0.83	3.54	7.83	10.41	0.86	4.03	10.39	13	2.445	11.695	2.25799	0.000744548	0.00749216
HTRA2	1.5	6.6	16.21	15.42	1.56	7.52	21.5	19.26	4.54	20.38	2.16639	0.000103537	0.00140886
HTT	0.63	1.83	2.02	6.87	0.65	2.08	2.68	8.58	1.365	5.63	2.04423	0.0294557	0.14192
HVCN1	9.28	7.08	25.05	23.77	9.63	8.06	33.23	29.69	8.845	31.46	1.83058	0.000212092	0.00260649
HYI	0	1.02	1.81	3.84	0	1.16	2.4	4.8	0.58	3.6	2.63387	0.0405742	0.179612
HYLS1	67.44	98.82	129.51	189.02	69.96	112.54	171.78	236.09	91.25	203.935	1.16021	0.00454092	0.0331029
HYPK	13.42	13.11	2.08	5.63	13.92	14.93	2.76	7.03	14.425	4.895	-1.55919	0.00730192	0.0483863
ICE1	21.09	21.1	40.07	38.85	21.88	24.03	53.15	48.52	22.955	50.835	1.14701	0.00665186	0.0449624
ICT1	1.36	3.34	27.28	60.58	1.41	3.8	36.18	75.67	2.605	55.925	4.42414	2.39e-13	3.2e-11
ID1	0.4	0	0.91	17.43	0.41	0	1.21	21.77	0.205	11.49	5.80861	9.64e-07	2.37e-05
IDH1-AS1	0	0	9.28	2.68	0	0	12.31	3.35	0.001	7.83	12.9348	1.15e-05	0.000210353
IDH2	2.56	3.11	12.79	24.86	2.66	3.54	16.96	31.05	3.1	24.005	2.95299	9.99e-07	2.45e-05
IDH3A	16.92	15.34	15.46	73.87	17.55	17.47	20.51	92.26	17.51	56.385	1.68713	0.0022931	0.0189132
IDH3B	3.74	1.32	11.97	12.91	3.88	1.5	15.88	16.12	2.69	16	2.57239	4.15e-05	0.000640143
IDI1	16.11	22.48	37.5	62.05	16.71	25.6	49.74	77.5	21.155	63.62	1.58848	0.000176733	0.00221688
IER2	21.93	21.4	133.08	145.62	22.75	24.37	176.52	181.88	23.56	179.2	2.92716	1.16e-10	7.81e-09
IFFO1	0.71	0.91	1.39	7.37	0.74	1.04	1.84	9.21	0.89	5.525	2.6341	0.0119288	0.0706536
IFI27	3.07	3.46	4.53	12.07	3.18	3.94	6.01	15.08	3.56	10.545	1.56661	0.0135894	0.0782176
IFI27L1	2.9	5.85	6.84	22.42	3.01	6.66	9.07	28	4.835	18.535	1.93866	0.00071764	0.00725078
IFNGR1	17	15.62	5.31	5.39	17.64	17.79	7.04	6.73	17.715	6.885	-1.36344	0.0111803	0.0670935
IFNGR2	143.57	112.28	45.61	39.78	148.94	127.87	60.5	49.69	138.405	55.095	-1.3289	0.00156744	0.0138379
IFRD1	29.65	25.44	11.27	6.99	30.76	28.97	14.95	8.73	29.865	11.84	-1.33479	0.00553762	0.0390893
IFT20	8	11.17	13.75	30.98	8.3	12.72	18.24	38.69	10.51	28.465	1.43743	0.00406826	0.0302741
IFT43	0.72	1.94	2.24	6.07	0.75	2.21	2.97	7.58	1.48	5.275	1.83357	0.0494107	0.206716
IFT46	12.37	19.32	31.42	40	12.83	22	41.68	49.96	17.415	45.82	1.39565	0.00138634	0.0125605
IFT52	11.04	4.88	11.43	26.69	11.45	5.56	15.16	33.34	8.505	24.25	1.5116	0.00493156	0.0355118
IGBP1	16.6	21	42.56	51.61	17.22	23.92	56.45	64.46	20.57	60.455	1.55532	0.000224371	0.00273582
IGDCC3	3.99	7.72	11.37	11.24	4.14	8.79	15.08	14.04	6.465	14.56	1.17129	0.0289168	0.139942
IGFBP2	18.17	13.31	45.55	21.94	18.85	15.16	60.42	27.4	17.005	43.91	1.36859	0.00353085	0.0268237
IGFBP3	102.7	107.13	36.33	47.59	106.54	122	48.19	59.44	114.27	53.815	-1.08637	0.00861951	0.055073
IGFBP6	4.24	0.14	29.83	11.95	4.4	0.16	39.57	14.93	2.28	27.25	3.57915	1.96e-08	7.38e-07
IGFLR1	1.45	2.74	5.74	6.74	1.5	3.12	7.61	8.42	2.31	8.015	1.79481	0.0166366	0.0914865
IGHA1	1.39	0.44	15.17	19.14	1.44	0.5	20.12	23.91	0.97	22.015	4.50436	2.97e-09	1.33e-07
IGHE	26.67	40.42	69.19	142.42	27.67	46.03	91.77	177.88	36.85	134.825	1.87135	1.62e-05	0.000283499
IGHEP1	56.65	68.63	76	279.84	58.77	78.16	100.81	349.52	68.465	225.165	1.71754	0.000666807	0.00684559
IGHV1-24	0	0	0	7.8	0	0	0	9.74	0.001	4.87	12.2497	0.000678644	0.0069475
IGHV3-35	0	0	1.98	4.27	0	0	2.63	5.33	0.001	3.98	11.9586	0.00196385	0.0166701
IGHV3-50	0	0	2.64	0	0	0	3.5	0	0.001	1.75	10.7731	0.0370531	0.168029
IGLL3P	3.6	10.51	0	0	3.73	11.97	0	0	7.85	0.001	-12.9385	2.48e-05	0.000412982
IGSF23	0	0	0	6.26	0	0	0	7.82	0.001	3.91	11.933	0.00233243	0.0191599
IGSF9	2.35	2.02	30.44	21.32	2.44	2.3	40.38	26.63	2.37	33.505	3.82142	6.97e-10	3.67e-08
IKBIP	10.88	11.25	20.9	16.49	11.29	12.81	27.72	20.6	12.05	24.16	1.00359	0.0370387	0.167998
IKBKB	2.48	3.11	7.5	6.7	2.57	3.54	9.95	8.37	3.055	9.16	1.58418	0.0192308	0.102398
IL10RB-AS1	0	0	1.49	4.28	0	0	1.98	5.35	0.001	3.665	11.8396	0.00302747	0.023786
IL13RA1	8.21	8.34	18.94	24.83	8.52	9.5	25.12	31.01	9.01	28.065	1.63917	0.000929738	0.00903895
IL17C	5.6	8.48	20.45	22.29	5.81	9.66	27.12	27.84	7.735	27.48	1.82891	0.000268063	0.00318668
IL17RB	0	0.89	7.94	9.12	0	1.01	10.53	11.39	0.505	10.96	4.43982	5.9e-06	0.000116202
IL17RD	17.72	19.99	5.23	6.88	18.38	22.77	6.94	8.59	20.575	7.765	-1.40583	0.00730251	0.0483863
IL1RAPL2	2.48	2.83	6.14	6.63	2.57	3.22	8.14	8.28	2.895	8.21	1.50382	0.0332552	0.155555
IL23A	8.32	10.79	2.93	1.4	8.63	12.29	3.89	1.75	10.46	2.82	-1.89112	0.00528101	0.0375451
IL23R	12.06	22.54	43.69	19.7	12.51	25.67	57.95	24.61	19.09	41.28	1.11263	0.025355	0.126572
IL34	0	0.96	1.46	3.9	0	1.09	1.94	4.87	0.545	3.405	2.64333	0.0463875	0.197629
IL3RA	3.72	4.43	4.64	19.14	3.86	5.05	6.15	23.91	4.455	15.03	1.75435	0.00329959	0.0254297
IL9	0	0	4.98	2.95	0	0	6.61	3.68	0.001	5.145	12.329	0.000392204	0.00437864
ILF2	76.93	130.26	197.72	395.57	79.81	148.34	262.25	494.07	114.075	378.16	1.72901	3.71e-05	0.000580926
ILKAP	13.07	22.05	41.83	42.84	13.56	25.11	55.48	53.51	19.335	54.495	1.49491	0.000436324	0.00479275
IMP3	9.32	11.68	41.84	85.06	9.67	13.3	55.5	106.24	11.485	80.87	2.81585	1.48e-09	7.06e-08
IMP4	9.25	3.46	17.95	24.27	9.6	3.94	23.81	30.31	6.77	27.06	1.99893	0.000129969	0.00170474
IMPA2	8.52	6.18	29.84	34.02	8.84	7.04	39.58	42.49	7.94	41.035	2.36964	2.15e-06	4.83e-05
IMPACT	7.6	9.46	15.06	14.35	7.88	10.77	19.98	17.92	9.325	18.95	1.02302	0.0410145	0.180699
INA	1.48	1.8	6.75	2.73	1.54	2.05	8.95	3.41	1.795	6.18	1.78362	0.0349256	0.160956
ING2	12.35	9.79	45.12	38.83	12.81	11.15	59.85	48.5	11.98	54.175	2.177	2.29e-06	5.12e-05
INSC	2.58	3.74	13.03	9.81	2.68	4.26	17.28	12.25	3.47	14.765	2.08917	0.000458177	0.00497969
INSIG1	29.02	53.14	101.58	79.37	30.1	60.52	134.73	99.13	45.31	116.93	1.36774	0.00102375	0.00977448
INSIG2	15.55	41.82	48.52	97.94	16.13	47.63	64.36	122.33	31.88	93.345	1.54992	0.000105883	0.00143363
INTS10	8.4	16.33	43.99	31.49	8.71	18.6	58.35	39.33	13.655	48.84	1.83863	7.04e-05	0.00101355
INTS6	14.87	11.69	32.89	20.19	15.43	13.31	43.62	25.22	14.37	34.42	1.26019	0.00782018	0.0511027
IPCEF1	0.21	2.7	6.38	2.8	0.22	3.07	8.46	3.5	1.645	5.98	1.86206	0.0316789	0.149853
IQCE	3.31	2.78	10.07	3.17	3.43	3.17	13.36	3.96	3.3	8.66	1.3919	0.037698	0.170186
IQCH	0.72	2.31	4.13	4.63	0.75	2.63	5.48	5.78	1.69	5.63	1.73611	0.0491236	0.205791
IQCJ-SCHIP1	0.06	0	3	2.43	0.06	0	3.98	3.04	0.03	3.51	6.87036	0.00479641	0.0347103
IQGAP2	52.01	79.54	198.88	158.21	53.95	90.58	263.79	197.61	72.265	230.7	1.67465	8.59e-05	0.00120861
IQSEC1	2.84	4.8	12.68	13.75	2.95	5.47	16.82	17.17	4.21	16.995	2.01322	0.000430682	0.00473793
IRAK1	0	0.22	2.59	2.65	0	0.25	3.44	3.31	0.125	3.375	4.75489	0.0102142	0.0626927
IRAK2	0.2	0.66	3.17	1.96	0.21	0.75	4.2	2.45	0.48	3.325	2.79225	0.040669	0.179903
IRF2BPL	2.97	1.69	15.51	7.66	3.08	1.92	20.57	9.57	2.5	15.07	2.59168	4.91e-05	0.000742217
IRF3	0.17	0.02	1	2.42	0.18	0.02	1.33	3.02	0.1	2.175	4.44294	0.0456016	0.195349
ISCU	14.89	22.22	97	230.58	15.45	25.3	128.66	288	20.375	208.33	3.354	2.25e-12	2.31e-10
ISG20	0	0	1.57	3.92	0	0	2.08	4.9	0.001	3.49	11.769	0.0037736	0.0283618
ISL1	12.98	12.27	24.71	21.28	13.47	13.97	32.77	26.58	13.72	29.675	1.11297	0.0177916	0.0964045
ISPD	10.78	16.11	25.36	22.47	11.18	18.35	33.64	28.07	14.765	30.855	1.06332	0.0211134	0.110192
ISY1	3.47	3.49	14.7	19.67	3.6	3.97	19.5	24.57	3.785	22.035	2.54143	1.06e-05	0.00019581
ITGA4	16.02	19.2	37.68	33.12	16.62	21.87	49.98	41.37	19.245	45.675	1.24692	0.00428868	0.0316339
ITGA9	1.01	2.13	12.83	11.43	1.05	2.43	17.02	14.28	1.74	15.65	3.169	3.75e-06	7.81e-05
ITGB1BP1	6.8	8.28	37.53	76.18	7.05	9.43	49.78	95.15	8.24	72.465	3.13657	1.41e-10	9.3e-09
ITGB3BP	82.59	82.12	157.47	148.72	85.68	93.52	208.87	185.75	89.6	197.31	1.13889	0.0061025	0.0421364
ITIH5	3.86	3.83	8.61	7.44	4	4.36	11.42	9.29	4.18	10.355	1.30875	0.0313724	0.148855
ITPA	9.53	19.71	24.98	44.9	9.89	22.45	33.13	56.08	16.17	44.605	1.46389	0.000936664	0.00910223
IZUMO1R	22.39	15.56	34.32	52.62	23.23	17.72	45.52	65.72	20.475	55.62	1.44174	0.000939123	0.00911801
JAG1	9.21	11.86	39.22	41.44	9.55	13.51	52.02	51.76	11.53	51.89	2.17006	2.76e-06	5.99e-05
JAG2	0.23	0.13	1.94	2.87	0.24	0.15	2.57	3.58	0.195	3.075	3.97904	0.0214676	0.111477
JAKMIP1	0.38	2.65	3.9	4.89	0.39	3.02	5.17	6.11	1.705	5.64	1.72592	0.0497641	0.207729
JAM2	1.4	0.7	5.02	10.89	1.45	0.8	6.66	13.6	1.125	10.13	3.17064	0.000170432	0.00215643
JAZF1	62.73	77.51	161.46	227.11	65.07	88.27	214.16	283.66	76.67	248.91	1.69889	5.66e-05	0.000840957
JOSD2	2.33	0.89	4.79	5.99	2.42	1.01	6.35	7.48	1.715	6.915	2.01152	0.0169464	0.092956
JPH3	9.43	6.82	12.06	15.69	9.78	7.77	16	19.6	8.775	17.8	1.02041	0.0462183	0.197255
JPX	3.41	3.07	0.94	16.88	3.54	3.5	1.25	21.08	3.52	11.165	1.66534	0.0134013	0.0773799
JPX_1	0	0	0	12.13	0	0	0	15.15	0.001	7.575	12.887	2.26e-05	0.000382303
JTB	13.13	22.65	41.13	61.59	13.62	25.79	54.55	76.93	19.705	65.74	1.73821	3.57e-05	0.000560664
JUND	0.29	0.82	11.93	15.79	0.3	0.93	15.82	19.72	0.615	17.77	4.85271	8.12e-09	3.3e-07
JUP	7.21	11.41	21.4	13.04	7.48	12.99	28.38	16.29	10.235	22.335	1.1258	0.0247573	0.124162
KANK1	8.81	6.05	18.18	20.99	9.14	6.89	24.11	26.22	8.015	25.165	1.65064	0.00108613	0.0102712
KANSL1	6.21	8	19.39	13.47	6.44	9.11	25.72	16.82	7.775	21.27	1.45191	0.00489169	0.0352829
KANSL2	23.24	47.83	77.6	53.06	24.11	54.47	102.93	66.27	39.29	84.6	1.1065	0.00754231	0.0497487
KARS	14.69	14.6	28.44	46.11	15.24	16.63	37.72	57.59	15.935	47.655	1.58043	0.000491073	0.00527988
KAT5	1.66	0.62	2.72	7.16	1.72	0.71	3.61	8.94	1.215	6.275	2.36866	0.0119848	0.0709081
KAT6B	20.91	22.45	7.76	10.35	21.69	25.57	10.29	12.93	23.63	11.61	-1.02525	0.0356657	0.163263
KB-68A7.1	1.04	1.2	2.81	6.1	1.08	1.37	3.73	7.62	1.225	5.675	2.21184	0.0212981	0.110862
KBTBD3	1.9	4.74	12	19.95	1.97	5.4	15.92	24.92	3.685	20.42	2.47025	2.18e-05	0.000371135
KBTBD4	8.03	7.52	1.3	1.08	8.33	8.56	1.72	1.35	8.445	1.535	-2.45986	0.00319834	0.024807
KBTBD6	0.63	0.62	3.19	2.68	0.65	0.71	4.23	3.35	0.68	3.79	2.47859	0.0423948	0.185099
KCNAB1	0.67	1.43	5.09	2.35	0.7	1.63	6.75	2.94	1.165	4.845	2.05617	0.0394571	0.176005
KCNC4	3.12	4.89	10.25	14.24	3.24	5.57	13.6	17.79	4.405	15.695	1.83309	0.00134487	0.0122509
KCNC4-AS1	0	0.24	1.64	5.71	0	0.27	2.18	7.13	0.135	4.655	5.10775	0.00226823	0.0187582
KCNH3	0.57	0.45	4.43	2.28	0.59	0.51	5.88	2.85	0.55	4.365	2.98848	0.0155704	0.0866275
KCNIP4	2.63	4.36	8.52	18.32	2.73	4.97	11.3	22.88	3.85	17.09	2.15022	0.000260525	0.00311063
KCNK13	0.41	0.7	5.55	2.43	0.43	0.8	7.36	3.04	0.615	5.2	3.07985	0.00701308	0.046867
KCNK5	2.8	3.94	10.55	12.37	2.9	4.49	13.99	15.45	3.695	14.72	1.99413	0.000709513	0.00718267
KCNK9	14.48	14.82	46.95	15.76	15.02	16.88	62.27	19.68	15.95	40.975	1.36119	0.00873499	0.0556155
KCNN2	11.49	14.58	26.42	23.69	11.92	16.6	35.04	29.59	14.26	32.315	1.18023	0.0110209	0.0664111
KCNN4	0.44	1.58	3.69	6.12	0.46	1.8	4.89	7.64	1.13	6.265	2.47099	0.00916786	0.0577482
KCTD17	0	0	2.39	2.38	0	0	3.17	2.97	0.001	3.07	11.584	0.00630772	0.0432524
KCTD2	5.28	6.76	24.09	20.1	5.48	7.7	31.95	25.11	6.59	28.53	2.11413	4.34e-05	0.000664591
KCTD5	51.14	82.23	154.28	116.92	53.05	93.65	204.63	146.03	73.35	175.33	1.2572	0.00279716	0.0222003
KCTD9	5.42	8.48	12.11	13.23	5.62	9.66	16.06	16.52	7.64	16.29	1.09234	0.0347568	0.160381
KDF1	2.6	4	6.91	29.88	2.7	4.56	9.17	37.32	3.63	23.245	2.67888	1.18e-05	0.000214618
KDM2B	1.07	2.53	3.87	6.06	1.11	2.88	5.13	7.57	1.995	6.35	1.67037	0.0429753	0.187059
KDM4A-AS1	0	0.4	1.4	3.82	0	0.46	1.86	4.77	0.23	3.315	3.8493	0.0183434	0.0987111
KDM4B	0.31	0.13	3.65	2.13	0.32	0.15	4.84	2.66	0.235	3.75	3.99616	0.010668	0.0647137
KDM6A	8.51	7.27	42.13	35.89	8.83	8.28	55.88	44.83	8.555	50.355	2.5573	1.57e-07	4.72e-06
KDM6B	5.56	4.95	21.33	13.93	5.77	5.64	28.29	17.4	5.705	22.845	2.00158	0.000203122	0.00251324
KHDC1L	0.66	3.06	0	0	0.68	3.48	0	0	2.08	0.001	-11.0224	0.0296713	0.142613
KHDRBS1	9.54	13.88	61.99	46.83	9.9	15.81	82.22	58.49	12.855	70.355	2.45232	6.36e-08	2.12e-06
KHDRBS3	33.85	40.84	90.73	71.54	35.12	46.51	120.34	89.35	40.815	104.845	1.36109	0.00113344	0.010631
KHK	5.43	3.43	59.62	56.51	5.63	3.91	79.08	70.58	4.77	74.83	3.97156	3.47e-14	5.65e-12
KHSRP	13.13	11.84	54.27	30.82	13.62	13.48	71.98	38.49	13.55	55.235	2.02729	1.31e-05	0.000234124
KIAA0040	0	7.56	0	0	0	8.61	0	0	4.305	0.001	-12.0718	0.00174915	0.0151616
KIAA0556	6.6	4.85	10.13	13.18	6.85	5.52	13.44	16.46	6.185	14.95	1.2733	0.0195853	0.103906
KIAA0930	5.13	5.06	16.66	15.59	5.32	5.76	22.1	19.47	5.54	20.785	1.90758	0.000403866	0.00449046
KIAA1143	42.08	33.23	90.71	109.19	43.65	37.84	120.32	136.38	40.745	128.35	1.65539	8.78e-05	0.00122982
KIAA1191	58.95	45.06	19.47	19.89	61.15	51.32	25.82	24.84	56.235	25.33	-1.15062	0.00621813	0.0427724
KIAA1324L	10.79	17.96	28.32	22	11.19	20.45	37.56	27.48	15.82	32.52	1.03958	0.023466	0.119346
KIAA1429	9.39	10.93	38.15	18.08	9.74	12.45	50.6	22.58	11.095	36.59	1.72154	0.00065089	0.00670343
KIAA1614-AS1	0	0	1.77	1.29	0	0	2.35	1.61	0.001	1.98	10.9513	0.0280445	0.136508
KIAA1671	6.2	5.63	21.21	16.01	6.43	6.41	28.13	20	6.42	24.065	1.90629	0.000284331	0.00334365
KIAA2012	4.26	3.71	9.86	9.3	4.42	4.23	13.08	11.62	4.325	12.35	1.51374	0.00967569	0.060063
KIF11	5.7	7.89	17.98	14.27	5.91	8.99	23.85	17.82	7.45	20.835	1.4837	0.00405673	0.0302192
KIF13B	85.8	71.2	37.89	24.82	89.01	81.08	50.26	31	85.045	40.63	-1.06568	0.00790814	0.0516169
KIF1BP	16.55	28.8	130.02	92.53	17.17	32.8	172.46	115.57	24.985	144.015	2.52708	2.29e-08	8.5e-07
KIF20B	278.83	289.83	114.83	104.58	289.25	330.07	152.31	130.62	309.66	141.465	-1.13024	0.0061666	0.0424807
KIF22	3.66	7.89	13.52	51.24	3.8	8.99	17.93	64	6.395	40.965	2.67938	1.04e-06	2.52e-05
KIF7	0.26	0.47	1.26	3.58	0.27	0.54	1.67	4.47	0.405	3.07	2.92224	0.0461944	0.197191
KIF9	7.53	7.88	12.88	21.41	7.81	8.97	17.08	26.74	8.39	21.91	1.38485	0.00682948	0.0459354
KIFC3	2.32	5.09	24.92	20.86	2.41	5.8	33.05	26.05	4.105	29.55	2.8477	3.82e-07	1.04e-05
KIN	5.99	6.77	25.29	24.25	6.21	7.71	33.54	30.29	6.96	31.915	2.19708	1.75e-05	0.000303834
KLC1	33.87	24.4	40.68	58.67	35.14	27.79	53.96	73.28	31.465	63.62	1.01573	0.0142184	0.0810049
KLC2	3.22	2.63	2.31	11.37	3.34	3	3.06	14.2	3.17	8.63	1.44488	0.0363118	0.165527
KLF12	8.87	5.46	18.22	13.68	9.2	6.22	24.17	17.09	7.71	20.63	1.41994	0.0057231	0.0400614
KLHDC10	0.83	4.31	6.98	7.4	0.86	4.91	9.26	9.24	2.885	9.25	1.68088	0.0135709	0.0781527
KLHDC4	2.52	1.48	3.92	8.89	2.61	1.69	5.2	11.1	2.15	8.15	1.92246	0.0121661	0.0717474
KLHDC9	0.4	2.28	2.71	6.27	0.41	2.6	3.59	7.83	1.505	5.71	1.92373	0.0341645	0.158553
KLHL12	7.65	11.79	36.57	22.71	7.94	13.43	48.51	28.37	10.685	38.44	1.84702	0.000171425	0.00216648
KLHL15	1.33	3.03	13.3	12.26	1.38	3.45	17.64	15.31	2.415	16.475	2.77018	1.29e-05	0.000232208
KLHL18	14.1	34.87	57.29	41.35	14.63	39.71	75.99	51.65	27.17	63.82	1.23199	0.00314523	0.0244587
KLHL20	21.23	15.75	61.01	43.07	22.02	17.94	80.92	53.79	19.98	67.355	1.75323	4.24e-05	0.000651029
KLHL23	0.91	2.46	6.89	6.3	0.94	2.8	9.14	7.87	1.87	8.505	2.18527	0.00478735	0.0346563
KLHL26	5.74	6.4	13.54	13.35	5.95	7.29	17.96	16.67	6.62	17.315	1.38712	0.00874592	0.0556602
KMT2B	7.44	10.4	35.75	22.62	7.72	11.84	47.42	28.25	9.78	37.835	1.95182	8.53e-05	0.00120141
KRAS	3.32	3.57	12.64	6.37	3.44	4.07	16.77	7.96	3.755	12.365	1.71938	0.00431102	0.0317665
KRT36	1.1	0.28	4.44	4.02	1.14	0.32	5.89	5.02	0.73	5.455	2.90161	0.00809478	0.0525667
KRTAP21-2	0	0	3.56	0	0	0	4.72	0	0.001	2.36	11.2046	0.0154627	0.0862481
KRTCAP3	0	0	1.92	1.25	0	0	2.55	1.56	0.001	2.055	11.0049	0.0251557	0.125813
LACTB	2.83	3.47	10.99	9.39	2.94	3.95	14.58	11.73	3.445	13.155	1.93304	0.00144102	0.0129538
LAMA5	2.05	0.96	7.69	5.63	2.13	1.09	10.2	7.03	1.61	8.615	2.41979	0.00259917	0.020918
LAMB1	61.06	58.53	156.5	134.37	63.34	66.66	207.58	167.83	65	187.705	1.52996	0.000294654	0.00344648
LAMTOR1	1.81	2.02	17.88	38.29	1.88	2.3	23.72	47.82	2.09	35.77	4.09718	2.03e-10	1.29e-08
LAMTOR2	10.5	31.13	75.39	87.5	10.89	35.45	100	109.29	23.17	104.645	2.17517	1.97e-07	5.76e-06
LAMTOR3	53.65	81.64	295.08	283.78	55.66	92.97	391.39	354.44	74.315	372.915	2.32712	5.73e-08	1.94e-06
LAMTOR4	3.47	22.33	66.71	193.43	3.6	25.43	88.48	241.6	14.515	165.04	3.5072	9.58e-14	1.39e-11
LANCL1	4.33	4.43	7.61	10.01	4.49	5.05	10.09	12.5	4.77	11.295	1.24362	0.0328055	0.154081
LAP3	10.35	10.84	22.52	21.16	10.74	12.34	29.87	26.43	11.54	28.15	1.28649	0.00715252	0.0476511
LAPTM4A	11.83	19.85	292.73	148.47	12.27	22.61	388.27	185.44	17.44	286.855	4.03985	3.77e-15	7.55e-13
LAPTM4B	108.01	88.7	200.94	135.59	112.05	101.01	266.52	169.35	106.53	217.935	1.03264	0.0160095	0.0886409
LAS1L	2.14	2.83	5.18	6.49	2.22	3.22	6.87	8.11	2.72	7.49	1.46136	0.0467314	0.198552
LATS2	5.64	5.54	14.18	13.67	5.85	6.31	18.81	17.07	6.08	17.94	1.56104	0.00354325	0.0269085
LBH	4.04	2.47	0.59	0.07	4.19	2.81	0.78	0.09	3.5	0.435	-3.00827	0.034191	0.158608
LCMT1	91.67	117.74	128.28	333.25	95.1	134.09	170.15	416.23	114.595	293.19	1.35529	0.00305272	0.0239241
LCMT1-AS2	0.12	0.2	1.52	2.18	0.12	0.23	2.02	2.72	0.175	2.37	3.75946	0.0485493	0.204248
LCP2	0.94	0.12	5.07	0.6	0.98	0.14	6.72	0.75	0.56	3.735	2.73761	0.0317105	0.149938
LDHC	4.23	21.84	59.42	57.31	4.39	24.87	78.81	71.58	14.63	75.195	2.36171	1.66e-07	4.93e-06
LDLRAD3	7.25	4.97	14.14	8.79	7.52	5.66	18.76	10.98	6.59	14.87	1.17405	0.0296607	0.142593
LDLRAP1	7.85	7.89	18.48	34.12	8.14	8.99	24.51	42.62	8.565	33.565	1.97043	0.000102598	0.00139694
LEF1	109.32	99.14	222.44	182.24	113.41	112.9	295.04	227.62	113.155	261.33	1.20757	0.00392872	0.0293659
LEKR1	1.41	1.45	5.6	4.38	1.46	1.65	7.43	5.47	1.555	6.45	2.05238	0.0186106	0.0999497
LEMD3	0.04	0.06	1.3	2.97	0.04	0.07	1.72	3.71	0.055	2.715	5.62538	0.0168511	0.0925031
LENG1	1.23	2.22	3.12	7.31	1.28	2.53	4.14	9.13	1.905	6.635	1.80031	0.0297017	0.142694
LEO1	24.05	25.61	74.23	83.96	24.95	29.17	98.46	104.87	27.06	101.665	1.90959	5.52e-06	0.000109764
LEPROTL1	30.91	27.12	51.63	182.29	32.07	30.88	68.48	227.68	31.475	148.08	2.2341	1.13e-05	0.000207202
LETMD1	5.07	4.5	10.81	11.57	5.26	5.12	14.34	14.45	5.19	14.395	1.47176	0.00851841	0.0546349
LGALS1	25.79	22.07	263.3	582	26.75	25.13	349.24	726.93	25.94	538.085	4.37458	1.33e-18	5.69e-16
LGALS12	10.14	6.86	17.33	16.39	10.52	7.81	22.99	20.47	9.165	21.73	1.24548	0.0124579	0.0730826
LGALS4	2.25	6.87	3.8	18.49	2.33	7.82	5.04	23.09	5.075	14.065	1.47063	0.0109744	0.0661858
LGALSL	0.67	0.99	3.36	5.49	0.7	1.13	4.46	6.86	0.915	5.66	2.62896	0.0104761	0.0638155
[truncated: 2,847 more rows]

## Sheet: Legend
Dataset EV2: The differential expression genes of U0126- vs. NT-treated human MII oocytes using RNA-seq.
