# Supplementary material for: Biallelic mutations in MOS cause female infertility characterized by human early embryonic arrest and fragmentation
Source: EMBO Mol Med. 2021 Nov 15;13(12):e14887. doi: 10.15252/emmm.202114887 (PMC8649871; doi:10.15252/emmm.202114887)
Supplement: Supplementary file 5 — Source Data for Expanded View and Appendix [file EMMM-13-e14887-s006.zip]

Archive with 2 entries (2 files):
- EMM-2021-14887_SDataEVFig.zip
- EMM-2021-14887_SDataAppendixFig.zip
