# Supplementary material for: Biallelic mutations in MOS cause female infertility characterized by human early embryonic arrest and fragmentation
Source: EMBO Mol Med. 2021 Nov 15;13(12):e14887. doi: 10.15252/emmm.202114887 (PMC8649871; doi:10.15252/emmm.202114887)
Supplement: Supplementary file 6 — Source Data for Figure 1 [file EMMM-13-e14887-s009.zip]

Archive with 16 entries (15 files):
- EMM-2021-14887_SDataFig1/
- EMM-2021-14887_SDataFig1/Control-Day1_Zygote.jpg
- EMM-2021-14887_SDataFig1/Control_Day0_MII.jpg
- EMM-2021-14887_SDataFig1/Control_Day3_8-cell.jpg
- EMM-2021-14887_SDataFig1/Control_Day5_Blastocyst.jpg
- EMM-2021-14887_SDataFig1/Family 1_Asn95Lys_Day0_MII_1.jpg
- EMM-2021-14887_SDataFig1/Family 1_Asn95Lys_Day0_MII_2.jpg
- EMM-2021-14887_SDataFig1/Family 1_Asn95Lys_Day1_Zygote_1.jpg
- EMM-2021-14887_SDataFig1/Family 1_Asn95Lys_Day1_Zygote_2.jpg
- EMM-2021-14887_SDataFig1/Family 1_Asn95Lys_Day3_embryo_1.jpg
- EMM-2021-14887_SDataFig1/Family 1_Asn95Lys_Day3_embryo_2.jpg
- EMM-2021-14887_SDataFig1/Family 3 C320Ter_Day3_Embryo.jpg
- EMM-2021-14887_SDataFig1/Family2_Day0_MII.jpg
- EMM-2021-14887_SDataFig1/Family2_Day1_zygote.jpg
- EMM-2021-14887_SDataFig1/Family2_Day3_embryo.jpg
- EMM-2021-14887_SDataFig1/Family2_Day5_embryo.jpg
