# Supplementary material for: Biallelic mutations in MOS cause female infertility characterized by human early embryonic arrest and fragmentation
Source: EMBO Mol Med. 2021 Nov 15;13(12):e14887. doi: 10.15252/emmm.202114887 (PMC8649871; doi:10.15252/emmm.202114887)
Supplement: Supplementary file 7 — Source Data for Figure 2 [file EMMM-13-e14887-s001.zip]

Archive with 45 entries (41 files):
- EMM-2021-14887_SDataFig2/
- EMM-2021-14887_SDataFig2/Fig. 2A human MOS Expression Pattern.xlsx
- EMM-2021-14887_SDataFig2/Fig. 2B Images/
- EMM-2021-14887_SDataFig2/Fig. 2B Images/Mos-N95K-pERK12-MII-p-Image Export-17_c1-3.jpg
- EMM-2021-14887_SDataFig2/Fig. 2B Images/Mos-N95K-pERK12-MII-p-Image Export-17_c1.jpg
- EMM-2021-14887_SDataFig2/Fig. 2B Images/pERK12-GV-2-Image Export-22_c1-3.jpg
- EMM-2021-14887_SDataFig2/Fig. 2B Images/pERK12-GV-2-Image Export-22_c1.jpg
- EMM-2021-14887_SDataFig2/Fig. 2B Images/pERK12-MI-2-Image Export-24_c1-3.jpg
- EMM-2021-14887_SDataFig2/Fig. 2B Images/pERK12-MI-2-Image Export-24_c1.jpg
- EMM-2021-14887_SDataFig2/Fig. 2B Images/pERK12-MII-5-Image Export-30_c1-3.jpg
- EMM-2021-14887_SDataFig2/Fig. 2B Images/pERK12-MII-5-Image Export-30_c1.jpg
- EMM-2021-14887_SDataFig2/Fig. 2B Images/pERK12-u0126-Image Export-28_c1-3.jpg
- EMM-2021-14887_SDataFig2/Fig. 2B Images/pERK12-u0126-Image Export-28_c1.jpg
- EMM-2021-14887_SDataFig2/Fig. 2B Images/pERK12-zygote-2-Image Export-33_c1-3.jpg
- EMM-2021-14887_SDataFig2/Fig. 2B Images/pERK12-zygote-2-Image Export-33_c1.jpg
- EMM-2021-14887_SDataFig2/Fig. 2C_D WB and Intensity/
- EMM-2021-14887_SDataFig2/Fig. 2C_D WB and Intensity/293T_ERK12.jpg
- EMM-2021-14887_SDataFig2/Fig. 2C_D WB and Intensity/293T_FLAG.jpg
- EMM-2021-14887_SDataFig2/Fig. 2C_D WB and Intensity/293T_MEK.jpg
- EMM-2021-14887_SDataFig2/Fig. 2C_D WB and Intensity/293T_Vinculin.jpg
- EMM-2021-14887_SDataFig2/Fig. 2C_D WB and Intensity/293T_pERK.jpg
- EMM-2021-14887_SDataFig2/Fig. 2C_D WB and Intensity/293T_pMEK.jpg
- EMM-2021-14887_SDataFig2/Fig. 2C_D WB and Intensity/FIgure 2C Source Data_Labeled.jpg
- EMM-2021-14887_SDataFig2/Fig. 2C_D WB and Intensity/Fig2C_ WB Intensities Results.xlsx
- EMM-2021-14887_SDataFig2/Fig. 2F Images/
- EMM-2021-14887_SDataFig2/Fig. 2F Images/C320ter-flag-mcherry-pERK(647)-40x-3-Image Export-03_c1-4.jpg
- EMM-2021-14887_SDataFig2/Fig. 2F Images/C320ter-flag-mcherry-pERK(647)-40x-3-Image Export-03_c1.jpg
- EMM-2021-14887_SDataFig2/Fig. 2F Images/C320ter-flag-mcherry-pERK(647)-40x-3-Image Export-03_c2.jpg
- EMM-2021-14887_SDataFig2/Fig. 2F Images/C320ter-flag-mcherry-pERK(647)-40x-3-Image Export-03_c3.jpg
- EMM-2021-14887_SDataFig2/Fig. 2F Images/FLGA-MOS-pERK(647)-40x-1-Image Export-18_c1-4.jpg
- EMM-2021-14887_SDataFig2/Fig. 2F Images/FLGA-MOS-pERK(647)-40x-1-Image Export-18_c1.jpg
- EMM-2021-14887_SDataFig2/Fig. 2F Images/FLGA-MOS-pERK(647)-40x-1-Image Export-18_c2.jpg
- EMM-2021-14887_SDataFig2/Fig. 2F Images/FLGA-MOS-pERK(647)-40x-1-Image Export-18_c3.jpg
- EMM-2021-14887_SDataFig2/Fig. 2F Images/FLGA-mcherry-pERK(647)-40x-1-Image Export-01_c1-4.jpg
- EMM-2021-14887_SDataFig2/Fig. 2F Images/FLGA-mcherry-pERK(647)-40x-1-Image Export-01_c1.jpg
- EMM-2021-14887_SDataFig2/Fig. 2F Images/FLGA-mcherry-pERK(647)-40x-1-Image Export-01_c2.jpg
- EMM-2021-14887_SDataFig2/Fig. 2F Images/FLGA-mcherry-pERK(647)-40x-1-Image Export-01_c3.jpg
- EMM-2021-14887_SDataFig2/Fig. 2F Images/M139T-R246H_flag-mcherry-pERK(647)-40x-7-Image Export-24_c1-4.jpg
- EMM-2021-14887_SDataFig2/Fig. 2F Images/M139T-R246H_flag-mcherry-pERK(647)-40x-7-Image Export-24_c1.jpg
- EMM-2021-14887_SDataFig2/Fig. 2F Images/M139T-R246H_flag-mcherry-pERK(647)-40x-7-Image Export-24_c2.jpg
- EMM-2021-14887_SDataFig2/Fig. 2F Images/M139T-R246H_flag-mcherry-pERK(647)-40x-7-Image Export-24_c3.jpg
- EMM-2021-14887_SDataFig2/Fig. 2F Images/n95k-flag-mcherry-pERK(647)-40x-5-Image Export-22_c1-4.jpg
- EMM-2021-14887_SDataFig2/Fig. 2F Images/n95k-flag-mcherry-pERK(647)-40x-5-Image Export-22_c1.jpg
- EMM-2021-14887_SDataFig2/Fig. 2F Images/n95k-flag-mcherry-pERK(647)-40x-5-Image Export-22_c2.jpg
- EMM-2021-14887_SDataFig2/Fig. 2F Images/n95k-flag-mcherry-pERK(647)-40x-5-Image Export-22_c3.jpg
