# Supplementary material for: Biallelic mutations in MOS cause female infertility characterized by human early embryonic arrest and fragmentation
Source: EMBO Mol Med. 2021 Nov 15;13(12):e14887. doi: 10.15252/emmm.202114887 (PMC8649871; doi:10.15252/emmm.202114887)
Supplement: Supplementary file 7 — Source Data for Figure 2 [file EMMM-13-e14887-s001.zip › EMM-2021-14887_SDataFig2/Fig. 2A human MOS Expression Pattern.xlsx]

## Sheet: Sheet1
RPKM values extracted from GSE36552.
RPKM value	MII	Zygote	2-cell	4-cell	8-cell	morula	blastocyst
R1	390.005	40.9036	46.1109	41.6601	0	0	0
R2	164.431	41.1952	36.8158	58.2861	0	0	0
R3	140.405	36.6169	26.1469	46.3377	5.11449	0	0
			36.5737	28.0533	3.27639
			20.8246	46.2216	3.35964
			29.1527	29.0633	0
				51.5923	0
				67.2757
				80.76	0
				70.0791	0
				52.4735	5.65174
				58.9612	2.52333
	MII	Zygote	2-cell	4-cell	8-cell	morula	blastocyst
MOS	152.418	39.5719	32.6041	52.5637	1.81142	0	0
SD	16.9893	2.56321	9.03654	15.7935	2.2449	0	0
