# Supplementary material for: Biallelic mutations in MOS cause female infertility characterized by human early embryonic arrest and fragmentation
Source: EMBO Mol Med. 2021 Nov 15;13(12):e14887. doi: 10.15252/emmm.202114887 (PMC8649871; doi:10.15252/emmm.202114887)
Supplement: Supplementary file 7 — Source Data for Figure 2 [file EMMM-13-e14887-s001.zip › EMM-2021-14887_SDataFig2/Fig. 2C_D WB and Intensity/Fig2C_ WB Intensities Results.xlsx]

## Sheet: Fig. 2C_WB Intensities Results
			Area	Mean	Min	Max	IntDen	RawIntDen				FLAG_1	FLAG_2	Mean
1	FLAG	FLAG	17136	30.602	22	80	524398	524398	0.159975		FLAG	0.159975	0.155257	0.157616
2		FLAG-MOS	17136	191.293	45	255	3277996	3277996	1		FLAG-MOS	1	1	1
3		FLAG-MOS-N95K	15912	189.207	55	255	3010669	3010669	0.918448		FLAG-MOS-N95K	0.918448	0.923342	0.920895
4		FLAG-MOS-M139T-R246H	15912	209.408	56	255	3332101	3332101	1.01651		FLAG-MOS-M139T-R246H	1.01651	1.02846	1.02248
5		FLAG-MOS-C320*	15912	162.079	39	255	2579007	2579007	0.786763		FLAG-MOS-C320*	0.786763	0.79329	0.790027
6	pERK1/2	FLAG	15912	44.039	31	61	700748	700748	0.210078
7		FLAG-MOS	22032	151.401	54	255	3335659	3335659	1
8		FLAG-MOS-N95K	22032	59.787	36	114	1317235	1317235	0.394895			pERK1/2	pERK1/2	Mean
9		FLAG-MOS-M139T-R246H	22032	98.416	37	255	2168300	2168300	0.650036		FLAG	0.210078	0.287684	0.248881
10		FLAG-MOS-C320*	22032	39.425	28	47	868604	868604	0.2604		FLAG-MOS	1	1	1
11	pMEK1/2	FLAG	14688	40.851	31	52	600025	600025	0.305915		FLAG-MOS-N95K	0.394895	0.413737	0.404316
12		FLAG-MOS	14688	133.538	36	255	1961411	1961411	1		FLAG-MOS-M139T-R246H	0.650036	0.651063	0.65055
13		FLAG-MOS-N95K	14688	74.481	31	143	1093975	1093975	0.557749		FLAG-MOS-C320*	0.2604	0.270469	0.265434
14		FLAG-MOS-M139T-R246H	14688	81.404	30	196	1195659	1195659	0.609591
15		FLAG-MOS-C320*	12600	37.302	24	46	470009	470009	0.239628
16	FLAG	FLAG	19440	28.554	22	54	555087	555087	0.155257			pMEK1/2	pMEK1/2	Mean
17		FLAG-MOS	19440	183.913	40	255	3575271	3575271	1		FLAG	0.305915	0.286105	0.29601
18		FLAG-MOS-N95K	19440	169.815	55	255	3301197	3301197	0.923342		FLAG-MOS	1	1	1
19		FLAG-MOS-M139T-R246H	19440	189.148	52	255	3677028	3677028	1.02846		FLAG-MOS-N95K	0.557749	0.544057	0.550903
20		FLAG-MOS-C320*	19440	145.896	41	255	2836226	2836226	0.79329		FLAG-MOS-M139T-R246H	0.609591	0.595631	0.602611
21	pERK1/2	FLAG	24624	40.959	25	56	1008578	1008578	0.287684		FLAG-MOS-C320*	0.239628	0.265756	0.252692
22		FLAG-MOS	24624	142.376	49	255	3505858	3505858	1
23		FLAG-MOS-N95K	24624	58.906	36	114	1450503	1450503	0.413737
24		FLAG-MOS-M139T-R246H	24624	92.695	34	255	2282533	2282533	0.651063			FLAG	pERK1/2	pMEK1/2
25		FLAG-MOS-C320*	24624	38.508	27	47	948226	948226	0.270469		FLAG	0.157616	0.248881	0.29601
26	pMEK1/2	FLAG	12960	41.079	31	52	532379	532379	0.286105		FLAG-MOS	1	1	1
27		FLAG-MOS	12960	143.579	36	255	1860784	1860784	1		FLAG-MOS-N95K	0.920895	0.404316	0.550903
28		FLAG-MOS-N95K	12960	78.115	31	143	1012372	1012372	0.544057		FLAG-MOS-M139T-R246H	1.02248	0.65055	0.602611
29		FLAG-MOS-M139T-R246H	12960	85.52	30	196	1108341	1108341	0.595631		FLAG-MOS-C320*	0.790027	0.265434	0.252692
30		FLAG-MOS-C320*	12960	38.157	25	52	494514	494514	0.265756			0.00333603	0.0548756	0.014008
												0	0	0
												0.00346038	0.0133233	0.00968191
												0.00845405	0.000725579	0.00987125
												0.00461492	0.00712022	0.0184751
