# Supplementary material for: Biallelic mutations in MOS cause female infertility characterized by human early embryonic arrest and fragmentation
Source: EMBO Mol Med. 2021 Nov 15;13(12):e14887. doi: 10.15252/emmm.202114887 (PMC8649871; doi:10.15252/emmm.202114887)
Supplement: Supplementary file 8 — Source Data for Figure 3 [file EMMM-13-e14887-s005.zip]

Archive with 56 entries (46 files):
- EMM-2021-14887_SDataFig3/
- EMM-2021-14887_SDataFig3/Fig. 3A/
- EMM-2021-14887_SDataFig3/Fig. 3A/NC pERK-FITC-1/
- EMM-2021-14887_SDataFig3/Fig. 3A/NC pERK-FITC-1/NC pERK-FITC-1-图像导出-01_h0t0z0c0-3x0-1024y0-1024.jpg
- EMM-2021-14887_SDataFig3/Fig. 3A/NC pERK-FITC-1/NC pERK-FITC-1-图像导出-01_h0t0z0c0x0-1024y0-1024.jpg
- EMM-2021-14887_SDataFig3/Fig. 3A/NC pERK-FITC-1/NC pERK-FITC-1-图像导出-01_h0t0z0c1x0-1024y0-1024.jpg
- EMM-2021-14887_SDataFig3/Fig. 3A/NC pERK-FITC-1/NC pERK-FITC-1-图像导出-01_h0t0z0c2x0-1024y0-1024.jpg
- EMM-2021-14887_SDataFig3/Fig. 3A/SiMOS pERK-FITC-4/
- EMM-2021-14887_SDataFig3/Fig. 3A/SiMOS pERK-FITC-4/SiMOS pERK-FITC-4-图像导出-04_h0t0z0c0-3x0-1024y0-1024.jpg
- EMM-2021-14887_SDataFig3/Fig. 3A/SiMOS pERK-FITC-4/SiMOS pERK-FITC-4-图像导出-04_h0t0z0c0x0-1024y0-1024.jpg
- EMM-2021-14887_SDataFig3/Fig. 3A/SiMOS pERK-FITC-4/SiMOS pERK-FITC-4-图像导出-04_h0t0z0c1x0-1024y0-1024.jpg
- EMM-2021-14887_SDataFig3/Fig. 3A/SiMOS pERK-FITC-4/SiMOS pERK-FITC-4-图像导出-04_h0t0z0c2x0-1024y0-1024.jpg
- EMM-2021-14887_SDataFig3/Fig. 3A/SiMOS+139-246 pERK-FITC-3/
- EMM-2021-14887_SDataFig3/Fig. 3A/SiMOS+139-246 pERK-FITC-3/SiMOS+139-246 pERK-FITC-3-图像导出-03_h0t0z0c0-3x0-1024y0-1024.jpg
- EMM-2021-14887_SDataFig3/Fig. 3A/SiMOS+139-246 pERK-FITC-3/SiMOS+139-246 pERK-FITC-3-图像导出-03_h0t0z0c0x0-1024y0-1024.jpg
- EMM-2021-14887_SDataFig3/Fig. 3A/SiMOS+139-246 pERK-FITC-3/SiMOS+139-246 pERK-FITC-3-图像导出-03_h0t0z0c1x0-1024y0-1024.jpg
- EMM-2021-14887_SDataFig3/Fig. 3A/SiMOS+139-246 pERK-FITC-3/SiMOS+139-246 pERK-FITC-3-图像导出-03_h0t0z0c2x0-1024y0-1024.jpg
- EMM-2021-14887_SDataFig3/Fig. 3A/SiMOS+95 pERK-FITC-06/
- EMM-2021-14887_SDataFig3/Fig. 3A/SiMOS+95 pERK-FITC-06/SiMOS+95 pERK-FITC-6-图像导出-06_h0t0z0c0-3x0-1024y0-1024.jpg
- EMM-2021-14887_SDataFig3/Fig. 3A/SiMOS+95 pERK-FITC-06/SiMOS+95 pERK-FITC-6-图像导出-06_h0t0z0c0x0-1024y0-1024.jpg
- EMM-2021-14887_SDataFig3/Fig. 3A/SiMOS+95 pERK-FITC-06/SiMOS+95 pERK-FITC-6-图像导出-06_h0t0z0c1x0-1024y0-1024.jpg
- EMM-2021-14887_SDataFig3/Fig. 3A/SiMOS+95 pERK-FITC-06/SiMOS+95 pERK-FITC-6-图像导出-06_h0t0z0c2x0-1024y0-1024.jpg
- EMM-2021-14887_SDataFig3/Fig. 3A/SiMOS+C320Ter  pERK-FITC-13/
- EMM-2021-14887_SDataFig3/Fig. 3A/SiMOS+C320Ter  pERK-FITC-13/SiMOS+ C320Ter pERK-FITC-13-图像导出-13_h0t0z0c1x0-1024y0-1024.jpg
- EMM-2021-14887_SDataFig3/Fig. 3A/SiMOS+C320Ter  pERK-FITC-13/SiMOS+C320Ter pERK-FITC-13-图像导出-13_h0t0z0c0-3x0-1024y0-1024.jpg
- EMM-2021-14887_SDataFig3/Fig. 3A/SiMOS+C320Ter  pERK-FITC-13/SiMOS+C320Ter pERK-FITC-13-图像导出-13_h0t0z0c2x0-1024y0-1024.jpg
- EMM-2021-14887_SDataFig3/Fig. 3A/SiMOS+C320Ter  pERK-FITC-13/SiMOS+C320Ter pERK-FITC-131024.jpg
- EMM-2021-14887_SDataFig3/Fig. 3A/SiMOS+MOS pERK-FITC-3/
- EMM-2021-14887_SDataFig3/Fig. 3A/SiMOS+MOS pERK-FITC-3/SiMOS+MOS pERK-FITC-3-图像导出-03_h0t0z0c0-3x0-1024y0-1024.jpg
- EMM-2021-14887_SDataFig3/Fig. 3A/SiMOS+MOS pERK-FITC-3/SiMOS+MOS pERK-FITC-3-图像导出-03_h0t0z0c0x0-1024y0-1024.jpg
- EMM-2021-14887_SDataFig3/Fig. 3A/SiMOS+MOS pERK-FITC-3/SiMOS+MOS pERK-FITC-3-图像导出-03_h0t0z0c1x0-1024y0-1024.jpg
- EMM-2021-14887_SDataFig3/Fig. 3A/SiMOS+MOS pERK-FITC-3/SiMOS+MOS pERK-FITC-3-图像导出-03_h0t0z0c2x0-1024y0-1024.jpg
- EMM-2021-14887_SDataFig3/Fig. 3B Results—Factin Intensity.xls
- EMM-2021-14887_SDataFig3/Fig. 3B_DIntensity Factin oocyte.pzfx
- EMM-2021-14887_SDataFig3/Fig. 3C Images/
- EMM-2021-14887_SDataFig3/Fig. 3C Images/erk12 cko-phalluidin-tpx1-40x-9-Image Export-09_c1-3.jpg
- EMM-2021-14887_SDataFig3/Fig. 3C Images/erk12 cko-phalluidin-tpx1-40x-9-Image Export-09_c1.jpg
- EMM-2021-14887_SDataFig3/Fig. 3C Images/erk12 cko-phalluidin-tpx1-40x-9-Image Export-09_c2.jpg
- EMM-2021-14887_SDataFig3/Fig. 3C Images/erk12 cko-phalluidin-tpx1-40x-9-Image Export-09_c3.jpg
- EMM-2021-14887_SDataFig3/Fig. 3C Images/erk12 cko-phalluidin-tpx1-40x-zoom-9-Image Export-20.jpg
- EMM-2021-14887_SDataFig3/Fig. 3C Images/erk12flox-phalluidin-tpx1-40x-2-Image Export-25_c1-3.jpg
- EMM-2021-14887_SDataFig3/Fig. 3C Images/erk12flox-phalluidin-tpx1-40x-2-Image Export-25_c1.jpg
- EMM-2021-14887_SDataFig3/Fig. 3C Images/erk12flox-phalluidin-tpx1-40x-2-Image Export-25_c2.jpg
- EMM-2021-14887_SDataFig3/Fig. 3C Images/erk12flox-phalluidin-tpx1-40x-2-Image Export-25_c3.jpg
- EMM-2021-14887_SDataFig3/Fig. 3C Images/erk12flox-phalluidin-tpx1-40x-zoom-2-Image Export-33.jpg
- EMM-2021-14887_SDataFig3/Fig. 3D Results-Factin Intensity-ERKcKO.xls
- EMM-2021-14887_SDataFig3/Fig. 3E Images/
- EMM-2021-14887_SDataFig3/Fig. 3E Images/2-cell-ERK cKO-5.jpg
- EMM-2021-14887_SDataFig3/Fig. 3E Images/2cell-WT-3.jpg
- EMM-2021-14887_SDataFig3/Fig. 3E Images/Blastomere_Erk cKO_2.jpg
- EMM-2021-14887_SDataFig3/Fig. 3E Images/Blastomere_WT_1.jpg
- EMM-2021-14887_SDataFig3/Fig. 3E Images/MII-ERK cKO-1.jpg
- EMM-2021-14887_SDataFig3/Fig. 3E Images/MII-WT.jpg
- EMM-2021-14887_SDataFig3/Fig. 3E Images/Zygote-Erk Cko-2.jpg
- EMM-2021-14887_SDataFig3/Fig. 3E Images/Zygote-WT-PN-2.jpg
- EMM-2021-14887_SDataFig3/Fig. 3FG_Oocyte PB and Embryo development.xlsx
