# Supplementary material for: Biallelic mutations in MOS cause female infertility characterized by human early embryonic arrest and fragmentation
Source: EMBO Mol Med. 2021 Nov 15;13(12):e14887. doi: 10.15252/emmm.202114887 (PMC8649871; doi:10.15252/emmm.202114887)
Supplement: Supplementary file 8 — Source Data for Figure 3 [file EMMM-13-e14887-s005.zip › EMM-2021-14887_SDataFig3/Fig. 3B Results—Factin Intensity.xls]

	Area	Mean	Min	Max	IntDen	RawIntDen
1	8704	12.485	0	82	108672	108672	NC			NC	siMos	siMos+FLAG-MOS	siMos+N95K	siMos+M139T+R246H	siMos+C320Ter
2	20160	11.47	0	86	231244	231244	NC			12.485	3.552	13.019	8.916	10.263	8.777890125
3	20160	10.886	0	103	219466	219466	NC			11.47	1.548	14.914	5.672	6.513	6.234411864
4	20160	12.781	0	101	257675	257675	NC			10.886	5.933	13.222	8.011	10.947	5.790529154
5	20160	13.399	0	54	270131	270131	NC			12.781	5.307	15.084	9.38	10.673	5.602291877
6	20160	15.308	0	83	308609	308609	NC			13.399	6.174	15.038	8.789	8.243	5.828109201
7	20160	16.875	0	95	340196	340196	NC			15.308	6.36	17.231	9.009	12.712	4.160094371
	5895	23.395	0	105	137915	137915	NC			16.875	5.115	14.581	5.814	8.943	3.607178969
	5895	18.388	0	116	108396	108396	NC			23.395	4.469	15.094	7.634	14.458	8.649983148
	5895	16.941	0	85	99867	99867	NC			18.388	5.211	17.856	3.029	12.792	7.506909336
	5895	11.192	0	67	65976	65976	NC			16.941	5.87	12.277	1.275	9.946	5.729187732
	5895	14.766	0	67	87045	87045	NC			11.192	7.725	16.752	3.806
	5895	17.25	0	66	101688	101688	NC			14.766	4.569	11.701	4.527
	5895	25.214	0	115	148637	148637	NC			17.25	4.658	11.817	5.062
	5895	26.224	0	94	154592	154592	NC			25.214		21.812
8	20160	6.174	0	67	124472	124472	siMos			26.224		21.874
9	20160	3.552	0	27	71615	71615	siMos					21.557
10	20160	1.548	0	14	31202	31202	siMos					18.38
11	20160	5.933	0	22	119601	119601	siMos					19.765
12	20160	5.307	0	36	106989	106989	siMos					24.06
	5895	6.36	0	26	37492	37492	siMos
	5895	5.115	0	33	30153	30153	siMos
	5895	4.469	0	21	26344	26344	siMos
	5895	5.211	0	21	30719	30719	siMos
	5895	5.87	0	26	34601	34601	siMos
	5895	7.725	0	36	45541	45541	siMos
	5895	4.569	0	24	26933	26933	siMos
	5895	4.658	0	21	27459	27459	siMos
	21168	13.019	0	110	275580	275580	siMos FLAG-MOS
13	21168	14.914	0	136	315709	315709	siMos FLAG-MOS
14	21168	13.222	0	106	279882	279882	siMos FLAG-MOS
15	21168	15.084	0	108	319290	319290	siMos FLAG-MOS
16	21168	15.038	0	112	318316	318316	siMos FLAG-MOS
17	21168	17.231	0	126	364743	364743	siMos FLAG-MOS
18	21168	14.581	0	110	308651	308651	siMos FLAG-MOS
19	21168	15.094	0	131	319511	319511	siMos FLAG-MOS
20	21168	17.856	0	133	377986	377986	siMos FLAG-MOS
21	21168	12.277	0	126	259884	259884	siMos FLAG-MOS
22	21168	16.752	0	111	354610	354610	siMos FLAG-MOS
23	17095	11.701	0	169	200027	200027	siMos FLAG-MOS
24	17095	11.817	0	57	202012	202012	siMos FLAG-MOS
25	5440	21.812	0	116	118657	118657	siMos FLAG-MOS
26	5440	21.874	0	121	118993	118993	siMos FLAG-MOS
27	5440	21.557	0	107	117271	117271	siMos FLAG-MOS
28	5440	18.38	0	102	99985	99985	siMos FLAG-MOS
29	5440	19.765	0	129	107521	107521	siMos FLAG-MOS
30	5440	24.06	0	129	130888	130888	siMos FLAG-MOS
31	17802	8.916	0	103	158715	158715	siMos N95K
32	17802	5.672	0	47	100977	100977	siMos N95K
33	17802	8.011	0	82	142606	142606	siMos N95K
34	17802	9.38	0	68	166986	166986	siMos N95K
35	17802	8.789	0	70	156455	156455	siMos N95K
36	17802	9.009	0	67	160386	160386	siMos N95K
37	17802	5.814	0	48	103492	103492	siMos N95K
38	17802	7.634	0	38	135901	135901	siMos N95K
39	17802	3.029	0	19	53923	53923	siMos N95K
40	17802	1.275	0	11	22695	22695	siMos N95K
41	17802	3.806	0	13	67747	67747	siMos N95K
42	17802	4.527	0	24	80590	80590	siMos N95K
43	17802	5.062	0	25	90110	90110	siMos N95K
	17802	10.263	0	75	182702	182702	siMos M139T+R246H
	17802	6.513	0	63	115942	115942	siMos M139T+R246H
	17802	10.947	0	78	194879	194879	siMos M139T+R246H
	17802	10.673	0	90	189994	189994	siMos M139T+R246H
	17802	8.243	0	62	146741	146741	siMos M139T+R246H
	5440	12.712	0	54	69151	69151	siMos M139T+R246H
	5440	8.943	0	54	48648	48648	siMos M139T+R246H
	5440	14.458	0	59	78654	78654	siMos M139T+R246H
	5440	12.792	0	57	69591	69591	siMos M139T+R246H
	5440	9.946	0	49	54104	54104	siMos M139T+R246H
10	17802	8.777890125	0	65	156264	156264	siMos C320ter
11	17802	6.234411864	0	56	110985	110985	siMos C320ter
12	17802	5.790529154	0	55	103083	103083	siMos C320ter
13	17802	5.602291877	0	54	99732	99732	siMos C320ter
14	17802	5.828109201	0	55	103752	103752	siMos C320ter
15	17802	4.160094371	0	42	74058	74058	siMos C320ter
16	17802	3.607178969	0	40	64215	64215	siMos C320ter
17	17802	8.649983148	0	64	153987	153987	siMos C320ter
	17802	7.506909336	0	61	133638	133638	siMos C320ter
34	17802	5.729187732	0	55	101991	101991	siMos C320ter
35
36
37
38
39
40
41
42
43
44
