# Supplementary material for: Biallelic mutations in MOS cause female infertility characterized by human early embryonic arrest and fragmentation
Source: EMBO Mol Med. 2021 Nov 15;13(12):e14887. doi: 10.15252/emmm.202114887 (PMC8649871; doi:10.15252/emmm.202114887)
Supplement: Supplementary file 8 — Source Data for Figure 3 [file EMMM-13-e14887-s005.zip › EMM-2021-14887_SDataFig3/Fig. 3D Results-Factin Intensity-ERKcKO.xls]

	Area	Mean	Min	Max	IntDen	RawIntDen			ERK1/2 Flox	ERK1/2 cKO
1	139264	92.54	3	239	12887443	12887443	ERK Flox		92.54	38.209
2	29638	46.389	17	105	1374883	1374883	ERK Flox		46.389	18.764
3	26061	47.614	10	97	1240868	1240868	ERK Flox		47.614	34.654
4	28160	80.485	29	164	2266451	2266451	ERK Flox		80.485	19.764
5	28616	93.196	30	193	2666893	2666893	ERK Flox		93.196	23.846
6	110592	82.169	27	167	9087252	9087252	ERK Flox		82.169	19.975
7	120832	78.156	1	228	9443781	9443781	ERK Flox		78.156	35.732
8	103428	38.209	0	96	3951876	3951876	ERKcKO			22.052
9	97344	18.764	1	55	1826549	1826549	ERKcKO			26.954
10	108332	34.654	0	92	3754134	3754134	ERKcKO			22.981
11	114464	19.764	0	56	2262210	2262210	ERKcKO
12	124928	23.846	0	69	2979075	2979075	ERKcKO
13	119180	19.975	1	45	2380645	2380645	ERKcKO
14	115536	35.732	0	102	4128315	4128315	ERKcKO
15	140560	22.052	0	61	3099573	3099573	ERKcKO
16	134376	26.954	0	66	3621988	3621988	ERKcKO
17	136144	22.981	0	74	3128754	3128754	ERKcKO
