# Supplementary material for: Biallelic mutations in MOS cause female infertility characterized by human early embryonic arrest and fragmentation
Source: EMBO Mol Med. 2021 Nov 15;13(12):e14887. doi: 10.15252/emmm.202114887 (PMC8649871; doi:10.15252/emmm.202114887)
Supplement: Supplementary file 8 — Source Data for Figure 3 [file EMMM-13-e14887-s005.zip › EMM-2021-14887_SDataFig3/Fig. 3FG_Oocyte PB and Embryo development.xlsx]

## Sheet: Big Polarbody
hCG14h	WT-1	WT-2	ERKcKO-1	ERKcKO-2	hCG21h	WT-1	WT-2	ERKcKO-1	ERKcKO-2	hCG32h	WT-1	WT-2	ERKcKO-1	ERKcKO-2
Total	20	24	30	30	Total	33	28	55	33	Total	83	78	75	110
Big or Multi PB	3	4	20	18	Big or Multi PB	1	0	34	21	Big or Multi PB	0	0	45	71
Rate of Big or Multi PB	0.15	0.166667	0.666667	0.6	Rate of Big or Multi PB	0.030303	0	0.618182	0.636364	Rate of Big or Multi PB	0	0	0.6	0.645455
	WT		ERKcKO							WT	ERK1/2 cKO
hCG14h	0.15	0.166667	0.666667	0.6	0.158333	0.633333	0.0117851	0.0471405	hCG14h	0.158333	0.633333	0.0117851	0.0471405
hCG21h	0.030303	0	0.618182	0.636364	0.0151515	0.627273	0.0214275	0.0128565	hCG21h	0.0151515	0.627273	0.0214275	0.0128565
hCG32h	0	0	0.6	0.645455	0	0.622727	0	0.0321412	hCG32h	0	0.622727	0	0.0321412

## Sheet: Blastocyst-Embryo development
hCG96h	WT-1	WT-2	mERK cKO-1	mERK cKO-2
Total	31	20	41	22
Blatocyst	26	17	2	1
Degradation	3	2	15	7
Fragmentation	1	0	10	6
					Two-tailed Unpaired T-test
Blastocyst Rate	0.83871	0.85	0.0487805	0.0454545	5.44858e-05	***
Degradation Rate	0.0967742	0.1	0.365854	0.318182	0.00947926	**
Fragmentation Rate	0.0357143	0	0.243902	0.272727	0.00898495	**
Average	WT	ERK1/2 mKO
Blastocyst Rate	0.844355	0.0471175	0.00798346	0.0023518
Degradation Rate	0.0983871	0.342018	0.00228099	0.0337091
Fragmentation Rate	0.0178571	0.258315	0.0252538	0.0203822

## Sheet: Embryo development
hCG48h	WT-1	WT-2	ERK mKO-1	ERK mKO-2				hCG96h	WT-1	WT-2	ERK mKO-1	ERK mKO-2
Total	74	35	106	72				Total	31	20	41	22
2-cell	69	33	40	24				Blatocyst	26	17	2	1
Fragmetation	2	1	23	13				Fragmentation	2	1	7	5
					T-test								T-test
2-cell Rate	0.932432	0.942857	0.377358	0.333333	0.00150578	**		Blastocyst Rate	0.83871	0.85	0.0487805	0.0454545	5.44858e-05	***
Fragmetation Rate	0.027027	0.0285714	0.216981	0.180556	0.0111781	*		Fragmentation Rate	0.0645161	0.05	0.170732	0.227273	0.0398819	*
	2-cell	blastocyst
WT	0.937645	0.844355
ERK1/2 mKO	0.355346	0.0471175
