# Supplementary material for: Biallelic mutations in MOS cause female infertility characterized by human early embryonic arrest and fragmentation
Source: EMBO Mol Med. 2021 Nov 15;13(12):e14887. doi: 10.15252/emmm.202114887 (PMC8649871; doi:10.15252/emmm.202114887)
Supplement: Supplementary file 9 — Source Data for Figure 4 [file EMMM-13-e14887-s007.zip]

Archive with 6 entries (5 files):
- EMM-2021-14887_SDataFig4/Figure 4A-C_Human Oocyte_RPKM.xlsx
- EMM-2021-14887_SDataFig4/Figure 4D Upregulated gene counts.xlsx
- EMM-2021-14887_SDataFig4/Figure 4G MII_GO_BP_KO_Up.xlsx
- EMM-2021-14887_SDataFig4/Figure 4H.xlsx
- EMM-2021-14887_SDataFig4/Gene expression_RPKM_M-deacy -TRANSLATION.pzfx
- EMM-2021-14887_SDataFig4/
