# Supplementary material for: Biallelic mutations in MOS cause female infertility characterized by human early embryonic arrest and fragmentation
Source: EMBO Mol Med. 2021 Nov 15;13(12):e14887. doi: 10.15252/emmm.202114887 (PMC8649871; doi:10.15252/emmm.202114887)
Supplement: Supplementary file 9 — Source Data for Figure 4 [file EMMM-13-e14887-s007.zip › EMM-2021-14887_SDataFig4/Figure 4A-C_Human Oocyte_RPKM.xlsx]

## Sheet: Legend
The RPKM values of RNA-seq using oocytes from control patient and patient carrying MOS (Asn95Lys) variant.
The Row Name in Sheet 1	Meaning
GV_Ctrl	This means RPKM value of human GV oocytes from control individuals.
MII_Ctrl	This means RPKM value of human MII oocytes from control individuals.
MII_ Mut	This means RPKM value of human MII oocytes from patient 1 carrying homozyogous MOSAsn95Lys variant.

## Sheet: RPKM_Ctrl and MOS mutant
Gene Symbol	GV_Ctrl_1	GV_Ctrl_2	GV_Ctrl_3	MII_Ctrl_1	MII_Ctrl_2	MII_Ctrl_3	MII_Mut_1	MII_Mut_2
5S_rRNA	2.16425	3.46598	4.91081	1.82823	0	0.989966	1.24885	2.96638
7SK	12.2052	8.32292	7.4447	1.74609	0.650835	0.810417	2.58994	3.59758
A1BG	0	0	0	0	0	0	0	0
A1BG-AS1	0.401785	0.0643447	0.151946	0	0	0.275675	0	0
A1CF	16.1809	14.7264	17.8907	6.62035	10.4165	12.1233	8.28813	7.20459
A2M	0	0	0	0	0	0	0	0
A2M-AS1	0	0	0	0	0	0	0	0
A2ML1	27.4709	12.7547	12.9653	11.0274	14.3862	9.952	13.4675	10.6029
A2ML1-AS1	0.686658	1.64949	0.779033	0.652555	0	0	0.178301	0
A2ML1-AS2	0	0	0	0.764132	0	0	0	0
A2MP1	0	0	0	0	0	0	0	0
A3GALT2	1.73253	1.10983	1.1232	0	0.136379	0	0.428454	0.452313
A4GALT	18.752	14.7378	14.0639	24.7593	25.8752	20.3265	20.1317	13.031
A4GNT	0	0	0	0	0	0	0	0
AAAS	96.7736	102.992	132.044	18.5622	18.8124	14.9522	95.8204	97.9039
AACS	25.0757	23.3507	28.7838	12.8964	7.68073	12.2207	12.7928	13.4445
AACSP1	2.72354	3.10768	2.31745	0.647067	1.05519	0.700758	1.90062	0.816582
AADAC	0	0	0	0	0	0	0	0
AADACL2	0	0	0	0	0	0	0	0
AADACL3	0	0	0	0	0	0	0	0
AADACL4	0	0	0	0	0	0	0	0
AADAT	0.212801	0.153357	1.20714	0	0	0.109506	0	0.29167
AAED1	20.0075	14.9062	17.0243	6.40682	4.07427	6.49079	13.0634	12.0223
AAGAB	24.4766	34.7186	49.6196	52.2184	41.2869	44.784	52.5175	61.8474
AAK1	4.07275	4.76554	6.48381	12.7351	17.2656	18.6595	9.3815	7.47296
AAMDC	2.7208	4.83659	5.55629	0	0	0	1.6956	1.11876
AAMP	7.03323	5.06857	2.8314	0	0.375043	0.233501	0.648037	1.94353
AANAT	0.0740385	0.711423	0.167998	0.281445	0	0	0	0
AAR2	44.4698	36.6162	40.6666	10.011	7.01219	8.80431	14.8701	13.9055
AARD	0.776201	1.2253	1.88705	2.63447	5.40737	1.94008	2.07311	1.8238
AARS	16.8457	22.1429	11.252	6.09869	6.02747	12.3088	9.24084	7.59644
AARS2	0.0338167	0	0	0	0	0	0.17562	0
AARSD1	0	0	0	0	0	0	0	0
AASDH	10.4736	7.87474	13.6416	5.77357	3.2953	4.95	10.5498	10.799
AASDHPPT	19.639	17.3158	20.1947	7.12992	10.0919	9.23555	16.1964	14.0133
AASS	1.47449	1.05507	0.925408	2.56401	1.40022	2.84134	1.07531	3.26796
AATF	38.0231	36.1951	29.1611	10.4445	9.37688	5.47315	24.7638	25.5111
AATK	0.219415	0.351386	0	0	0	0	0	0
AATK-AS1	0	0	0	0	0	0	0	0
AB015752.3	44.0317	45.663	41.7308	7.65454	12.6489	8.28968	33.185	36.0634
AB019438.66	0	0	0	0	0	0	0	0
AB019440.1	0	0	0	0	0	0	0	0
AB019440.50	0	0	0	0	0	0	0	0
AB019441.29	2.97004	2.85386	3.6504	4.46901	4.29595	4.5851	3.85609	6.95432
ABAT	13.843	11.0996	13.1585	20.3555	9.8955	10.8779	14.0382	13.3328
ABC12-47043100G14.2	0	0	0	0	0	0	0	0
ABC7-42389800N19.1	1.40922	1.23099	0	0.649323	0.211774	0.527401	0.399191	0.819429
ABC7-43041300I9.1	7.69088	7.55424	7.36821	0.32484	1.41261	0.703588	2.66274	5.15353
ABCA1	9.78643	16.3155	4.29793	3.77158	6.15044	8.72605	1.17106	4.48148
ABCA10	0	0.228843	0.202649	0.113166	0.196846	0.306389	0	0.12241
ABCA11P	0.679542	0.740021	0.205589	1.03327	0.374441	0.839253	0.423489	1.36605
ABCA12	0.982182	0.862867	0.573075	0.800058	0.255138	0.722037	0.743256	0.884649
ABCA13	0	0	0	0	0	0	0	0
ABCA17P	17.0735	17.4413	18.6855	4.3432	5.55916	5.85728	8.1055	11.3461
ABCA2	1.36175	1.04678	1.23595	3.46823	1.57573	3.81207	1.58412	1.9411
ABCA3	2.50885	2.32142	0.896077	1.19212	1.65123	1.33886	1.44769	1.20991
ABCA4	6.32334	2.89716	4.751	0.557153	1.10759	0.603383	0.9569	0.401779
ABCA5	13.1814	8.33274	13.5621	10.5995	24.1274	19.0036	17.1276	22.3457
ABCA6	0.0550552	0	0.0624616	0.366246	0.227523	0.396635	0.0285918	0.03773
ABCA7	0.219042	0.0841893	0.298211	0.0832652	0	0	0.318515	0.36027
ABCA8	0.0689535	0.231897	0	0	0	0.141932	0.143239	0.141764
ABCA9	0.372047	0.0824983	0.454566	0	0.0946176	0.117817	0.0891763	0.19613
ABCA9-AS1	0.445081	0.712783	0.673275	0.563967	1.22624	1.52691	1.38686	2.44016
ABCB1	0.0530039	0.203722	0	0	0	0	0	0.653837
ABCB10	0.217712	1.04597	0.494	0.0827595	0.215934	0	0.361806	0.298401
ABCB10P1	0	0	0	0	0	0	0	0
ABCB10P3	0	0	0	0	0	0	0	0
ABCB10P4	0	0	0	0	0	0	0	0
ABCB11	0.256331	0.109468	0.193877	0.216534	0.235406	0.234501	0.118329	0.390371
ABCB4	252.453	252.258	358.068	27.2253	49.7362	68.6323	130.164	87.8786
ABCB5	0	0	0	0	0	0	0	0
ABCB6	0	0	0	0	0	0	0	0
ABCB7	44.6817	36.2099	38.0033	24.202	11.9468	26.3283	31.8132	25.0785
ABCB8	4.76892	5.23699	8.56163	1.6933	1.03956	0.970837	3.42921	2.22669
ABCB9	13.0384	7.83845	10.0682	15.5697	4.17525	5.97182	9.04017	7.20447
ABCC1	9.87144	6.04454	8.73994	8.01998	4.1915	5.25907	3.39759	4.77531
ABCC10	2.16533	4.23977	2.87379	2.40722	0.337681	2.10239	1.10331	1.56793
ABCC11	0	0.025998	0	0	0	0	0	0
ABCC12	0.882578	0.53967	0.728225	0.355831	0	0.220204	0.444461	0
ABCC13	0.0325916	0	0	0	0	0	0	0
ABCC2	0.893993	2.0735	1.25908	0.175778	0	0	0.0320192	0.0845055
ABCC3	5.1978	5.89437	10.9441	4.71714	2.39964	6.74714	4.23146	8.15116
ABCC4	51.2016	48.0825	17.808	39.5594	43.0201	65.5228	77.6359	74.3949
ABCC5	17.8646	18.0709	11.4974	9.63079	5.4767	11.7671	11.2681	12.7326
ABCC5-AS1	0	0	0	0	0	0	0	0
ABCC6	34.4264	48.8349	52.1017	16.2652	17.9797	18.6233	54.2807	67.6448
ABCC6P1	256.89	310.414	181.766	327.926	479.442	415.119	230.319	611.119
ABCC6P2	0	0	0	0	0	0.244399	0	0
ABCC8	0	0	0	0	0	0	0	0
ABCC9	0	0.0176112	0.0831754	0.139343	0	0	0	0.0251211
ABCD1	2.82919	2.30028	2.07402	0.330914	1.00731	0.179186	0.452088	0.417605
ABCD1P2	0	0	0	0	0	0	0	0
ABCD1P3	0	0	0	0	0	0	0	0
ABCD1P4	0	0	0	0	0	0	0	0
ABCD1P5	0	0	0	0	0	0	0	0
ABCD2	0	0	0	0	0	0	0	0
ABCD3	35.4383	33.1692	34.026	36.2353	46.2143	54.3714	40.387	34.5406
ABCD4	119.359	117.439	132.33	22.8056	16.721	22.8312	44.2713	46.182
ABCE1	70.9946	67.6569	81.6705	49.6729	51.7842	64.3613	74.8906	69.802
ABCF1	21.6449	22.3848	19.9492	40.6308	33.8621	36.2857	23.5942	18.5342
ABCF2	163.973	216.233	300.328	53.6063	43.9381	40.3372	212.482	228.974
ABCF2P1	0.0415599	0.0399342	0	0	0	0	0	0
ABCF2P2	0	0	0	0	0	0	0	0
ABCF3	39.2896	38.7223	51.4446	2.30167	6.67273	3.32354	15.3032	11.9874
ABCG1	0.0896101	0	0	0	0	0	0	0
ABCG2	7.08252	2.64139	4.32953	2.33579	0.374222	1.19823	1.7803	2.21632
ABCG4	3.30376	2.28169	2.81115	4.97115	1.36532	2.83349	2.03744	3.44333
ABCG5	1.41931	2.20304	2.53923	1.45257	0.54143	1.74165	1.70098	2.13239
ABCG8	5.26988	2.26609	1.8498	1.32813	1.1551	1.43833	0.756025	1.43662
ABHD1	3.92299	2.84638	1.4533	0.760847	0	0	0.997875	0.768135
ABHD10	3.63572	5.29847	5.91226	1.72758	1.30218	3.61712	3.20984	6.8104
ABHD11	7.23859	7.27894	8.0214	2.39968	1.1131	1.38602	5.158	5.19143
ABHD12	54.8889	41.118	60.8725	14.859	5.03325	4.74288	21.283	16.9188
ABHD12B	67.1002	66.4566	38.2306	16.7957	17.0422	25.7076	9.36194	13.4038
ABHD13	1.87513	1.46656	1.55019	0.994602	0.144172	0.299203	1.02665	0.956315
ABHD14A	3.76217	2.90963	5.20522	1.04643	0	0.566631	2.19208	3.77307
ABHD14A-ACY1	0	0	0	0	0	0	0	0
ABHD14B	3.10419	2.17789	1.34163	1.68572	1.05886	1.41991	2.40536	2.90399
ABHD15	0.0432029	0	0	0	0	0	0	0
ABHD16A	1.34307	1.48412	1.52376	0.382911	1.33211	1.79696	1.8135	2.02494
ABHD16B	0	0.0419803	0.198267	0	0	0	0	0
ABHD17A	2.85782	2.5726	2.25253	0.686119	0.795645	0.123842	1.12483	1.07202
ABHD17AP1	0	0	0	0	0	0	0	0
ABHD17AP2	0	0	0	0	0	0	0	0
ABHD17AP3	0	0.0655735	0.154847	0	0	0	0	0
ABHD17AP4	0	0.164042	0	0	0	0	0	0
ABHD17AP5	0	0	0	0	0	0	0	0
ABHD17AP6	0	0	0.168641	0	0	0	0	0
ABHD17B	49.4488	31.9422	42.9615	13.9739	8.42901	17.737	23.2375	22.7545
ABHD17C	0.628239	0.232178	1.64482	0.642963	1.99715	0.29842	0.301167	0.596133
ABHD2	178.661	137.683	160.293	52.3434	49.2324	59.5281	81.4395	81.216
ABHD3	83.1255	71.2605	75.5051	86.4126	77.7135	76.5918	80.9137	78.4014
ABHD4	0.726011	0.0872013	0.61776	0.172488	0	0.934003	0.56556	0
ABHD5	50.9712	47.5885	40.0097	4.57842	3.98196	8.72664	17.2136	20.0739
ABHD6	4.96907	7.36097	1.87918	3.41053	1.25494	0.426176	2.43722	0.472968
ABHD8	0.434421	0.417427	0	0.412845	0	0	0	0.297714
ABI1	22.3632	21.7696	23.6286	15.0645	17.1333	15.8627	18.2884	17.9831
ABI2	7.63651	8.01407	8.94331	9.69861	7.62069	8.76487	8.91865	4.82341
ABI3	0	0	0	0	0	0	0	0
ABI3BP	40.8014	30.8594	29.9275	39.7431	62.3952	82.55	46.2771	44.2391
ABL1	17.1789	14.6507	13.4629	10.1844	4.82798	8.28395	10.4861	9.70831
ABL2	5.88258	5.23684	2.90513	5.45888	5.00512	5.91183	5.48104	5.12226
ABLIM1	3.62714	1.18367	13.6652	1.60426	4.6006	6.76168	2.67744	2.62643
ABLIM2	10.9613	9.49496	11.0624	7.40065	4.48934	6.66771	5.3017	4.66411
ABLIM3	0.391688	0.282275	0	0.682431	0	0.201561	0.440734	0.268429
ABO	0	0.0204883	0	0	0	0.0877793	0	0
ABR	30.4526	25.3991	21.9508	15.0204	10.6986	11.4989	26.9597	42.953
ABRA	0	0	0	0	0	0	0	0
ABRACL	0.357843	0.22923	0	0	0	0	0.743357	0.16349
ABT1	2.61509	3.24018	1.9519	0	0.0568801	0.0708268	1.1794	2.26377
ABT1P1	0	0	0	0	0	0	0	0
ABTB1	1.1598	0.477611	1.12785	0.314912	0.182591	0.113681	0.917817	0.0756974
ABTB2	9.92395	12.6756	19.7719	22.8186	13.0839	16.7404	10.3328	10.2513
AC000003.1	0	0	0	0	0	0	0	0
AC000003.2	0	0	0	0	0	0	0	0
AC000029.1	0	0	0	0	0	0	0	0
AC000032.2	0	0	0	0	0	0	0	0
AC000036.4	0	0	0	0	0	0	0	0
AC000041.8	0	0	0	0	0	0	0	0
AC000067.1	0	0	0	0	0	0	0	0
AC000068.10	0	0	0	0	0	0	0	0
AC000068.5	0.185008	0.106663	0.419794	0	0	0	0	0
AC000068.9	0	0	0	0	0	0	0	0
AC000077.2	0	0	0	0	0	0	0.0845669	0
AC000078.5	0	0	0	0	0	0	0	0
AC000081.2	0	0	0	0	0	0	0	0
AC000089.3	1.54991	3.44396	1.97822	2.94587	1.28105	1.39576	2.01229	5.04533
AC000095.9	0	0	0	0	0	0	0	0
AC000099.1	0.459807	0.552275	0	0.327728	0	0	0.119396	0.315112
AC000110.1	0	0	0	0	0	0	0	0.182106
AC000111.3	0	0	0	0	0	0	0	0
AC000111.4	0	0	0	0	0	0	0	0
AC000111.5	0	0	0	0	0	0	0	0
AC000111.6	0	0	0	0	0	0	0	0
AC000120.7	0	0	0	0	0	0	0	0
AC000123.4	0	0	0	0	0	0	0	0
AC000124.1	0.243236	0	0.183972	0	0	0	0	0
AC000362.1	0	0	0	0	0	0	0	0
AC000367.1	0	0	0	0	0	0	0	0
AC000370.2	0	0	0	0	0	0	0	0
AC000374.1	0	0	0	0	0	0	0	0
AC000403.1	0	0	0	0	0	0	0	0
AC002044.4	0	0	0	0	0	0	0	0
AC002056.3	1.93726	2.25337	1.38813	0	0	0	0.317709	0.838503
AC002056.5	0	0	0	0	0	0	0	0
AC002059.10	0	0.625217	0	0	0	0	0	0
AC002064.4	0	0	0	0	0	0	0	0
AC002064.5	0	0	0	0	0	0	0	0
AC002066.1	3.58217	2.70446	4.35436	0	1.2689	0.263338	2.7905	3.68236
AC002066.2	0	0	0	0	0	0	0	0
AC002069.5	0.156331	0.0500719	0.354724	0.495223	0	0	0	0
AC002069.6	0	0	0	0	0	0	0	0
AC002070.1	0	0	0	0	0	0	0	0
AC002075.3	0	0	0	0	0	0	0	0
AC002075.4	0.307906	1.18345	2.09597	0.585228	0.508987	0.633788	1.91886	0.422024
AC002076.10	0	0	0	0	0	0	0	0
AC002115.5	0	0	0	0	0	0	0	0
AC002115.9	0.546425	0	0	0	0	0	0.141888	0
AC002116.7	0.96538	0.927615	2.1905	0.458717	0.598435	0.24839	1.12804	0.826984
AC002116.8	0	0	0	0	0	0	0	0
AC002117.1	0	0	0	0	0	0	0	0
AC002127.2	0	0	0	0	0	0	0	0
AC002127.4	0.0979702	0	0	0	0	0	0	0
AC002128.5	0	0	0	0	0	0	0	0
AC002306.1	0	0	0	0	0	0	0	0
AC002310.10	0	0.206244	0.243515	0	0.532218	0	0.111469	0
AC002310.12	0.706349	1.28956	1.44247	0.40276	1.05087	0.145393	0.733657	0.580884
AC002310.13	0	0	0	0	0	0	0	0
AC002310.17	0	0	0	0	0	0	0	0
AC002310.7	0	0	0	0	0	0	0	0
AC002314.4	0	0	0	0	0	0	0	0
AC002331.1	0	0	0	0	0	0	0	0
AC002365.1	0.483442	0	0	0	0	0	0	0
AC002366.3	0	0	0	0	0	0	0	0
AC002368.4	0	0	0	0	0	0	0	0
AC002383.2	5.3193	7.11126	4.72296	0	0.764618	1.9042	9.4885	9.03422
AC002386.1	0	0	0	0	0	0	0	0
AC002395.1	0	0	0	0	0	0	0	0
AC002398.11	0.337799	0.519335	0.306594	0.128409	0	0	0.210515	0.0925992
AC002398.12	0	0	0	0	0	0	0	0
AC002398.13	0	0	0	0	0	0	0	0
AC002398.5	0	0	0	0	0	0	0	0
AC002398.9	0	0	0	0	0	0	0	0
AC002400.1	0	0	0	0	0	0	0	0
AC002401.1	0	0	0	0	0	0	0	0
AC002429.4	0	0	0	0	0	0	0	0
AC002429.5	0	0	0	0	0	0.12434	0	0.082795
AC002451.1	0	0	0	0	0	0	0	0
AC002451.3	0	0	0	0	0	0	0	0
AC002454.1	0	0	0	0	0	0	0	0
AC002456.2	0	0	0	0	0	0	0	0
AC002463.3	0.587821	1.06689	0.5928	0.620696	0	0.26888	0.47487	0.447602
AC002465.2	0.444656	0.640892	4.03579	0	0	0	0	1.82837
AC002467.7	23.3903	39.4219	43.9917	1.90191	2.06767	1.54479	10.5233	10.4579
AC002472.1	0	0	0	0	0	0	0	0
AC002472.11	0	0	0	0	0	0	0	0
AC002472.13	0.0278126	0	0	0	0	0	0	0
AC002477.1	0	0	0	0	0	0	0	0
AC002480.2	0	0	0	0	0	0	0	0
AC002480.3	0	0.153283	0.144787	0.121281	0	0	0	0.087459
AC002480.4	0	0	0	0	0	0	0	0.190934
AC002480.5	0	0	0	0	0	0	0	0
AC002485.1	0	0	0	0	0	0	0	0
AC002486.2	0	0	0	0	0	0	0	0
AC002486.3	0	0	0	0	0	0	0	0
AC002511.1	0	0	0	0	0	0	0	0
AC002511.2	0	0	0	0	0	0	0	0
AC002511.3	0	0	0	0	0	0	0	0
AC002519.6	0	0	0	0	0	0	0	0
AC002519.8	0	0	0	0	0	0	0	0
AC002523.1	0	0	0	0	0	0	0	0
AC002539.1	2.5786	6.64482	6.64885	8.01992	14.919	13.7519	4.5044	11.0848
AC002539.2	0	0	0	0	0	0	0	0
AC002542.2	0	0	0	0	0	0	0	0
AC002543.2	0	0	0	0	0	0	0	0
AC002550.5	0	0	0	0	0	0	0	0
AC002551.1	0	0	0	0	0	0	0	0
AC002553.1	0	0	0	0	0	0	0	0
AC002553.4	0	0	0	0	0	0	0	1.25118
AC002558.1	0	0	0	0	0	0	0	0
AC002978.1	0	0	0	0	0	0	0	0
AC002979.1	0	0	0	0	0	0	0	0
AC002981.1	0	0	0	0	0	0	0	0
AC002984.2	0	0	0	0	0	0	0	0
AC002985.3	0	0	0	0	0	0	0	0
AC002992.1	0	0	0	0	0	0	0	0
AC002994.1	0	0	0	0	0	0	0	0
AC003001.1	0	0	0	0	0	0	0	0
AC003002.4	0	0	0	0	0	0	0	0
AC003002.6	0	0	0	0	0	0	0	0
AC003003.5	0	0	0	0	0	0	0	0
AC003005.2	0.442542	0.425231	0	0	0	0	0.153217	0
AC003005.4	0	0	0	0	0	0	0	0
AC003006.1	0	0	0	0	0	0	0	0
AC003006.7	0	0	0	0	0	0	0	0
AC003009.1	0	0	0	0	0	0	0.117481	0
AC003009.2	0	0	0	0	0	0	0	0
AC003029.1	0	0	0	0	0	0	0	0
AC003035.1	0.768242	0	0	0	0	0	0	0
AC003043.1	0	0	0	0	0	0	0	0
AC003045.1	0	0	0	0	0	0	0	0
AC003051.1	52.0541	86.3944	82.5563	32.1436	37.3176	45.1902	84.2826	90.2732
AC003075.4	0.298217	0.286551	0	0	0.246485	0	0	0
AC003079.1	0	0	0	0	0	0	0	0
AC003080.4	0	0	0	0	0	0	0	0
AC003084.2	14.6266	27.7661	40.4739	3.05126	5.01264	3.6716	4.81701	3.66725
AC003088.1	17.5563	21.0869	13.5158	1.78761	3.10945	4.51718	10.2572	6.87516
AC003090.1	2.92527	4.96383	2.54206	3.54892	5.24719	7.17434	3.94342	4.436
AC003092.1	99.0398	133.685	81.2787	16.8607	101.349	115.799	60.7649	14.6212
AC003092.2	0.347948	0	0	0	0	0	0	0
AC003101.1	0	0	0	0	0	0	0	0
AC003102.1	0	0	0	0	0	0	0	0
AC003102.3	0.106247	0.163346	0.144649	0	0.0351266	0	0.110355	0.0582501
AC003104.1	0	0	0	0	0	0	0	0
AC003658.1	0	0	0	0	0	0	0	0
AC003664.1	0	0	0	0	0	0	0	0
AC003665.1	0.290065	0	0	0	0.359621	0	0.0753198	0
AC003666.1	0	0	0	0	0	0	0	0
AC003681.1	0	0	0	0	0	0	0	0
AC003682.16	0	0	0	0	0	0	0	0
AC003682.17	0	0	0	0	0	0	0	0
AC003956.1	0	0	0	0	0	0	0	0
AC003958.2	0	0	0	0	0	0	0	0
AC003958.6	0	0	0	0	0	0	0	0
AC003968.1	0	0	0	0	0	0	0	0
AC003973.1	0	0	0	0	0	0	0	0
AC003973.4	0	0	0	0	0.184024	0	0	0
AC003973.5	0	0	0	0	0	0	0	0
AC003973.6	0	0	0	0	0	0	0	0
AC003984.1	0	0	0	0	0	0	0	0
AC003985.1	0	0	0	0	0	0	0	0
AC003986.5	0	0	0	0	0	0	0	0
AC003986.6	0.136047	0.0435752	0.1029	0.344775	0	0	0	0.0621567
AC003986.7	0	0	0	0	0	0	0	0
AC003988.1	0	0	0	0	0	0	0	0
AC003989.3	0	0	0	0	0	0	0	0
AC003989.4	15.6343	16.831	14.1243	22.2867	27.9981	33.0752	24.6588	22.8177
AC003991.3	0	0	0	0	0	0	0	0
AC004000.1	0	0	0	0	0	0	0	0
AC004004.2	0	0.596457	0	0	0	0	0	0
AC004006.2	159.713	159.991	150.376	122.05	238.497	195.724	213.773	171.796
AC004009.3	0.821084	0.131494	0.310514	0.260101	0.452433	0	0.852828	0.375133
AC004012.1	0	0	0	0	0	0	0	0
AC004014.3	0.144224	0.69291	0.981755	0	0.23841	0.296867	0	0.988384
AC004014.4	0	0.0746317	0	0.147625	0	0	0.0806729	0
AC004016.1	0	0	0	0	0	0	0	0
AC004016.2	0	0	0	0	0	0	0	0
AC004017.1	0	0	0	0.565048	0	0	0	0
AC004019.10	0	0	0	0	0	0	0.0711946	0
AC004019.13	0	0	0	0	0	0	0.0438478	0
AC004019.18	0	0	0	0	0	0	0	0
AC004022.7	0.402033	0	0	0	0	0	0	0
AC004022.8	0	0	0	0	0	0	0	0.399062
AC004041.2	1.27201	1.39685	1.23697	0.34538	2.70347	0	0.377481	2.7397
AC004051.2	0	0	0	0	0	0	0	0
AC004052.1	0.912852	0	0	0	0	0	0	0
AC004053.1	0	0	0	0	0	0	0	0
AC004054.1	0	0	0	0	0	0	0	0
AC004057.1	27.5258	36.6538	53.1135	9.06286	7.88219	13.83	30.1658	32.3804
AC004062.2	0	0	0	0	0	0	0	0
AC004063.1	0	0	0	0	0	0	0	0
AC004066.2	0	0	0	0	0	0	0	0
AC004066.3	0	0	0	0	0	0	0	0
AC004067.5	0.221693	0	0	0	0	0	0	0
AC004069.1	0	0	0.158044	0	0	0	0	0
AC004069.2	7.20804	7.33348	8.97946	4.83533	4.9063	3.49103	12.4779	12.979
AC004070.1	0	0	0	0	0	0	0	0
AC004074.3	0.356747	0.514187	0	0.678057	0.884584	0.36716	0.370539	0.488966
AC004074.4	0	0	0	0	0	0	0	0
AC004076.7	0	0	0	0	0	0	0	0
AC004076.9	0	0.124608	0	0	0	0	0	0
AC004079.1	0	0.532551	0	1.05341	0	0	2.30264	0
AC004112.4	0.182785	0	1.24425	0	0	0	0	0
AC004112.5	0	0	0	0	0	0	0	0
AC004112.7	0	0.134823	0	0	0	0	0	0
AC004125.3	0	0	0	0	0	0	0	0
AC004129.7	0	0	0	0	0	0	0	0
AC004129.9	0	0	0	0	0	0	0	0
AC004156.3	0.206143	0.198079	0	0	0.136307	0	0.342581	0.226036
AC004158.2	16.4085	21.0497	20.2728	16.4916	24.1419	27.9394	26.1443	30.7323
AC004158.3	0	0	0	0	0	0	0	0
AC004159.1	0	0	0	0	0	0	0	0
AC004160.4	0.551278	0.662141	1.87632	0.261949	0.227824	0.851054	1.00203	0.944495
AC004166.6	0	0	0	0	0	0	0	0
AC004221.2	0	0	0	0	0	0	0	0
AC004231.2	0.0952054	0.274443	0	0	0	0	0.0988862	0
AC004237.1	0	0	0	0	0	0	0.160542	0
AC004257.1	0	0	0	0	0	0	0	0
AC004257.3	6.96748	5.17335	5.38964	2.40779	0.261765	0.651896	1.48027	2.17041
AC004381.6	4.72197	6.18716	12.3378	0.679916	0.59134	0.147267	6.16781	4.90307
AC004381.7	0	0	0	0	0	0	0	0
AC004383.3	0	0	0	0	0	0	0	0
AC004386.3	0	0	0	0	0	0	0	0
AC004386.4	0.101961	0	0	0	0	0	0	0.279501
AC004410.3	0	0	0	0	0	0	0	0
AC004447.2	0	0.0617194	0	0	0	0	0	0
AC004448.2	0	0	0	0	0	0	0	0
AC004448.5	0	0	0	0	0	0	0	0
AC004449.6	0	0	0	0	0	0	0	0
AC004453.8	7.35716	9.86422	10.8704	20.8127	13.576	19.7222	22.3917	27.6721
AC004458.1	0	0	0	0	0	0	0	0
AC004460.1	0	0	0	0	0	0	0	0
AC004461.4	0	0	0	0	0	0	0	0
AC004463.6	0.214789	0.15479	0	0.816484	0	0	0.0557732	0
AC004466.1	0	0	0	0	0	0	0	0
AC004471.10	0	0.0984902	0	0	0	0	0	0
AC004471.9	0.266641	0	2.11758	0	0	0	0.276949	0.182732
AC004485.3	1.91404	9.4788	4.00899	1.11937	4.86773	0.606127	1.07049	0
AC004490.1	0	0	0	0	0	0	0	0
AC004492.1	0	0	0	0	0	0	0	0
AC004510.3	0	0	0	0	0	0	0	0
AC004520.1	0	0	0	0	0	0	0	0
AC004528.1	0	0	0	0	0	0	0	0
AC004528.4	0	0	0	0	0	0	0	0
AC004535.2	0	0	0	0	0	0	0	0
AC004538.3	95.3584	78.3929	68.6276	90.6223	126.902	116.581	92.9423	98.3555
AC004540.4	0	0	0	0	0	0	0	0
AC004540.5	3.76059	0.495968	4.01552	0.280299	0	0.303557	0.842466	0.303198
AC004543.1	0	0	0	0	0	0	0	0
AC004543.2	0	0.404103	0.477131	0	0.347601	0	0	0
AC004549.6	1.35493	1.8227	2.25457	2.57528	0.597274	1.67338	0.844389	0.866648
AC004552.1	0	0	0	0	0	0	0	2.17041
AC004562.1	0.120019	0	0.27233	1.82493	0	0	0	0
AC004593.3	0	0	0	0	0	0	0	0
AC004595.1	3.87962	4.47343	7.04246	0	3.84794	6.38858	9.67107	0
AC004603.4	1.2428	1.39322	0	0.866125	1.16417	1.79071	1.63508	2.38479
AC004623.2	0	0	0	0	0	0	0	0
AC004637.1	0	0	0	0	0	0	0	0
AC004655.1	0	1.0651	0	0	0	0	0	0
AC004656.1	0	0	0	0	0	0	0	0
AC004673.1	0	0	0	0	0	0	0	0
AC004691.5	0	0	0	0	0	0	0	0
AC004692.4	0	0	0	0	0	0	0	0
AC004692.5	0	0	0	0	0	0	0.190076	0
AC004699.1	0	0	0	0	0	0	0	0
AC004702.2	0.39791	0	0	0	0	0	0	0
AC004706.1	0	0	0	0	0	0	0	0
AC004744.3	1.98319	4.76403	0	5.18291	3.68812	3.06162	6.69456	7.13531
AC004745.1	0	0	0	0	0	0	0	0
AC004769.1	0	0	0	0	0	0	0	0
AC004771.1	0	0	0	0	0	0.716208	0	0
AC004775.5	0	0	0.467627	0	0	0	0	0
AC004791.2	0	0	0	0	0	0	0	0
AC004797.1	4.14765	4.43658	4.43927	1.48742	1.42301	1.44975	3.25133	4.505
AC004812.1	0	0	0	0	0	0	0	0
AC004817.1	0	0	0	0	0	0	0	0
AC004824.1	0	0	0	0	0	0	0	0
AC004824.2	0	0	0	0	0	0	0	0
AC004832.1	0	0	0	0	0	0	0	0
AC004837.3	0	0	0	0	0	0	0	0
AC004837.4	0	0	0	0	0	0	0	0
AC004837.5	0	0	0	0	0	0	0	0.436458
AC004840.8	0	0.122627	0	0	0	0	0	0
AC004840.9	0.82585	0.901755	0.766596	0.49944	0.744642	0.463612	0.779799	0.771772
AC004851.1	0	0	0	0	0	0	0	0
AC004854.4	0	0	0	0	0	0	0	0
AC004854.5	0	0	0	0	0	0	0	0
AC004862.6	0	0	0	0	0	0	0	0
AC004866.1	0	0	0	0	0	0	0	0
AC004866.3	0	0	0	0	0	0	0	0
AC004869.2	0	0	0	0	0	0	0	0
AC004869.3	0	0	0	0	0	0	0	0
AC004870.3	0	0	0	0	0	0	0	0
AC004870.4	0	0	0	0	0	0	0	0
AC004870.5	0	0	0	0	0	0	0	0
AC004875.1	0	0	0	0	0	0	0	0
AC004878.2	0	0	0	0	0	0	0	0
AC004878.3	0	0	0	0	0	0	0	0
AC004878.5	0	0	0	0	0	0	0	0
AC004878.6	0	0	0	0	0	0	0	0
AC004878.7	0	0	0	0	0	0	0	0
AC004878.8	0	0	0	0	0	0	0	0
AC004889.1	0	0	0	0	0	0	0	0
AC004893.10	0.0557016	0	0	0	0	0	0	0
AC004893.11	0.294655	0.188752	0.668588	0	0.324721	0.40434	0.204031	0.201931
AC004895.1	0	0	0	0	0	0	0	0
AC004895.4	0.144492	0	0.327861	0	0	0	0	0
AC004899.1	0	0	0	0	0	0	0	0
AC004899.3	0	0	0	0	0	0	0	0
AC004901.1	0	0	0	0	0	0	0	0
AC004906.3	0	0	0	0	0	0	0	0
AC004911.2	0	0	0	0	0	0	0	0
AC004917.1	0	0	0	0	0	0	0	0
AC004920.2	0	0	0	0	0	0	0	0
AC004920.3	0	0	0	0	0	0	0	0
AC004924.1	0	0	0	0	0	0	0	0
AC004938.5	0	0	0	0	0	0	0	0
AC004941.3	0.223824	0.047793	0.05643	0	0	0.204762	0	0.0681732
AC004941.5	0	0	0	0	0	0	0.353475	0
AC004943.1	0	0	0	0	0	0	0	0
AC004945.1	0	0	0	0	0	0	0	0
AC004947.2	0	0	0	0	0	0	0	0
AC004951.5	0.491091	0.660632	0	0	0.16236	1.01085	0.204031	0
AC004951.6	0.37424	0.439511	0.566114	0	0	0	0.0863797	0.0569936
AC004967.7	98.0754	123.761	123.282	61.6964	151.22	176.15	105.112	161.072
AC004969.1	0	0	0	0	0	0	0	0
AC004980.1	0	0	0	0	0	0	0	0
AC004980.10	0	0	0	0	0.258078	0	0	0
AC004980.11	0	0	0	0	0	0	0.278384	0.244905
AC004980.7	0.199125	0.191336	0	0	0	0.136625	0.0689412	0.181951
AC004980.8	0	0	0	0	0	0	0	0
AC004980.9	0	0	0	0	0	0	0	0
AC004985.12	0	0	0	0	0	0	0	0
AC004987.10	0	0	0	0	0	0	0	0
AC004987.9	1.40146	1.29484	0.611537	2.86861	1.42566	2.10808	1.73557	1.55148
AC004988.1	0	0	0	0	0	0	0	0
AC005000.1	0	0	0	0	0	0	0	0
AC005000.2	0	0	0	0	0	0	0	0
AC005003.1	0.388826	0.166051	0	0	0	0	0.179493	0.059215
AC005007.3	0	0	0	0	0	0	0	0
AC005008.2	0.134476	0	0	0	0	0	0	0
AC005008.3	0	0	0	0	0	0	0	0
AC005009.1	0	0	1.30901	0	0	0	0	0
AC005009.2	0	0.109081	0	0	0	0	0	0
AC005013.1	0.0153648	0.0442913	0	0	0	0	0	0.0210594
AC005013.5	0.13196	0.126798	0.299424	0	0	0	0	0
AC005014.5	0.0521454	0.250528	0	0.198222	0	0.0536675	0.0541614	0
AC005017.2	0	0.154203	0	0	0	0	0.166685	0
AC005019.2	0.360058	0	0.408495	0	0	0	0	0
AC005019.3	0	0	0	0	0	0	0	0
AC005020.1	0	0	0	0	0	0	0	0
AC005022.1	0	0	0	0	0	0	0	0
AC005027.3	0	0	0	0	0	0	0	0
AC005029.1	0	0	0	0	0	0	0	0
AC005033.6	0.190879	0	0	0	0	0	0	0
AC005034.2	0	0	0	0	0	0	0	0
AC005034.3	0	0	0	0	0	0	0	0
AC005037.1	0	0.0610124	0	0	0	0	0	0
AC005037.2	0	0	0	0	0	0	0	0
AC005037.3	0	0	0	0	0	0	0	0
AC005037.4	0	0.44645	0	0	0	0	0	0
AC005037.6	0	0	0	0	0	0	0	0
AC005040.3	0	0	0	0	0	0	0	0
AC005041.11	0	0.487301	0	0	0	0	0	0
AC005041.17	0	0	0	0	0	0	0	0
AC005042.2	0	0.0931964	0	0	0	0	0	0
AC005042.3	0	0	0	0	0	0	0	0
AC005042.4	112.709	130.856	103.002	15.5557	26.1668	26.5103	35.7492	30.392
AC005042.5	0.152142	0	0	0.578343	0	0.313166	0	0
AC005048.1	0	0	0	0	0	0	0	0
AC005062.2	32.3961	35.4224	35.7685	23.5917	11.4902	11.4971	28.3628	29.2617
AC005071.1	0	0	0	0	0	0	0	0
AC005076.5	4.76629	9.42908	7.6341	0.53289	0.463468	0.577107	3.2033	6.72494
AC005077.12	0	0	0	0	0	0	0	0
AC005077.14	0.0666029	0.0213325	0.0503752	0.25318	0	0	0.0461186	0
AC005077.5	0	0.581342	0	0	0	0	0	0
AC005077.7	0	0	0	0.46744	0.203272	0	0.383164	0
AC005077.8	0	0	0	0	0	0	0	0
AC005077.9	0	0	0	0	0	0	0	0
AC005082.1	0	0.577962	0	0	0	0	0	0
AC005082.12	1.14499	1.13688	0.779416	0	0.315457	0.471366	0.39642	0.470807
AC005083.1	0	0	0	0	0	0	0	0.153169
AC005086.1	0	0	0	0	0	0	0	0
AC005086.2	0	0	0	0	0	0	0	0
AC005086.3	0	0	0	0	0	0	0	0
AC005086.4	0	0	0	0	0	0	0	0
AC005088.1	0	0	0	0	0	0	0	0
AC005094.2	0	0	0	0	0	0	0	0
AC005102.1	16.6848	16.0321	9.55657	1.53943	0.803328	3.0009	4.37453	3.33038
AC005104.3	0	0	0	0	0	0	0	0.240611
AC005105.2	0	0	0	0	0	0	0	0
AC005150.1	4.81864	4.74886	5.3267	1.17418	2.24667	2.79755	4.74827	9.31411
AC005152.3	2.31965	4.90361	3.15805	10.5813	8.05249	10.9819	1.4456	0.635875
AC005154.6	0.553375	8.55598	2.96787	1.62548	0.16632	0.724853	0.940531	1.17218
AC005154.7	0	0	0	0	0	0	0	0
AC005154.8	0.204729	0	0	0	0	0	0	0
AC005159.1	0	0	0	0	0	0	0	0
AC005160.3	0	0.195688	0	0.38708	0.673305	0	0.211528	0.837403
AC005161.1	0	0	0	0	0	0	0	0
AC005162.4	0	0	0	0	0	0	0	0
AC005162.5	0	0.128992	0.609209	0	0	0	0.139433	0
AC005176.1	0	0	0	0	0	0	0	0
AC005176.2	0	0	0	0	0	0	0	0
AC005176.3	0	0	0	0	0	0	0	0
AC005178.1	0	0	0	0	0	0	0	0
AC005189.6	0	0	0	0	0	0	0	0
AC005195.1	0	0	0	0	0	0	0	0
AC005197.2	0	0	0	0	0	0	0	0
AC005215.1	0	0	0	0	0	0	0	0
AC005220.3	0	0.253022	0	0	0.145096	0	0	0
AC005224.2	0	0	0	0	0	0	0	0
AC005229.1	7.75924	5.219	1.76061	2.94955	3.84794	6.38858	4.02961	0
AC005229.5	0	0	0	0	0	0	0	0
AC005229.7	0.189712	0.364582	0	0	0.313606	0	0.591141	0
AC005235.1	0	0	0	0	0	0	0	0
AC005237.2	0	0	0	0	0	0	0	0
AC005237.4	0	0	0	0	0	0	0	0
AC005253.2	0	0	0	0	0	0	0	0
AC005253.4	0	0	0	0	0	0	0	0
AC005255.3	0.226547	0	1.54214	0	0	1.86528	0.470612	0
AC005255.5	0	0	0	0	0	0	0	0
AC005255.6	0	0	0	0	0	0	0	0
AC005256.1	0.677663	1.30231	0	0	0	0	0.938483	0
AC005262.2	0	0	0	0	0	0	0	0
AC005262.3	0	0	0	0	0	0	0	0
AC005262.4	0	0.411918	0	0	1.41729	0	0.22263	0
AC005264.2	0	0	0	0	0	0	0	0
AC005276.1	13.6273	26.0994	35.3385	5.10973	7.50892	15.6471	11.8433	10.6731
AC005280.1	0	0	0	0	0	0	0	0
AC005281.1	0	0	0	0	1.40582	0.250075	0.504753	0
AC005281.2	0.511037	0.163682	0.386524	0.32377	0	0.525953	0	0.35022
AC005284.1	0	0	0	0	0	0	0	0
AC005288.1	0	0	0	0	0	0	0	0
AC005300.5	0	0	0	0	0	0	0	0
AC005301.8	0	0	0	0	0	0	0	0
AC005304.1	0.191586	0	0	0	0	0	0	0
AC005306.3	0	0	0	0	0	0	0	0
AC005307.1	0	0	0	0	0	0	0	0
AC005307.3	3.79766	1.31989	3.11683	1.22861	2.80495	2.16216	3.27309	1.32898
AC005324.6	0	0	0	0	0	0	0	0
AC005324.7	0	0	0	0	0	0	0	0
AC005326.2	0	0	0	0	0	0	0	0
AC005329.7	0	0	0	0	0	0	0	0
AC005330.2	0	0	0	0	0	0	0	0
AC005336.4	0	0	0	0	0	0	0	0
AC005336.5	0	0	0	0	0	0	0	0
AC005339.2	0	0	0	0	0	0	0	0
AC005351.1	0	0	0	0	0	0	0	0
AC005355.1	1.95611	7.2051	0.739754	2.89171	1.97607	1.56583	1.12874	1.93635
AC005355.2	1.19157	2.82872	0.954263	0	0	0	0	0.0960706
AC005356.1	0	0	0	0	0	0	0	0
AC005357.1	0	0	0	0	0	0	0	0
AC005358.1	0	0	0	0	0	0	0	0
AC005358.3	0	0	0	0	0	0	0	0
AC005363.9	0	0	0	0	0	0	0	0
AC005370.1	0	0	0	0	0	0	0	0
AC005375.1	0	0	0	0	0	0	0	0
AC005387.2	0	0	0	0	0	0	0	0
AC005387.3	0	0	0	0	0	0	0	0
AC005391.2	0	0	0	0	0	0	0	0
AC005392.13	0	0	0	0	0	0	0.161184	0.425401
AC005394.1	0.419418	0	2.85505	0	1.38664	0	1.3069	1.7246
AC005399.1	0	0	0	0	0	0	0	0
AC005477.1	0	0.06981	0.0824258	0	0	0	0	0
AC005481.5	0.0224515	0	0.0509437	0	0	0	0	0
AC005484.5	0	0	0	0	0	0	0	0
AC005487.2	0	0	0	0	0	0	0	0
AC005488.1	0	0	0	0	0	0	0	0
AC005488.11	0	0.15931	0	0	0	0	0	0.454488
AC005493.1	0	0	0	0	0	0	0	0
AC005498.3	0.346704	0.333142	0	0.65897	0	0	0	0.237601
AC005498.4	0	0	0	0	0	0	0	0
AC005513.1	0	0	0	0	0	0	0	0
AC005517.3	0	0	0	0	0	0	0	0
AC005518.2	0.139054	1.00211	0.157761	0.132148	0	0	0.144431	0.0952958
AC005519.4	0	0	0	0	0	0	0	0
AC005522.6	0	0	0	0	0	0	0	0
AC005522.7	0	0	0	0	0	0	0	0
AC005523.2	0	0	0	0	0	0	0	0
AC005523.3	2.78442	6.24282	4.212	1.76408	2.14797	0.382092	0.192804	0.508852
AC005532.5	0.788185	0	0	0	0	0	0.272886	0
AC005534.6	0	0	0	0	0	0	0	0
AC005534.8	0	0	0	0	0	0	0	0
AC005537.2	1.97051	1.56413	0.777599	5.86219	3.68224	5.11416	3.20352	4.34482
AC005538.5	0	0	0	0	0	0	0	0
AC005539.2	0	0	0	0	0	0	0	0
AC005540.3	0	0	0	0	0	0	0	0
AC005544.1	0	0	0	0	0	0	0	0
AC005546.2	0	0.572049	0	0	0	0	0	0
AC005549.1	0	0	0	0	0	0	0	0
AC005549.2	0	0	0	0	0	0	0	0
AC005549.3	0	0	0	0	0	0	0	0
AC005550.3	0	0	0	0	0	0	0	0
AC005550.4	0	0	0	0	0	0	0.115627	0
AC005550.5	0	0	0	0	0	0	0.774925	0
AC005559.2	0	0	0	0	0	0	0	0
AC005559.3	0	0	0	0	0	0	0	0
AC005562.1	0.191586	0.368183	0.978119	0	0	0	0.0994966	0.131296
AC005588.2	0.478965	0	0	0	0.791757	0	0	1.31296
AC005592.1	3.08705	5.46596	2.51854	0.461485	1.77747	1.92771	0.9367	0.99837
AC005592.2	5.62552	12.6127	9.67017	3.24008	1.69078	0.350892	7.61362	11.4489
AC005592.3	0	0	0	0	0	0	0	0
AC005594.3	0	0	0	0	0	0	0	0
AC005597.1	0	0	0	0	0	0	0	0
AC005606.1	0	0	0	0	0	0	0	0
AC005606.14	0	0	0	0	0	0	0	0
AC005606.15	0	0	0	0	0	0	0	0
AC005609.1	0	0	0	0	0	0	0	0
AC005609.2	0	0	0	0	0	0	0	0
AC005614.3	0.0849629	0	0	0	0	0	0	0
AC005614.5	0	0	0	0	0	0	0	0
AC005616.1	0	0	0	0	0	0	0	0
AC005616.2	0	0.128769	0	0	0	0	0	0
AC005618.1	0	0	0	0	0	0	0	0
AC005618.6	0	0	0	0	0	0	0	0
AC005621.1	0	0	0	0	0	0	0	0
AC005624.2	0	0	0	0	0	0	0	0
AC005625.1	0	0.31592	0	0	0	0	0	0
AC005626.3	0	0	0	0	0	0	0	0
AC005631.1	0	0	0	0	0	0	0	0
AC005682.5	1.87868	1.89115	2.23291	2.04043	4.5844	3.13045	1.76547	0.735704
AC005682.6	0.423135	1.42304	0.840103	0	0.0874333	0.7621	0.0549368	0.072495
AC005682.7	0.77904	1.49713	0	0	0	0.962135	1.29465	0
AC005682.8	0	0.110455	0	0	0	0	0.119396	0
AC005686.1	0	0	0	0	0	0	0	0
AC005701.1	0	0	0	0	0	0	0	0
AC005702.1	1.8925	0	2.14709	1.79851	3.12841	0	0	0
AC005702.2	0	0	0	0	0	0	0	0
AC005702.3	0	0	0	0	0	0	0	0
AC005702.4	0	0	4.29418	0	1.5642	0	0	0
AC005703.2	0	0	0	0	0	0	0	0
AC005703.3	0	0	0	0	0	0	0	0
AC005722.4	0	0	0	0	0	0	0	0
AC005725.1	0	0	0	0	0	0	0	0
AC005730.2	0	0	0	0	0	0	0	0
AC005740.3	0	0.14449	0	0.285809	0	0	0	0
AC005740.4	0	0	0	0	0	0	0	0
AC005740.5	0	0	0	0	0	0	0	0
AC005740.6	0	0	0	0	0	0	0	0
AC005741.2	0	0	0	0	0	0	0	0
AC005754.7	0	0	0	0	0	0	0	0
AC005754.8	0	0	0	0	0	0	0	0
AC005757.6	0	0	0	0	0	0	0	0
AC005757.7	0	0	0	0	0	0	0	0
AC005758.1	0	0	0	0	0	0	0	0
AC005772.2	0	0	0	0	0	0	0	0
AC005775.2	0	0.0898278	0	0	0	0	0	0.256265
AC005776.1	0	0	0	0	0	0	0	0
AC005777.3	0	0	0	0	0	0	0	0
AC005779.1	0	0	0	0	0	0	0	0
AC005779.2	0	0	0	0	0	0	0	0
AC005780.1	0	0	0	0	0	0	0	0
AC005783.1	0	0	0	0	0	0	0	0
AC005785.2	0.0772833	0	0	0	0	0	0	0
AC005786.3	0.503847	0	0	0	0	0	0.523326	0
AC005786.5	0	0.606155	1.43139	0	0	0	1.09204	0
AC005786.7	0	0	0	0	0	0	0	0
AC005789.11	0.0456158	0	0	0.260101	0	0	0	0.0625221
AC005789.9	0	0	0	0	0	0	0	0
AC005794.1	0	0	0	0	0	0	0	0
AC005795.1	1.24646	0.399235	2.12122	1.77684	0.343413	1.49666	0.863103	0.996588
AC005808.3	0	0	0	0	0	0	0	0
AC005822.1	0	0.144211	0.170272	0.427884	0.124047	0	0	0
AC005831.1	0	0	0	0	0	0	0	0
AC005838.2	0	0	0	0	0	0	0	0
AC005841.1	0	0	0	0	0	0	0	0
AC005863.1	0	0	0	0	0	0	0	0
AC005863.2	0	0	0	0	0	0	0	0
AC005884.1	0	0	0	0	0	0	0	0
AC005926.1	0	0	0	0	0	0	0	0
AC005932.1	0	0	0	0	0	0	0	0
AC005943.4	0	0	0	0	0	0	0	0
AC005943.5	0.371453	0	0	0	0	0	0.0428682	0
AC005944.2	0	0	0	0	0	0	0	0
AC005954.3	0	0	0	0	0	0	0	0
AC005954.4	0	0	0	0	0	0	0	0
AC006000.5	0	0.619833	0	0	0	0	0.765722	0.75784
AC006001.1	0	0	0	0	0	0	0	0
AC006003.3	0	0.121627	0	0	0	0	0	0
AC006004.1	0	0	0	0	0	0	0	0
AC006007.1	0	0	0	0	0	0	0	0
AC006011.4	0	0	0	0	0	0	0	0
AC006014.1	0	0	0	0	0	0	1.03323	0
AC006014.10	0	0	0	0	0	0	0	0
AC006014.7	0	0	0	0	0	0	0	0
AC006014.8	0	0	0	0	0	0	0	0
AC006019.3	0.0314139	0.150925	0	0	0	0	0.130514	0.0430567
AC006019.4	0	0.0489863	0	0	0	0	0	0.104813
AC006022.4	0	0	0	0	0	0	0	0
AC006023.8	0	0	0	0	0	0	0	0
AC006024.4	0	0	0	0	0	0	0	0
AC006026.1	0	0	0	0	0	0	0	0
AC006026.10	0.0599632	0.115235	0	0	0	0	0.0622815	0
AC006026.12	0	0	0	0	0	0	0	0
AC006026.13	0	0	0	0	0	0	0	0
AC006026.9	0	0.206758	0	0.0817956	0.142279	0.265748	0.044699	0.0589851
AC006028.11	0	0	0	0	0	0	0	0
AC006033.22	0	0	0	0	0	0	0	0
AC006035.1	0	0	0	0	0	0	0	0
AC006037.2	0	0	0	0	0	0	0	0
AC006041.1	1.18281	0.681925	1.07355	0	0	0	1.96566	0
AC006042.6	0	0	0	0	0	0	0	0
AC006042.7	0.136606	0.131262	0	0	0.451636	0.281187	0	0
AC006042.8	0	0	0	0	0	0	0	0.217189
AC006045.3	0	0	0.252599	0	0	0	0	0
AC006050.2	33.8702	32.6334	65.8148	3.66367	2.12426	5.47916	97.0539	105.302
AC006070.12	0	0	0	0	0	0	0	0
AC006076.1	0	0	0	0	0	0	0	0
AC006077.4	0	0	0	0	0	0	0	0
AC006080.1	0	0	0	0	0	0	0	0
AC006111.1	0	0	0	0	0	0	0	0
AC006115.1	0	0	0	0	0	0	0	0
AC006115.3	0	0.093313	0	0	0	0	0.100866	0.133104
AC006115.6	0	0	0	0	0	0	0	0
AC006116.1	0	0	0	0	0	0	0	0
AC006116.12	0	0	0.779033	0	0	0	0	0.235288
AC006116.13	0	0	0	0	0	0	0	0
AC006116.14	0	0	0	0	0	0	0	0
AC006116.15	6.61259	2.70379	10.6946	5.74935	2.90718	3.7648	5.11465	11.281
AC006116.17	0.620326	0.149015	0.351888	0.147379	0.256358	0	0.241616	0
AC006116.19	0	0	0	0	0	0	0	0
AC006116.20	1.75004	7.06264	1.98547	4.32412	4.33937	2.88179	11.2697	1.91892
AC006116.21	2.51651	5.13839	8.20827	10.4629	8.83986	9.06488	2.12371	3.88034
AC006116.22	0	0	0	0.0679306	0.118162	0	0	0.0489867
AC006116.24	0	0	0	0	0	0	0	0
AC006116.27	0	0	0	0	0	0	0	0
AC006126.3	1.14952	0	0	0	0.712581	0	0	0
AC006126.4	0	0	0	0	0	0	0	0
AC006129.1	0.132185	0.254028	0.299934	0	0	0.272086	1.64754	0.181176
AC006129.2	0	0	0	0	0	0	0	0
AC006129.4	0	0	0	0	0	0	0.096431	0
AC006130.1	0	0	0	0	0	0	0	0
AC006130.3	0	0	0	0	0	0	0	0
AC006130.4	0	0	0	0	0	0	0	0
AC006133.3	0	0	0	0	0	0	0	0
AC006145.1	0	0	0	0	0	0	0	0
AC006150.1	0	0	0	0	0	0	0	0
AC006150.2	0	0	0	0	0	0	0	0
AC006153.3	0	0	0	0	0	0	0	0
AC006156.1	0	0	0	0	0	0	0	0
AC006156.2	0	0	0	0	0	0	0	0
AC006159.3	0	0	0	0	0	0	0	0
AC006159.4	0	0	0	0	0	0	0	0
AC006159.5	0	0	0	0	0	0	0	0
AC006160.5	1.75876	4.67224	3.28648	3.73609	1.7102	0.425905	3.22369	2.9778
AC006195.2	0.92472	1.53476	0.190749	0	0	0	1.57168	0.806556
AC006196.1	0	0	0	0	0	0	0.0282581	0
AC006227.1	0	0	0	0	0	0	0	0
AC006262.10	0	0	0	0	0	0	0	0
AC006262.4	0	0	0	0.312122	0	0	0	0
AC006262.5	0	0	0	0	0	0	0	0
AC006262.6	0	0	0.167784	0	0	0	0	0
AC006272.1	1.1006	0	0.416221	0.348646	0	0	0	0.502838
AC006272.2	0.421698	0	0	0	0	0	0	0
AC006273.4	0	0	0	0	0	0.185499	0	0
AC006273.5	0	0	0	0	0	0	0	0
AC006273.7	0	0	0	0	0	0	0	0
AC006277.2	9.29909	8.93532	9.75598	10.8327	9.75208	11.9374	18.0709	19.0498
AC006296.1	4.87491	2.4397	5.30028	2.12337	1.00731	3.34481	2.95364	2.78404
AC006296.2	1.83806	2.90155	1.19162	0.499078	2.1703	2.97269	1.77276	2.87919
AC006322.1	0	0	0	0	0	0	0	0
AC006326.3	0	0	0	0	0	0	0	0
AC006326.5	0	0	0	0	0	0	0	0
AC006328.1	0	0	0	0	0	0	0	0
AC006328.9	0	0	0	0	0	0	0	0
AC006335.10	0	0	0	0	0	0	0	0
AC006335.11	0	0	0	0	0	0	0	0
AC006335.2	0	0	0	0	0	0	0	0
AC006335.6	0	0	0	0	0	0	0	0
AC006355.3	0	0	0	0	0	0	0	0
AC006366.3	0	0	0	0	0	0	0	0
AC006369.2	0.70796	2.44896	0	1.3456	0	0	0.588265	2.13477
AC006369.3	1.61651	1.55327	0.916987	0.768112	0.334023	0	0.419751	1.10781
AC006371.1	0	0	0	0	0	0	0	0
AC006372.1	1.40803	1.88446	1.02693	0	0.831268	0.207018	0.887925	0.551394
AC006372.4	0.05749	0.0736548	0	0	0	0	0	0
AC006372.5	0.142111	0	0	0	0	0	0	0.19478
AC006372.6	0	0.510665	0	0	0	0	0	0
AC006373.1	0	0	0	0	0	0	0	0
AC006377.1	0	0	0	0	0	0	0	0
AC006378.2	0	0	0	0	0.229659	0	0	0
AC006380.1	0	0	0	0	0	0	0	0
AC006380.3	0	0	0	0	0	0	0	0
AC006390.4	0	0	0.622125	0	0	0	0	0
AC006427.2	0	0	0	0	0	0	0	0
AC006432.1	0	0	0	0	0	0	0	0
AC006435.1	0	0	0	0	0	0	0	0
AC006445.6	0	0	0	0	0	0	0	0
AC006445.7	0	0	0	0	0	0	0.170746	0
AC006449.1	0	0	0	0	0	0	0	0
AC006452.1	0	0	0	0	0	0	0	0
AC006455.1	0	0	0	0	0	0	0	0.0365088
AC006458.3	0	0	0	0	0	0	0	0
AC006460.2	0.822534	0.112908	0	0	0	0	0	0
AC006461.2	0	0	0	0	0	0	0	0
AC006465.4	0.0674716	0.194497	0	0	0	0	0.14016	0
AC006466.5	0	0	0	0	0	0	0	0
AC006480.1	0	0	0	0	0	0	0	0
AC006482.1	0	0	0	0	0	0	0	0
AC006483.1	0	0	0	0	0	0	0	0
AC006483.5	0	0	0	0	0	0	0	0
AC006486.1	0.105856	0	0	0	0	0	0.109948	0
AC006486.9	0	0	0	0	0	0	0	0
AC006487.1	0	0	0	0	0	0	0	0
AC006499.1	0	0	0	0	0	0	0	0
AC006499.2	0	0	0	0	0	0	0	0
AC006499.3	0	0	0	0	0	0	0.107744	0
AC006499.4	0.230244	0	1.04488	0.875237	0	2.36965	0.956584	0
AC006499.5	0.782632	0.752017	0.761073	4.67508	5.7294	3.22191	1.2774	2.9116
AC006499.6	0	0	0	0	1.3581	0.375799	0	0.375353
AC006499.7	0.255659	0.122829	0.290052	0	0.633927	0.789363	0	0
AC006499.8	0	0	0	0	0	0	0	0
AC006499.9	0	0	0	0	0	0	0	0
AC006509.4	0	0	0	0	0	0	0	0
AC006509.7	0	0	0	0	0	0	0	0
AC006534.1	0	0	0	0	0	0	0	0
AC006534.2	0	0	0	0	0	0	0	0
AC006538.1	0.440588	0.56447	0.444319	0	0.0809241	0.100766	0.101694	0
AC006538.4	0	0	0	0	0	0	0	0
AC006539.1	0	0	0	0	0	0	0	0
AC006539.2	0	0	0	0	0	0	0	0.212276
AC006539.3	0	0	0	0	0	0	0	0
AC006539.4	0	0	0	0	0	0	0	0
AC006547.13	0	0	0	0	0	0.433594	0	0
AC006547.14	0	0	0	0	0	0	0	0
AC006547.15	0	0	0	0	0	0	0	0
AC006547.8	0	0	0	0	0	0	0	0
AC006548.19	0	0	0	0	0	0	0	0
AC006548.26	0	0	0	0	0	0	0	0
AC006552.1	0	0	0	0	0	0	0	0
AC006557.1	0	0	0	0	0	0	0	0
AC006926.1	0	0	0	0	0	0	0	0
AC006942.4	0	0	0	0	0	0	0	0
AC006946.12	0	0	0	0	0	0	0	0
AC006946.15	0.23301	0.671686	0	1.03338	1.54072	1.11912	0.645383	1.59685
AC006946.16	0	0	0	0	0	0	0	0
AC006946.17	0	0	0	0	0	0	0	0
AC006947.1	0	0	0	0	0	0	0.333026	0
AC006953.1	0	0	0	0	0	0	0	0
AC006960.5	0	0	0	0	0	0	0	0
AC006960.7	181.633	163.576	226.128	210.246	170.053	212.351	93.7966	138.596
AC006967.1	1.28017	0	3.55028	5.54223	0.117566	1.46393	0.812571	0.682357
AC006978.6	1.64138	0.860274	0.846449	0	0.493326	0.153572	1.0074	1.63616
AC006987.4	0	0	0	0	0	0	0	0
AC006987.5	0	0	0	0	0	0	0	0
AC006987.6	0	0	0	0	0	0	0	0
AC006987.7	0	0	0	0	0	0	0	0
AC006988.1	0	0	0	0	0	0	0	0
AC006989.2	0	0	0	0	0	0	0	0
AC006994.1	0	0	0	0	0	0	0	0
AC006994.2	2.14683	0.442038	1.39179	0.582915	2.28139	1.89385	1.11491	1.05089
AC006994.3	0	0	0	0	0	0	0	0
AC006995.8	0	0	0	0	0	0	0	0
AC007000.10	0	0	0	0	0	0	0	0
AC007000.11	0	0	0	0	0	0	0	0
AC007000.12	0	0	0	0	0	0.356108	0	0
AC007003.1	0.57211	0.412297	0.324537	0	0	0	0	0
AC007009.1	0	0	0	0	0	0	0	0
AC007009.2	1.78373	0	0	0	0	0	0	0
AC007016.3	0	0	0	0	0	0	0	0
AC007025.1	0	0	0	0	0	0	0	0
AC007036.4	0	0	0	0	0	0	0	0
AC007036.5	0	0	0	0	0	0	0	0
AC007036.6	0	0	0	0	0	0	0	0
AC007038.7	0	0.033905	0	0	0	0	0	0.0967259
AC007040.1	0	0	0	0	0	0	0	0
AC007040.11	0	0.0973966	0	0	0	0	0	0
AC007040.2	0	0	0	0	0	0	0	0
AC007040.3	0	0	0	0	0	0	0	0
AC007040.6	0	0	0	0	0	0	0	0
AC007040.7	0	0	0	0	0.123808	0	0.155583	0
AC007040.8	0	0	0	0	0.675077	0	0.28278	0
AC007041.1	0	0	0	0	0	0	0	0
AC007041.2	0.134359	0.193655	0.304868	0	0	0	0.0697768	0.092078
AC007050.1	0	0	0	0	0	0	0	0
AC007050.17	0	0	0	0	0	0	0	0
AC007050.18	0	0	0	0	0	0	0	0
AC007056.1	0	0	0	0	0	0	0	0
AC007064.22	0	0	0	0	0	0	0	0
AC007064.24	0	0	0	0	0	0.319429	0	0.2127
AC007064.25	0	0	0	0	0	0	0	0
AC007078.4	0	0	0	0	0	0	0	0
AC007091.1	202.755	184.285	187.26	15.8942	27.4205	30.4756	119.464	109.544
AC007096.1	0	0	0	0	0	0	0	0
AC007098.1	0	0	0	0	0	0	0	0
AC007099.1	0	0	0	0	0	0	0	0
AC007099.2	3.69488	5.32551	5.76392	0.438921	0	0.475341	2.63844	3.79822
AC007106.1	0	0	0	0	0	0	0	0
AC007114.1	0	0	0	0	0	0	0	0
AC007115.3	0	0	0	0	0	0	0	0
AC007126.1	0	0	0	0	0	0	0	0
AC007128.1	0	0	0	0	0	0	0	0
AC007131.1	3.16315	2.52674	1.72948	1.59357	1.70096	1.41201	1.58334	1.0447
AC007131.2	38.175	38.8061	40.8023	13.4471	8.04047	6.67464	25.8726	24.8487
AC007131.3	0	0	0	0	0	0	0	0
AC007136.1	0	0	0	0	0	0	0	0
AC007161.5	0	0	0	0	0	0	0	0
AC007163.10	0	0	0	0	0	0	0	0
AC007163.11	0	0	0	0	0	0	0	0
AC007163.3	0	0.0727386	0	0	0	0	0	0
AC007163.6	0	0	0.200754	0	0	0	0	0
AC007163.8	0	0	0	0	0	0	0	0
AC007163.9	0	0	0	0	0	0	0	0
AC007179.1	0	0	0	0	0	0	0.552002	0
AC007179.2	0	0	0	0	0	0	0	0
AC007182.6	0	0	0	0	0	0	0	0
AC007192.6	0	0	0	0	0	0	0	0
AC007193.10	0	0	0	0	0	0	0	0
AC007193.6	0.934848	0.22457	2.12122	0	0	0	0	0
AC007193.8	0	0	0	0	0	0	0	0
AC007193.9	0	0	0	0	0	0	0	0
AC007204.1	0.327394	2.5167	1.48575	0	0	0	0	0
AC007204.2	0.101694	0	0	0	0	0	0	0
AC007216.1	0	0	0	0	0	0	0	0
AC007216.2	0	0	0	0	0	0	0	0
AC007228.11	0.45531	0.0729165	0.258281	0	0	0	0.275866	0.156015
AC007228.5	0.150082	0	0	0	0	0	0	0.205706
AC007228.8	0	0	0	0	0	0	0	0
AC007228.9	0	0.112285	0	0.111052	0	0	0	0.0800829
AC007229.3	0.188331	0	0	0	0	0	0.195612	0
AC007237.2	2.79892	3.4365	1.76414	0.886638	0	0	0.484522	0.852506
AC007238.1	0.395207	0.632913	0.448374	1.37712	0.979951	0.813486	0.410487	0.541682
AC007241.1	0	0	0	0	0	0	0	0
AC007242.1	0.76071	0	1.72609	0	0	0	0	1.04265
AC007246.3	141.865	123.065	176.204	125.154	224.395	312.059	160.509	181.804
AC007248.6	0	0	0	0	0	0	0	0
AC007248.7	0	0	0	0	0	0	0	0
AC007249.3	1.09949	2.86758	1.782	0	0	0	0.326284	0
AC007250.4	0	0	0	0	0	0	0	0
AC007251.2	0	0	0	0	0.181165	0	0	0
AC007253.1	0.872805	0.587064	0.594133	0	0.577119	0	0.997204	0
AC007255.8	63.9923	139.766	132.454	92.4583	62.6317	63.4627	76.2869	83.1081
AC007256.5	0.0561247	0	0	0	0	0	0.0291473	0.076926
AC007271.3	0	0	0	0	0	0	0	0
AC007272.1	0	0	0	0	0	0	0	0
AC007272.3	0	0	0	0	0	0	0	0
AC007274.2	0	0	0	0	0	0	0	0
AC007274.5	0	0	0	0	0	0	0	0
AC007277.3	1.33701	1.0189	1.25534	0.701022	0.609695	0.284696	0.718291	0.947862
AC007278.2	0	0	0	0	0	0	0	0
AC007278.3	0	0	0	0	0	0	0	0
AC007279.2	0	0	0	0	0	0	0	0
AC007282.6	0	0	0	0	0	0	0	0
AC007283.4	0	0.378462	0	0	0	0	0	0
AC007283.5	0	0	0	0	0	0	0	0
AC007285.6	0	0	0	0	0	0	0	0
AC007285.7	1.19834	0.57573	0.339887	0.854116	0.247615	0.308329	0	0.821237
AC007292.1	0	0	0	0	0	0	0	0.318414
AC007292.3	0.214107	0	0.0971642	0	0	0	0	0
AC007292.4	0	0	0	0	0	0	0	0.2979
AC007292.6	0.312034	0	0	0	0	0	0	0
AC007292.7	0	1.33615	0	0	0	0	0	0
AC007308.6	0	0	0	0	0	0	0	0
AC007308.7	0	0	0	0	0	0	0	0
AC007312.3	0	0	0	0	0	0	0	0
AC007316.3	0	0.196721	0	0	0	0	0	0
AC007317.1	0	0	0	0	0	0	0	0
AC007318.5	0.652341	1.184	1.4802	0.27553	0.359453	0	0.903416	0.695424
AC007319.1	0.619418	0.238075	0	0.235462	0	0	1.02938	0
AC007322.1	0	0	0	0	0	0	0	0
AC007322.3	0	0	0	0	0	0	0	0
AC007322.5	0	0	0	0	0	0	0	0
AC007322.7	0	0	0	0	0	0	0	0
AC007326.9	0	0	0	0	0	0	0	0
AC007327.5	0	0	0	0	0	0	0	0
AC007327.6	0	0	0	0	0	0	0	0
AC007333.1	0	0	0	0	0	0	0	0
AC007339.1	0	0	0	0	0	0	0	0
AC007347.1	0	0	0	0	0	0	0	0
AC007349.4	0	0	0.599869	0	0	0	0	0
AC007349.5	0	0	0	0	0	0	0.0924223	0
AC007349.7	0	0	0	0	0	0	0	0
AC007353.1	0	0	0	0	0	0	0	0
AC007358.1	0	0	0	0	0	0	0	0
AC007359.6	0	0	0	0	0	0	0	0
AC007362.1	0.0411412	0	0	0	0	0	0	0
AC007362.3	0	0	0	0	0	0	0	0
AC007364.1	0.194956	0.0624431	0.29491	0	0.429697	0.267528	0.134995	0.267211
AC007365.1	0	0	0	0	0	0	0	0
AC007365.2	0	0	0	0	0	0	0	0
AC007365.3	0	0	0	0	0	0	0	0
AC007365.4	0	0	0	0	0	0	0	0
AC007375.1	0	0	0	0	0	0	0	0
AC007377.1	0	0	3.45219	0	0	0	1.58024	0
AC007381.2	6.87946	4.57639	9.30589	1.50872	1.09348	3.54013	3.02307	2.90128
AC007381.3	0	0.0371856	0	0	0.447807	0	0.160783	0
AC007382.1	0	0	0	0	0	0	0	0
AC007383.3	0.880303	1.5709	1.71211	1.19512	2.28673	0.517713	0.391859	0.5171
AC007383.4	0	0	0	0	0	0	0	0
AC007383.6	0	0	0	0	0	0	0	0
AC007386.2	0.0530003	0.050927	0	0	0	0	0	0
AC007386.3	0	0	0	0	0	0	0	0
AC007386.4	0.156752	0	0	0	0	0	0	0
AC007387.2	1.55185	0	0	0.983183	2.56529	1.06476	1.07456	0.709001
AC007389.1	0	0	0	0	0	0	0	0
AC007389.2	0	0	0	0	0	0	0	0
AC007389.3	0	0	0	0	0	0	0	0
AC007389.4	0	0	0	0	0	0	0	0
AC007390.4	0	0	0	0	0	0	0	0
AC007391.2	0	0	0	0	0	0	0	0
AC007392.3	33.0526	33.4518	40.2655	24.4594	66.0581	71.6596	45.305	55.7001
AC007392.4	0.500596	0	0	0	0	0	0.173317	0.45742
AC007394.3	0	0	0	0	0	0	0	0
AC007395.3	0	0	0	0	0	0	0.371393	0
AC007395.4	0.802285	1.10129	0	0.653519	1.70514	1.41549	1.6666	0.785452
AC007401.1	0	0	0	0	0	0	0	0
AC007401.2	0	0	0	0	0	0	0	0
AC007402.1	0	0	0	0	0	0	0	0
AC007403.1	0	0	0	0	0	0	0	0
AC007403.2	97.3167	104.719	77.6691	13.4203	11.9257	19.9051	59.1488	63.1158
AC007403.3	0.136847	0	0	0	0	0	0	0
AC007405.4	0	0	0	0	0	0	0.079558	0.104985
AC007405.6	5.59224	8.30448	10.0936	0.724705	0.630293	0.261613	16.1052	12.7167
AC007405.8	0.145577	0	0.330322	0	0.240647	0	0.60482	0
AC007421.1	0	0	0	0	0	0	0	0
AC007422.1	0.384883	0.295861	0	0.146307	0	0	0	0.738543
AC007435.1	0	0	0	0	0	0	0	0
AC007436.1	0	0	0	0	0	0	0	0
AC007450.1	0	0	0	0	0	0	0	0
AC007461.1	28.8919	3.47022	6.70474	8.1123	3.79909	3.60428	14.0951	9.15001
AC007461.2	0	0	0	0	0	0	0	0
AC007463.2	1.38558	4.26041	0.628791	0	0.687132	0.285204	0.575659	0.569733
AC007486.1	0	0	0	0	0	0	0	0
AC007528.1	0	0	0	0	0	0	0	0
AC007535.1	0	0	0	0	0	0	0	0
AC007551.1	0	0	0	0	0	0	0	0
AC007551.2	0	0	0	0	0	0	0.155284	0
AC007551.3	0	0.0907757	0.214361	0.179559	0	0	0	0
AC007556.3	0.505488	0.242857	0.57349	0	4.178	0	0.525031	0.346417
AC007557.1	0	0	0	0	0	0	0	0
AC007557.2	0	0	0	0	0	0	0	0
AC007557.3	0	0	0	0	0	0	0	0
AC007557.4	0	0	0	0	0	0	0	0
AC007559.1	0	0	0	0	0	0	0	0.299578
AC007560.1	4.58352	5.66256	0.742875	1.8668	1.6236	2.6956	2.72041	4.03861
AC007560.2	0	0	0	0	0	0	0	0
AC007562.1	0	0.288422	0	0.285256	0	0	0	0
AC007563.1	0	0	0	0	0	0	0	0
AC007563.3	0.225232	0.324632	0	0	0	0	0.935759	0.308709
AC007563.4	0	0	0	0	0	0	0.21723	0
AC007563.5	77.7564	95.5214	70.7224	9.97733	9.76221	11.1429	19.7647	17.7625
AC007566.10	0	0	0	0	0.247138	0	0	0
AC007567.1	0	0	0	0	0	0	0	0
AC007568.1	0	0	0	0	0	0	0	0
AC007611.1	0	0	0	0	0	0	0	0
AC007618.3	0	0	0	0	0	0	0	0
AC007620.3	0.538836	0.739654	0	1.02415	1.14522	0.158447	0.159905	0
AC007631.1	0	0	0	0	0	0	0	0
AC007652.1	0	0	0	0	0	0	0	0
AC007677.2	0	0	0	0	0	0	0	0
AC007679.1	0	0	0	0	0	0	0	0
AC007679.3	0	0	0	0	0	0	0	0
AC007679.4	0.187421	0.360179	0	0	0	0	0	0
AC007680.2	0	0	0	0	0	0	0	0
AC007682.1	0.157588	0.113568	0.044697	0.149761	0.0325627	0.121641	0	0.0809978
AC007682.2	0	0	0	0	0	0	0	0
AC007682.3	0	0	0	0	0	0	0	0
AC007690.1	0	0	0	0	0	0	0	0
AC007731.1	0	0	0	0	0	0	0	0
AC007740.1	0.0517455	0	0.117413	0	0	0	0.026873	0.0354619
AC007742.3	0	0	0	0	0	0	0	0
AC007742.7	0	0	0	0	0	0	0	0
AC007743.1	0	0.0351961	0	0	0	0	0.0380451	0.100409
AC007750.5	0	0	0	0	0	0	0	0
AC007773.1	0	0	0	0	0	0	0	0
AC007773.2	0	0.569682	2.35421	0	0.490027	0	0.153949	0.812609
AC007773.3	0	0	0	0	0	0	0	0
AC007787.2	0	0	0	0	0	0	0	0
AC007790.4	0	0	0	0	0	0	0	0
AC007795.1	0	0	0	0	0	0	0	0
AC007796.1	0	0	0	0	0	0	0	0
AC007842.1	0	0	0	0	0	0	0	0
AC007875.2	0	0	0	0	0	0	0	0
AC007875.3	0	0	0	0	0	0	0	0
AC007879.1	0	0.13458	0	0	0	0.576587	0	0
AC007879.2	1.46295	5.19034	1.27673	0.427781	0.186026	0.463276	0.116885	0.154242
AC007879.3	1.07469	5.36976	0.97541	0	0.355304	0.884845	0.446494	0
AC007879.4	0.281642	0	0	0	0	0	0.146265	0.579039
AC007879.5	2.82465	3.20764	3.49598	0.976133	4.66931	1.05713	2.00036	1.75979
AC007879.6	0	0	0	0	0	0	0	0
AC007879.7	0	0	0	0	0	0	0	0
AC007880.1	0.274733	0	0.0890549	0.22379	0	0	0	0.0537937
AC007881.1	0	0	0	0	0	0	0	0
AC007881.2	0	0	0	0	0	0	0	0
AC007881.4	0	0	0	0	0	0	0	0
AC007899.3	0	0	0	0	0	0	0	0
AC007919.1	0	0	0	0	0	0	0	0
AC007919.18	0	0.687162	0.811343	0	0.591081	0	0	0
AC007919.19	0	0	0	0	0	0	0	0
AC007919.2	0	0	0	0	0	0	0	0
AC007948.1	0	0	0	0	0	0	0	0
AC007950.1	0.126166	0	0	0	0	0	0	0
AC007952.1	0	0	0	0	0	0	0	0
AC007952.4	0	0	0	0	0	0	0	0
AC007952.5	0	0	0	0	0	0	0	0
AC007952.6	0	0	0	0	0	0	0	0
AC007956.1	0	0	0	0	0	0	0	0
AC007965.1	0	0	0	0	0	0	0	0
AC007966.1	3.23152	1.55255	1.22208	0	0.534189	0.221723	2.01387	7.08673
AC007967.2	0	0	0	0	0	0	0	0
AC007967.3	0	0	0	0	0	0	0	0
AC007967.4	0	0	0	0	0	0	0	0
AC007969.4	0	0	0	0	0	0	0	0
AC007969.5	17.8354	29.6306	24.2061	108.351	68.8854	83.0309	55.0555	61
AC007970.1	0.113329	0.217791	0	0	0	0	2.23649	1.24265
AC008045.1	0	0	0	0	0	0	0	0
AC008060.5	0	0	0	0	0	0	0	0
AC008060.7	0.0500273	0	0	0	0	0	0	0
AC008060.8	0.581216	5.02632	3.29703	0	0	0	0.150922	0
AC008063.2	0	0	0	0	0	0	0	0
AC008063.3	0	0	0	0	0	0	0	0
AC008064.1	0	0	0	0	0	0	0	0
AC008065.1	0.222967	0	0	0	0	0	0.231587	0
AC008067.2	8.16762	3.69323	4.36066	2.73952	8.20682	7.25226	8.31705	1.97554
AC008069.1	0	0	0	0	0	0	0	0
AC008069.2	0.326705	0	0	0	0	0	0.254502	0
AC008072.1	0	0	0	0	0	0	0	0
AC008073.7	3.17568	4.27203	1.44116	4.02394	4.8996	3.05048	1.53928	0.580356
AC008073.9	0	0	0	0	0	0	0	0
AC008074.3	0	0	0	0	0	0	0	0
AC008074.4	0.135651	0.130345	0	0	0	0	0	0
AC008074.5	0	0	0	0	0	0	0	0
AC008079.9	0	0	0	0	0	0	0	0
AC008085.1	0	0	0	0	0	0	0	0
AC008088.4	0	0	0	0	0	0	0	0
AC008122.1	0	0	0	0	0	0	0	0
AC008132.1	0	0	0	0.0793316	0	0	0	0
AC008132.12	0.104151	0	0	0	0	0	0	0
AC008132.13	0	0	0	0	0	0	0	0
AC008132.14	0	0	0	0	0	0	0	0
AC008147.1	0	0	0	0	0	0	0	0
AC008147.2	0.834327	0	1.89313	0	0	0	0	1.14355
AC008154.4	0	0	0	0	0	0	0	0
AC008154.5	0	0	0	0	0	0	0	0
AC008155.1	1.6509	1.81294	3.21085	1.34478	0	1.45636	1.46977	0.969758
AC008155.2	0	0	0	0	0	0	0	0
AC008163.4	0	0	0	0	0	0	0.263373	0
AC008163.6	0	0	0	0	0	0	0	0
AC008166.1	0	0	0	0	0	0	0	0
AC008171.1	0	0	0	0	0	0	0	0
AC008173.1	0	0	0	0	0	0	0	0
AC008174.3	0	0	0	0	0	0	0	0
AC008175.1	0	0	0	0	0	0	0	0
AC008264.4	0	0	0	0	0	0	0	0
AC008265.2	0	0	0	0	0	0.103108	0	0
AC008267.1	0	0	0	0	0	0	0	0
AC008268.1	0	0	0	0	0	0	0	0
AC008268.2	0.0957635	0.69013	0.434586	0	0.395756	0	0	0.196884
AC008269.2	0.120112	0	0	0.228293	0.595656	0	0.124756	0.164629
AC008271.1	0	0.0806313	2.85608	0	0	0	0	0
AC008277.1	0	0	0	0	0	0	0	0
AC008278.2	0	0	0	0	0	0	0	0
AC008278.3	0	0	0	0	0	0	0	0
AC008280.1	0	0	0	0	0	0	0	0
AC008280.3	0	0	0	0	0	0	0	0
AC008281.1	0	0	0	0	0	0	0	0
AC008372.1	359.747	684.57	293.436	469.246	279.85	498.503	183.164	206.255
AC008387.1	0	0	0	0	0	0	0	0
AC008391.1	0	0	0	0	0	0	0	0
AC008394.1	0	0	0	0	0	0	0	0
AC008397.1	0	0	0	0	0	0	0	0
AC008410.1	0	0	0	0	0	0	0	0
AC008427.2	0	0.45531	0	0	0	0.243839	0	0.4871
AC008440.10	0	0	0	0	0	0	0	0
AC008440.5	0	0	0	0	0	0	0	0
AC008443.1	0	0	0	0	0	0	0	0
AC008498.1	0	0	0	0	0	0	0	0
AC008536.1	0	0	0	0	0	0	0	0
AC008555.1	0	0	0	0	0	0	0	0
AC008555.2	0	0	0	0	0	0	0	0
AC008565.1	0	0	0	0	0	0	0	0
AC008581.1	0	0	0	0	0	0	0	0
AC008592.3	0.371255	0	0	0	0	0	0	0
AC008592.4	0	0	0	0	0	0	0	0
AC008592.5	0.888039	1.81326	1.25938	0.421967	0	0.22849	0.922372	0
AC008592.7	0.543554	0	0	0	0	0	0	0
AC008592.8	1.13481	2.04453	0.643735	0.808834	0.93795	3.21181	1.62068	0.972122
AC008625.1	0	0	0	0	0	0	0	0
AC008671.1	0	0	0	0	0	0	0	0
AC008674.1	0	0	0	0	0	0	0	0
AC008686.1	0	0.388318	0	0	0	0	0	0
AC008691.1	0	0	0.629916	0	0	0	0	0
AC008694.2	0	0	0	0	0	0	0	0
AC008694.3	0	0	0	0	0	0	0	0
AC008697.1	1.33296	2.56164	0.795938	0.533372	2.31943	1.73289	0.874418	2.21162
AC008703.1	0.0771296	0.111169	0	0.293196	0.382499	0.317524	0	0.211432
AC008703.2	0	0	0	0	0	0	0	0
AC008706.1	0	0	0	0	0	0	0	0
AC008731.1	0	0	0	0	0	0	0	0
AC008738.1	0	0	0	0	0	0	0	0
AC008738.2	0	0	0	0	0	0	0	0
AC008746.10	0	0	0	0	0	0	0	0
AC008746.12	0	0	0	0	0	0	0	0
AC008746.3	0	0	0	0	0	0	0	0
AC008746.5	0	0	0	0	0	0	0	0
AC008746.9	0	0	0	0	0	0	0	0
AC008747.1	0	0	0	0	0	0	0	0
AC008752.1	0	0	0	0	0	0	0	0
AC008752.2	0	0	0	0	0	0	0	0
AC008752.3	0	0	0	0	0	0	0	0
AC008753.3	190.429	284.315	236.815	76.3351	103.876	86.0434	129.685	132.938
AC008753.4	0.601491	0	0	0.381079	1.32573	0.412699	0	0
AC008753.6	0	0	0	0	0.292175	0	0.183581	0
AC008780.1	0	0	0	0	0	0	0	0
AC008781.7	0	0	0	0	0	0	0.129778	0
AC008834.1	12.1573	11.2236	14.3337	2.49194	1.77324	4.90674	10.6466	13.5592
AC008834.2	0	0	0	0	0	0	0	0
AC008836.1	0	0	0	0	0	0	0	0
AC008850.3	0	0	0	0	0	0	0	0
AC008865.1	0	0	0	0	0	0	0	0
AC008869.1	0	0	0	0	0	0	0	0
AC008914.1	0	0	0	0	0	0	0	0
AC008937.2	0	0	0	0	0	0	0	0
AC008937.3	0	0	0	0	0	0	0	0
AC008938.1	0	0	0	0	0	0	0	0
AC008940.1	1088.17	1146.66	1184.88	1341.95	998.83	1074.26	1503.43	1346.38
AC008948.1	0	0	0	0	0	0	0	0
AC008949.1	0	0	0	0	0	0	0	0
AC008964.1	0	0	0	0	0	0	0	0
AC008967.1	0	0	0	0	0	0	0	0
AC008982.2	0	0	0	0	0	0	0	0
AC008984.2	0	0	0	0	0	0	0	0
AC008984.5	0	0	0	0	0	0	0	0
AC008984.6	0	0	0	0	0	0	0	0
AC008984.7	0	0	0	0	0	0	0	0
AC008991.1	0	0	0	0	0	0	0	0
AC008992.1	0	0	0	0	0	0	0	0
AC009005.2	0.667749	0.769953	0.303032	0	0	0	0.277426	0.366093
AC009009.1	0	0	0	0	0	0	0	0
AC009014.3	0	0	0	0	0	0	0	0
AC009035.1	0	0	0	0	0	0	0	0
AC009041.1	0	0	0	0	0	0	0	0
AC009041.2	0	0	0	0	0	0	0	0
AC009052.12	0	0	0	0	0	0	0	0
AC009060.1	8.55349	5.08789	1.84841	1.9354	1.68326	0	0.423056	0.279134
AC009061.1	0	0	0	0	0	0	0	0
AC009065.1	0	0	0	0	0	0	0	0
AC009065.2	0	0	0	0	0	0	0	0
AC009065.3	0	0	0	0	0	0	0	0
AC009080.1	0	0	0	0	0	0	0	0
AC009081.1	0	0	0	0	0	0	0	0
AC009093.1	0	0	0	0	0	0	0	0
AC009095.4	0	0	0	0	0	0	0	0
AC009107.1	0	0	0	0	0	0	0	0
AC009110.1	0.278109	0.26723	0.315522	0.528593	1.60905	0	1.01101	0.190592
AC009120.10	0	0	0	0	0	0	0.169668	0
AC009120.3	0	0	0	0	0	0	0	0
AC009120.4	13.048	12.7382	13.2638	3.3728	5.86681	8.5945	9.10728	9.58582
AC009120.5	0.151252	0	0	0	0	0	0.1571	0
AC009120.6	0	0	0	0	0	0	0	0
AC009120.8	0	0	0	0	0	0	0	0
AC009121.1	0	0	0	0	0	0	0	0
AC009132.1	0	0	0	0	0	0	0	0
AC009133.12	1.92713	2.14413	2.30146	0	0.670665	0.208777	1.79094	0.695099
AC009133.14	0	0	0	0	0	0	0	0
AC009133.15	0	0	0	0	0	0	0	0
AC009133.17	0	0	0	0	0	0	0	0
AC009133.20	0	0	0	0	0	0	0	0
AC009133.21	0	0	0	0	0	0	0	0
AC009134.1	0	0	0	0	0	0	0	0
AC009142.1	0	0	0	0	0	0	0	0
AC009158.1	0	0	0	0	0	0	0	0
AC009159.1	0	0	0	0	0	0	0	0
AC009161.1	0	0	0	0	0	0	0	0
AC009166.5	0	0	0	0	0	0	0	0
AC009196.1	0	0	0	0	0	0	0	0
AC009227.2	0	0.0315652	0	0	0	0	0	0
AC009227.3	0	0	0	0	0	0	0	0
AC009228.1	0	0	0	0	0	0	0	0
AC009229.5	0.249493	0.958934	0	0	1.03107	0	0.388709	0.854905
AC009229.6	0	0	0	0	0	0	0	0
AC009234.1	7.26761	0.102696	0	0	0	0	7.10455	8.05683
AC009234.2	0	0	0	0	0	0	0	0
AC009236.2	3.78842	5.52774	2.22863	1.33343	0.463887	0.577629	1.74884	1.92315
AC009237.10	0	0	0	0	0	0	0	0
AC009237.11	0	0	0	0	1.35372	0	0	0
AC009237.13	0	0	0	0	0	0	0	0
AC009237.14	0	0	0	0	0	0	0	0
AC009237.16	0	0	0	0	0	0	0	0
AC009237.17	0	0	0	0	0	0	0	0
AC009237.2	0	0	0	0	0	0	0	0
AC009237.4	0	0	0	0	0	0	0	0
AC009237.5	0	0	0	0	0	0	0	0
AC009237.6	0	0	0	0	0	0	0	0
AC009237.8	0.145304	0	0	0	0	0	0	0
AC009238.6	0	0	0	0	0	0	0	0
AC009238.7	0	0	0	0	0	0	0	0
AC009238.8	0	0	0	0	0	0	0	0
AC009245.3	0.270043	0.259479	0.204248	0.68435	0.297598	0.370567	1.12193	0.493504
AC009262.2	1.06499	0.730952	0	0.578343	0	0	0	0
AC009263.2	0	0	0	0	0	0	0	0
AC009274.6	0	0	0	0	0	0	0	0
AC009276.4	0.306689	0	0	0	0	0	0	0
AC009297.1	0	0	0	0	0	0	0	0
AC009299.1	0	0	0	0	0	0	0	0
AC009299.2	0	0	0	0	0	0	0	0
AC009299.3	0	0	0	0	0	0	0	0
AC009299.4	0	0.103985	0	0	0.178891	0.222754	0.56201	0
AC009299.5	0	0	0	0	0	0.623885	0	0
AC009302.2	3.18328	5.35282	4.06296	0.378147	0.986651	1.22857	2.68641	2.72693
AC009302.4	0	0.951793	0	0	0	0	0.171473	0.678831
AC009303.1	0.101032	0.0970795	0	0	0	0	0	0.138477
AC009303.3	0.661299	0	0	0	0	0	0.45791	0
AC009305.1	0	0	0	0	0	0	0	0
AC009305.2	0	0	0	0	0	0	0	0
AC009310.1	0	0	0	0	0	0	0	0
AC009312.1	0.917478	0.755646	0.594802	0.498235	0.866653	0.539576	1.22522	0
AC009313.1	0.154259	0.148225	0	0	0	0	0.160223	0.211432
AC009313.2	0	0	0.0907066	0.15196	0	0	0.041521	0
AC009336.1	0	0	0	0	0	0	0	0
AC009336.24	0	0	1.72763	0	0	0	0.143786	0.474354
AC009362.2	0.382229	0.550914	0	0.363245	0.315923	0	0.397006	0.261946
AC009365.3	0	0	0	0	0	0	0	0
AC009365.4	0	0.595663	0	0	0	0	0	0
AC009403.2	10.8549	10.4303	10.0346	0.254711	3.54445	0	4.17576	4.22462
AC009404.2	0	0.149713	0.117846	0	0	0	0	0.569479
AC009410.1	6.31299	5.84545	1.04178	8.50831	12.9024	11.8132	6.08018	8.3381
AC009411.1	0	0	0	0	0	0	0	0
AC009411.2	0	0	0	0	0	0	0	0
AC009413.2	0.972336	0.934299	0	0	0.642931	0.400287	0.201986	0
AC009414.1	1.22606	0.1683	0	1.99744	0	0	0.727695	4.08116
AC009469.1	0	0	0	0	0	0	0	0
AC009473.1	0.224255	0.107741	1.27212	0	0	0	1.04816	0.30737
AC009474.1	0	0.142921	0	0	0	0.204108	0	0
AC009474.2	0	0.548214	0	0	0	0	0	0
AC009477.7	0	0	0	0	0	0	0	0
AC009478.1	8.14582	5.57188	7.20536	3.93623	4.10812	5.68379	10.8986	7.19094
AC009478.2	0	0	0	0	0	0	0	0
AC009480.1	0	0	0	0	0	0	0	0
AC009480.3	0	0	0	0	0	0	0	0
AC009480.4	0	0	0	0	0	0	0	0
AC009487.4	0	0	0	0	0	0	0	0
AC009487.5	0	0	0	0	0	0	0	0
AC009492.1	0	0	0	0.264771	0	0	0.28938	0
AC009494.3	0	0	0	0	0	0	0.177126	0
AC009495.1	0	0	0	0	0	0	0	0
AC009495.2	0	0.0957087	0.22601	0.189316	0	0.205025	0.103456	0
AC009495.3	0	0	0	0	0	0	0	0
AC009495.4	0	0	0	0	0	0	0	0
AC009498.1	0.286848	0	0	0	0	0	1.34072	0.982903
AC009499.1	18.9718	21.6093	25.6353	16.6115	16.7378	26.9847	27.3438	41.6343
AC009499.2	4.15906	9.36647	10.6168	0	0	0.267528	1.07996	1.60327
AC009500.2	2.26256	2.04616	0	0.758889	0.660024	1.91767	1.79708	4.56047
AC009501.4	0.0816977	0	0	0	0	0	0	0
AC009502.1	0	0.097333	0	0	0	0.417009	0	0.277677
AC009502.4	28.6439	11.5842	6.78742	38.4199	19.4794	21.2704	7.72028	16.2755
AC009505.2	0.247767	0.47615	0.562197	0	0	0	0.257346	0
AC009505.4	0	0	0	0	0	0	0	0
AC009506.1	0.882912	0.199617	0.82492	0.0987131	1.20194	0.962135	1.02493	0.355924
AC009506.2	0	0	0	0	0	0	0	0
AC009508.1	0.155496	0	0	0	0	0	0	0
AC009517.2	0	0	0	0	0	0	0	0
AC009518.2	0	0	0	0	0	0	0	0
AC009518.3	0	0	0	0	0	0	0	0
AC009518.4	16.8377	33.5257	25.6018	2.96934	3.44335	3.03708	7.39213	7.13759
AC009518.8	0	0	0.220352	0	0	0	0	0
AC009531.2	0	0	0	0	0	0	0	0
AC009541.1	0.0291482	0	0	0	0	0	0	0
AC009542.2	0	0	0	0	0	0	0	0
AC009677.1	0	0	0	0	0	0	0	0
AC009695.1	0	0	0	0	0	0	0	0
AC009779.1	0	0	0	0	0	0	0	0
AC009784.1	0	0	0	0	0	0	0	0
AC009784.3	8.71825	9.69362	5.93466	1.89377	5.97059	2.82	4.39829	3.92625
AC009784.4	0.168679	0.162081	0	0	0	0	0	0
AC009800.1	0	0	0	0	0	0	0	0
AC009802.1	0	0	0	0	0	0	0	0
AC009831.1	0	0	0	0	0	0	0	0
AC009835.1	0	0	0	0	0	0	0	0
AC009878.2	11.3415	10.1004	9.41505	6.83496	5.71589	7.4021	7.9012	7.5829
AC009892.1	0	0	0	0	0	0	0	0
AC009892.10	0	0	0	0	0	0	0	0
AC009892.2	0	0	0	0	0	0	0	0
AC009892.5	0	0	0	0	0	0	0	0
AC009892.9	0	0	0	0	0	0	0	0
AC009941.1	0	0	0	0	0	0	0	0
AC009945.4	0.520754	0.750575	0	0	0.430418	0	0.540887	0.35688
AC009947.2	0	0	0	0	0	0	0	0
AC009947.3	0	0	0	0	0	0	0	0
AC009947.5	0	0	0	0	0	0	0	0
AC009948.5	8.04982	6.82004	8.05253	2.63227	4.14944	3.91969	4.67499	3.32185
AC009948.7	0.108825	0.522841	0.493861	0	0	0	0.113033	0.596635
AC009950.2	1.83832	0.662403	0	1.31026	1.13957	0	0	0.629912
AC009951.1	0	0	0	0	0	0	0.027172	0
AC009951.2	0	0	0	0	0	0	0	0
AC009955.8	0	0	0	0.544197	0	0	0.297388	0
AC009960.1	0	0	0	0	0	0	0	0
AC009960.2	0	0	0	0	0	0	0	0
AC009960.3	0	0	0	0	0	0	0	0
AC009960.4	0	0	0	0	0	0	0	0
AC009960.5	0	0	0	0	0	0	0	0
AC009960.6	0	0	0	0	0	0	0	0
AC009960.7	0	0	0	0	0	0	0	0
AC009961.2	0	0	0	0	0	0	0	0
AC009961.3	3.17809	4.07169	4.1665	4.69816	2.45166	4.94262	4.32792	3.96877
AC009961.5	0	0	0	0	0	0	0	0
AC009963.3	0	0	0	0	0	0	0	0
AC009963.4	0	0	0	0	0	0	0	0
AC009963.5	0	0	0	0	0	0	0	0
AC009963.6	0	0	0	0	0	0	0	0
AC009965.1	0	0	0	0	0	0	0.16617	0
AC009965.2	1.36127	3.79326	0.926639	1.29366	0	1.68121	1.55529	0.746317
AC009967.3	0	0	0	0	0	0	0	0
AC009969.1	5.86454	3.46777	8.18891	5.14456	9.69442	13	7.96551	6.80146
AC009970.1	0	0	0	0	0	0	0	0
AC009974.11	0	0	0	0	0	0	0	0
AC009977.1	0	0	0	0	0	0	0	0
AC009987.1	0	0	0	0	0	0	0	0
AC009994.2	0	0	0	0	0	0	0	0
AC009997.1	0	0	0	0	0	0	0	0
AC010082.2	0	0	0	0	0	0	0	0
AC010084.1	0	0	0	0	0	0	0	0
AC010086.1	0	0	0	0	0	0	0	0
AC010086.5	0	0	0	0	0	0	0	0
AC010090.1	0	0	0	0	0	0	0	0
AC010091.1	6.94805	5.04057	4.53259	7.26327	7.20717	6.18549	7.43318	6.97573
AC010091.4	1.05091	1.5147	0.79486	0.332906	0	0.360529	4.36617	7.92225
AC010092.1	0	0	0	0	0	0	0	0
AC010095.5	0	0	0	0	0	0	0	0
AC010095.6	0	0.517758	0	0	0	0	0	0
AC010095.7	0.121428	0	0	0	0	0	0.126122	0
AC010096.1	0	0.0872523	0	0	0	0	0	0
AC010096.2	0	0	0	0	0	0	0	0
AC010105.1	0	0	0	0	0	0	0	0
AC010127.3	2.66301	1.38908	2.93493	4.04919	3.64746	1.87936	1.50152	0.625712
AC010132.10	4.97919	5.84762	3.76602	4.46901	2.05772	3.98574	7.61388	7.20375
AC010132.11	0	0	0	0	0	0	0	0
AC010136.2	1.50267	3.54409	1.23987	0	0.451636	0	0.425663	0.936181
AC010139.1	0	0	0	0	0	0	0	0
AC010141.1	0	0	0	0	0	0	0	0
AC010141.4	0	0	0	0	0	0	0	0
AC010141.6	0	0	0	0	0	0	0	0
AC010141.8	0	0	0	0	0	0	0	0
AC010145.4	0.601491	0.433471	0	0	0	0	0	0
AC010146.1	0.883405	0.424424	0.334083	0.83953	2.19048	0.909191	0	0
AC010146.2	0	0	0	2.68141	1.16604	0	1.46531	0.96682
AC010148.1	1.55013	1.07574	0.58622	1.14577	0.284716	0.354527	0.35779	0.354107
AC010149.4	8.10443	11.6811	7.83252	8.55768	1.24047	1.54463	2.49415	5.34836
AC010150.1	0	0	0	0	0	0	0	0
AC010150.2	0	0	0	0	0	0	0	0
AC010153.3	0	0	0	0	0	0	0	0
AC010154.2	0	0	0	0	0	0	0	0
AC010170.1	0	0	0	0	0	0	0	0
AC010196.1	0	0	0	0	0	0	0	0
AC010203.1	0	0	0	0	0	0	0	0
AC010207.1	0	0	0	0	0	0	0	0
AC010209.1	0	0	0	0	0	0	0	0
AC010226.4	0.124613	0.239477	0	0	0.617977	0.256501	0.647154	0
AC010235.1	0	0	0	0	0	0	0	0
AC010240.2	0	0	0	0	0	0	0	0
AC010240.3	0	0	0	0	0	0	0	0
AC010243.1	0	0.404103	0	1.99834	0	0.432831	1.09204	1.15285
AC010247.1	0	0	0	0	0	0	0	0
AC010295.1	0	0	0	0	0	0	0	0
AC010296.1	0	0	0	0	0	0	0	0
AC010297.1	0	0	0	0	0	0	0	0
AC010311.1	0	0	0	0	0	0	0	0
AC010319.1	0	0	0	0	0	0	0	0
AC010323.1	0	0	0	0	0	0	0	0
AC010327.1	0	0	0	0	0	0	0	0
AC010327.2	0	0	0	0	0	0	0	0
AC010329.1	0	0	0	0	0	0	0	0
AC010335.1	0	0	0	0	0	0	0	0
AC010336.1	0.0327463	0	0	0	0	0	0	0
AC010368.1	0	0	0	0	0	0	0	0
AC010368.2	0	0	0	0	0	0	0	0
AC010376.1	0	0	0	0	0	0	0	0
AC010422.1	0	0	0	0	0	0	0	0
AC010423.1	3.717	6.90509	7.30954	4.94535	9.21662	5.48321	7.8501	6.36827
AC010441.1	0	0	0	0	0	0	0	0
AC010455.1	0	0	0	0	0	0	0	0
AC010458.1	0	0	0	0	0	0	0	0
AC010468.1	0.0949723	0.273771	0	0	0.470984	0	0.690509	0.650858
AC010468.2	0	0	0	0	0	0	0	0
AC010468.3	0	0	0	0	0	0.697443	0	0
AC010492.2	0	0	0	0	0	0	0	0
AC010492.4	0	0	0	0	0	0	0	0
AC010492.5	0	0	0	0	0	0	0	0
AC010504.2	0	0	0	0	0	0	0.551058	0.72718
AC010518.3	0	0	0	0	0	0	0	0
AC010522.1	0.732004	0.234456	0	0.927531	0.806696	0.502247	0.253435	0
AC010524.2	1.37921	1.91934	1.07914	1.31071	0.393088	1.81104	0.345783	0.521484
AC010524.4	0	0	0	0	0	0	0	0
AC010525.1	0	0	0	0	0	0	0	0
AC010525.2	0	0	0	0	0	0	0	0
AC010525.4	0	0	0	0	0	0	0	0
AC010525.5	1.98955	0.382344	0.902879	0.756294	0	0	0	0
AC010525.6	0	0	0	0	0	0	0	0
AC010525.7	0.139179	0.133735	0	0.264533	0	0	0	0
AC010528.1	0	0	0	0	0	0	0	0
AC010536.1	0.445933	0.971242	1.01185	0.508543	0	0.0611933	0.154391	0.0407472
AC010543.1	0	0	0	0	0	0	0	0
AC010546.1	0	0	0	0	0	0	0	0
AC010547.9	0	0	0	0	0	0	0	0
AC010595.1	0	0	0	0	0	0	0	0
AC010609.1	0	0	0	0	0	0	0	0
AC010620.1	0	0	0	0	0	0	0	0
AC010641.1	0	0	0	0	0	0	0	0
AC010642.1	0	0	0	0	0	0	0	0
AC010642.2	0	0	0	0	0	0	0	0
AC010646.3	0	0	0	0	0	0	0	0
AC010649.1	0.37096	0.178224	0.420864	0	0	0	0.963254	0
AC010677.5	0.564993	0	0	0	0	0	0.195612	0
AC010723.1	0	0	0	0	0	0	0	0
AC010723.2	0	0	0	0	0	0	0	0
AC010724.1	0	0	0	0	0	0	0	0
AC010729.1	0	0	0	0	0	0	0	0
AC010729.2	0	0	0	0	0	0	0	0
AC010729.3	0	0	0	0	0	0	0	0
AC010731.2	0	0	0	0	0	0	0	0
AC010731.3	0	0	0	0	0	0	0	0
AC010731.4	0	0	0	0	0	0	0	0
AC010731.6	0	0.264387	0	0	0	0	0	0
AC010733.4	0	0	0	0	0	0	0	0
AC010733.5	0.193497	1.11557	0	2.20664	0	0.39829	0	0
AC010733.7	0	0	0	0	0	0	0	0
AC010739.1	0	0	0	0	0	0	0	0
AC010740.1	0	0.763011	0	0	0	0	0	0
AC010744.1	2.04864	2.46063	1.74318	0.486724	0	0	1.59589	3.15892
AC010745.1	0	0	0	0	0	0	0	0
AC010745.2	0	0	0	0	0	0	0	0
AC010745.3	0	0	0	0	0	0	0	0
AC010745.4	0	0	0	0	0	0	0	0
AC010746.3	0	0	0.389517	0	0	0	0	0
AC010747.2	0	0	0	0	0	0	0	0
AC010754.1	0	0	0	0	0	0	0	0
AC010760.1	0	0	0	0	0	0	0	0
AC010761.10	0	0	0	0	0	0	0	0
AC010761.13	0	0	0	0	0	0	0	0
AC010761.14	0	2.27077	3.57485	2.24585	1.30218	0	0.409098	0.539848
AC010761.6	0	0	0	0	0	0	0	0
AC010761.8	0.172619	0.2488	0.195841	0	0	0	0	0.236597
AC010761.9	0	0	0	0	0	0	0	0
AC010874.1	0	0	0	0	0	0	0	0
AC010877.1	0	0	0	0	0	0	0	0
AC010878.3	0	0	0	0.281714	0.245014	0	0	0
AC010880.1	0	0	0	0	0	0	0	0
AC010883.5	0.194956	0.374659	0	0	0	0	0.202493	0
AC010884.1	0	0	0	0	0	0	0	0
AC010884.2	0	0	0	0	0	0	0	0
AC010886.2	0	0	0	0	0	0	0	0
AC010887.1	0	0	0	0	0	0	0	0
AC010890.1	0	0	0	0	0	0	0	0.203996
AC010891.2	0	0	0	0	0	0	0	0
AC010894.3	13.4572	12.7768	9.81485	3.95844	3.17793	7.91428	4.32636	6.80699
AC010894.4	0	0	0	0	0	0	0	0
AC010894.5	0	0	0	0	0	0	0	0
AC010900.2	0	0	0	0	0	0	0	0
AC010904.1	0	0	0	0	0	0	0	0.33762
AC010907.2	0	0	0	0	0	0	0	0
AC010907.5	0	0.184776	0.218168	0	0	0	0	0
AC010928.1	0	0	0	0	0	0	0	0
AC010930.1	0	0.866943	0	0	0	0	0.937119	0
AC010967.1	0	0	0	0	0	0	0	0
AC010967.2	12.685	17.2542	8.59748	4.38362	5.17416	10.1729	9.58209	11.5156
AC010967.3	0	0	0	0	0	0	0	0
AC010969.1	0	0.0309109	0	0	0	0	0	0
AC010970.1	0	0	0	0	0	0	0	0
AC010970.2	52.0737	48.792	20.2809	191.056	110.278	161.048	124.992	115.938
AC010971.1	0	0	0	0	0	0	0	0
AC010974.3	0	0	0.470753	0	0	0	0	0
AC010975.1	0	0	0	0	0	0	0	0
AC010975.2	0	0	0	0	0	0	0	0
AC010976.2	0.100487	0	0	0	0	0	0	0
AC010980.2	0	0.100196	0	0	0	0	0	0.142922
AC010982.1	0	0.0883378	0	0	0	0	0	0
AC010982.2	0	0	0	0	0	0	0	0
AC010983.1	1.28314	0.435158	4.11038	0	0	0	0.0783971	0
AC010987.5	34.8469	35.2695	26.3565	9.71408	7.68052	11.4765	3.86071	7.0051
AC010987.6	2.88965	2.57093	1.94275	0.406834	0	1.54207	2.77904	1.4669
AC010999.1	0	0	0	0	0	0	0	0
AC011073.1	0	0	0	0	0	0	0	0
AC011193.1	0	0	0	0	0	0	0	0
AC011196.3	0	0	0	0	0	0	0	0
AC011225.1	4.20555	3.83898	2.38566	3.99668	5.56161	0.432831	0.436814	0.288212
AC011233.2	0	0	0	0	0	0	0	0
AC011239.1	7.70609	12.5113	9.94868	12.1214	2.85521	1.36742	8.41802	9.65164
AC011242.5	0	0	0	0	0	0	0	0
AC011242.6	0	0	0	0	0	0	0	0
AC011243.1	0	0	0	0	0	0	0	0
AC011247.3	0.999044	4.15984	1.51126	0.63295	0	2.74188	0.345889	0.456438
AC011284.3	0	0	0	0	0.149842	0	0	0
AC011286.1	0	0	0	0	0	0	0	0
AC011288.2	52.7149	51.1945	30.383	37.7735	41.2404	37.4263	57.8273	67.0363
AC011290.4	0.749685	1.44072	1.70108	0.712451	1.54909	0	0.778669	0.770653
AC011290.5	0	0.0905919	0	0	0	0	0	0
AC011293.1	0	0	0	0	0	0	0	0
AC011294.3	0	0	0	0	0	0	0	0
AC011298.1	0	0	0	0	0	0	0	0
AC011298.2	0	0	0	0	0	0	0	0
AC011306.1	0	0	0	0	0	0	0	0
AC011306.2	0	0	0.195624	0	0	0	0	0
AC011308.1	0	0	0	0	0	0	0	0
AC011313.1	0	0	0	0	0	0	0	0
AC011322.1	0	0	0	0	0	0	0	0
AC011330.5	0.0239853	0	0	0	0	0	0	0
AC011343.1	0.124546	0.119674	0	0	0.114379	0.0284848	0	0
AC011357.1	0	0	0	0	0	0	0	0
AC011363.1	0	0	0	0	0	0	0	0
AC011366.3	0	0	0	0	0	0	0	0
AC011379.1	0	0	0	0	0	0	0	0
AC011385.1	0	0	0	0	0	0	0	0
AC011385.2	0	0	0	0	0	0	0	0
AC011406.2	0	0	0	0	0	0	0	0
AC011407.1	0	0	0	0	0	0	0	0
AC011410.1	0	0	0	0	0	0	0	0
AC011416.1	0	0	0	0	0	0	0	0
AC011431.1	0	0	0	0	0	0	0	0
AC011431.2	0	0	0	0	0	0	0	0
AC011450.1	0	0	0	0	0	0	0	0
AC011453.1	0	0	0	0	0	0	0	0
AC011456.1	0	0	0	0	0	0	0	0
AC011465.1	0	0	0	0	0	0	0	0
AC011467.1	0	0	0	0	0	0	0	0
AC011475.1	0	0	0	0	0	0	0	0
AC011477.1	0	0	0	0	0	0	0	0
AC011478.1	0	0	0	0	0	0	0	0
AC011484.1	0	0	0	0	0	0	0	0
AC011495.1	0	0	0	0	0	0	0	0
AC011498.1	0	0	0	0	0	0	0	0
AC011499.1	0	0	0	0	0	0	0	0
AC011500.1	0	0	0	0	0	0	0	0
AC011513.4	0	0	0	0	0	0	0	0
AC011515.2	0	0	0	0	0	0	0	0
AC011516.1	0	0	0	0	0	0	0	0
AC011516.2	0	0	0	0	0	0.430884	0	0
AC011518.1	0	0	0	0	0	0	0	0
AC011518.2	0	0	0	0	0	0	0	0
AC011523.2	0	0	0	0	0	0	0	0
AC011524.1	0	0	0	0	0	0	0	0
AC011524.2	0	0	0	0	0	0	0	0
AC011524.3	0	0	0	0	0	0	0	0
AC011525.2	0	0	0	0	0	0	0	0
AC011525.4	0	0	0	0	0	0	0	0
AC011526.1	0	0	0	0	0	0	0	0
AC011530.4	0	0	0	0	0	0	0	0
AC011551.3	0.159491	0.153252	0	0	0	0	0	0
AC011558.5	0	0	0	0	0	0	0	0
AC011591.1	0	0	0	0	0	0	0	0
AC011625.1	0	0	0	0	0	0	0	0
AC011626.1	0	0	0	0	0	0	0	0
AC011648.1	0	0	0	0	0	0	0	0
AC011652.1	0	0	0	0	0	0	0	0
AC011652.2	0	0	0	0	0	0	0	0
AC011718.1	0	0.448239	0	0	0	0	0	0
AC011718.2	0	0	0	0	0	0	0	0
AC011718.3	0	0	0	0	0	0	0	0
AC011737.2	0	0	0	0	0	0	0	0
AC011738.1	0	0	0	0	0	0	0	0
AC011738.4	1.22402	0.869321	0.483022	0.859779	0.87973	0.766805	0.635673	0.620011
AC011742.3	0	0	0	0	0	0	0	0
AC011742.5	0	0	0	0	0	0	0	0
AC011747.3	0.0748961	0	0	0.142353	0	0	0	0
AC011747.4	0.169879	0.130587	0.154186	0.0322884	0.0842461	0.0349676	0.0176447	0
AC011747.6	6.45459	8.84128	3.11613	3.91533	1.13509	4.24021	3.70867	1.8823
AC011747.7	0.510117	0	0	0	0.210813	0	0	0.699179
AC011748.1	0	0	0	0	0	0	0	0
AC011752.1	0	0	0.363013	0	0.528926	1.64654	0.830848	2.41207
AC011753.5	0	0	0	0	0	0	0	0
AC011753.6	0	0	0	0	0	0	0	0
AC011754.1	0	0	0	0	0	0	0	0
AC011755.1	0	0	0	0	0	0	0	0
AC011816.1	0	0	0	0	0	0	0	0
AC011891.5	0.89806	0.172586	0	0	1.48454	0	0	0
AC011893.3	0	0	0	0	0	0	0	0
AC011897.1	0	0	0	0	0	0	0	0
AC011897.2	0	0	0	0	0	0	0	0
AC011899.10	0.0431069	0	0	0	0	0	0	0
AC011899.9	0	0	0	0	0	0	0	0
AC011901.2	0	0	0	0	0	0	0	0
AC011933.1	0	0	0	0	0	0	0	0
AC011933.2	0.241721	0.46453	0.548478	0.918862	0	0	1.00426	1.32524
AC011994.1	0	0	0	0	0	0	0	0
AC011995.1	41.0942	31.3036	19.0171	56.5244	23.0161	35.3375	32.0122	27.7918
AC011995.3	0	0	0	0	0	0	0	0
AC011997.1	0.150373	0	0.170602	0	0	0	0.0780933	0
AC011998.1	0	0	0	0	0	0	0	0
AC011998.2	0	0	0	0	0	0	0	0
AC011998.4	1.32637	0	0	0	1.09628	0	0	0
AC011999.1	0.0757738	0.0728097	0	0	0	0	0	0.103858
AC012003.1	0	0	0	0	0	0	0	0
AC012005.2	0	0	0	0	0	0	0	0
AC012047.1	0	0	0	0	0	0	0	0
AC012050.1	0	0	0	0	0	0	0	0
AC012065.4	0	0	0	0	0	0	0	0
AC012065.5	0	0	0	0	0	0	0	0
AC012065.7	0	0	0	0	0	0	0	0
AC012066.1	0	0	0.253691	0	0	0	0.116127	0
AC012067.1	0	0	0	0	0	0	0	0
AC012074.1	0	0	0	0	0	0	0	0
AC012074.2	0	0	0	0	0	0	0	0
AC012075.1	0.40134	0.128547	0	0.254271	0.221146	0	0	0.366725
AC012075.2	0	0.143379	0	0	0	0	0	0.409039
AC012078.2	0	0	0	0	0	0	0	0
AC012119.1	0	0	0	0	0	0	0	0
AC012123.1	0	0	0	0	0	0	0	0
AC012146.7	0	0.656891	2.7146	0.32484	1.41261	1.40718	0.355032	0.937006
AC012150.1	0	0	0	0	0	0	0	0
AC012175.1	0	0	0	0	0	0	0	0
AC012181.1	0	0	0	0	0	0	0	0
AC012215.1	0	0	0	0	0	0	0	0
AC012305.1	0	0	0	0	0	0	0	0
AC012306.2	0	0	0	0	0	0	0	0
AC012307.2	0	0.378462	0	0	0	0	0	0
AC012309.5	3.97176	4.02268	5.84571	0.408054	2.48426	1.32574	8.25062	7.945
AC012313.1	0	0	0	0	0	0	0	0
AC012314.19	0	0	0	0	0	0	0	0
AC012314.20	0.18925	0	0	0	0	0	0	0
AC012314.8	0	0	0	0	0	0	0	0
AC012317.1	0	0	0	0.0507318	0	0	0	0
AC012322.1	0	0.0865936	1.02242	0	0	0.185499	0	0
AC012353.1	0	0	0	0	0	0	0	0
AC012354.6	0	0	0.0655722	0.109853	0	0	0.0900472	0.079218
AC012354.8	0.336626	0.485187	0	1.27963	1.11293	1.73226	0.699282	0
AC012358.4	0	0	0	0	0	0	0	0
AC012358.7	0	0	0	0	0	0	0	0
AC012358.8	0	0.355104	0	0	0.152726	0	0	0.126632
AC012360.1	0	0	0	0	0	0	0	0
AC012360.2	0	0	0	0	0	0	0	0
AC012360.4	0.690733	0	0	0	0	0	0	0.15779
AC012360.6	0	0	0	0	0	0	0	0
AC012361.1	0	0	0	0	0	0	0	0
AC012362.1	0	0	0	0	0	0	0	0
AC012362.3	0	0	0	0	0	0	0	0
AC012363.10	0	0	0	0	0	0	0	0
AC012363.13	0.139806	0	0	0	0	0	0	0
AC012363.4	0.80966	1.42631	0.918582	0	0	0.555529	0	0.184957
AC012363.7	0	0	0	0	0	0	0	0
AC012363.8	0	0	0	0	0	0	0	0
AC012365.3	14.9461	24.4449	19.1214	32.9407	40.2141	29.7828	25.1025	23.1006
AC012368.1	0	0	0	0	0	0	0	0
AC012370.2	0	0	0.664383	0	0	0	0	0
AC012370.3	0	0	0	0	0	0	0	0
AC012379.1	0	0	0	0	0	0	0	0
AC012391.1	0	0	0	0	0	0	0	0
AC012414.1	0	0	0	0	0	0	0	0
AC012441.1	0	0	0	0	0	0	0	0
AC012442.5	0	0	0	0	0	0	0	0
AC012442.6	0	0.281879	0	0	0	0	0	0
AC012445.1	0	0	0	0	0	0	0	0
AC012451.1	0	0	0	0	0	0	0	0
AC012454.4	0	0	0	0	0	0	0	0
AC012456.3	0	0	0	0	0	0	0	0
AC012456.4	0	0	0	0	0	0	0	0
AC012457.2	0.166507	0.319988	0	0	0	0	0.172945	0
AC012462.1	0.592308	2.84569	1.34398	3.37735	0	0	0.615208	0.811833
AC012462.2	0	0	0	0	0	0	0	0
AC012462.3	0	0	0	0	0	0	0	0
AC012467.1	0	0	0	0	0	0	0	0
AC012485.1	0	0	0	0	0	0	0	0
AC012485.2	0	0	0	0	0	0	0	0
AC012487.2	0	0	0.311063	0	0	0	0.142389	0
AC012493.1	0	0	0	0	0	0	0	0
AC012493.2	0	0	0	0	0	0	0	0
AC012494.1	0	0	0	0	0	0	0	0
AC012497.2	0	0	0	0	0	0	0	0
AC012499.1	0	0	0	0	0	0	0	0
AC012501.1	0	0	0	0	0	0	0	0
AC012501.2	0	0	0	0	0	0	0	0
AC012501.3	0	0	0	0	0	0	0	0
AC012506.1	0.738975	2.55624	0.67071	0	0.732941	0	0	0.202572
AC012506.2	0.086987	0	0	0.496	0	0	0	0.71536
AC012506.3	2.18365	4.05658	3.30322	5.25717	0.481293	2.09756	3.93133	1.19719
AC012506.4	10.0389	9.24428	11.073	17.2256	27.8886	33.8658	15.6405	15.4795
AC012507.3	0	0	0	0	0	0	0	0
AC012507.4	0	0	0	0	0	0	0	0
AC012512.1	0.324202	0	0	0	0	0.444887	0.224491	0.29624
AC012513.4	0	0	0	0	0	0	0	0
AC012513.6	0	0	0	0	0	0	0	0
AC012531.23	0	0	0	0	0	0	0	0
AC012531.25	0	0	0	0	0	0	0	0
AC012564.1	0	1.0651	0	0	0	0	0	0
AC012593.1	2.03218	1.41027	3.33026	0	0.186628	0.232389	0.586319	0.773711
AC012594.1	0	0	0	0.394473	0	0	0	0
AC012603.1	0	0	0	0	0	0	0	0
AC012613.2	0	0	0	0	0	0	0	0
AC012615.1	0	0	0	0	0	0	0	0
AC012627.1	0	0	0	0	0	0	0	0
AC012667.1	0	0	0	0	0	0	0	0
AC012668.1	0	0	0	0	0	0	0	0
AC012668.2	17.3303	18.6393	12.2886	10.2935	9.76634	14.1878	15.2389	17.0052
AC012668.3	0	0	0	0	0	0	0	0
AC012671.1	0	0	0	0	0	0	0	0
AC012671.2	0	0	0	0	0	0	0	0
AC012671.3	0	0	0	0	0	0	0	0
AC012671.4	0	0	0	0	0	0	0	0
AC013248.2	0	0	0	0	0	0	0	0
AC013262.1	0	0	0	0	0	0	0	0
AC013264.2	0	0	0	0	0	0	0	0
AC013267.1	0	0	0	0	0	0	0	0
AC013268.1	0	0	0	0	0	0	0	0
AC013268.3	0.400649	0.449139	1.66667	0.507668	0.165574	0.206172	0.381461	0.411855
AC013268.4	0	0	0	0	0	0	0	0
AC013269.1	0	0	0	0	0	0	0	0
AC013269.3	0	0	0	0	0	0	0	0
AC013269.4	0	0	0	0	0	0	0	0
AC013269.5	0	0	0	0	0	0	0	0
AC013271.3	0.708386	0.185639	0.146124	0	0.106455	0.132557	0.468219	1.0592
AC013275.1	0	0	0	0	0	0	0	0
AC013275.2	0	0	0	0	0	0	0	0
AC013283.1	0	0	0	0	0	0	0	0
AC013394.2	0.640965	0.923837	0.181798	2.28424	2.78132	2.6387	0.748964	0.988339
AC013399.3	0	0	0	0	0	0	0	0
AC013401.1	0	0	0	0	0	0	0	0
AC013401.2	0	0	0	0	0	0	0	0
AC013402.1	0	0	0	0	0	0	0	0
AC013402.3	0	0	0	0	0	0	0	0
AC013402.4	0	0	0	0	0	0	0	0
AC013402.5	0	0	0	0	0	0	0.287316	0
AC013403.13	0	0	0	0	0	0	0	0
AC013404.1	0	0	0	0	0	0	0	0
AC013406.1	0	0	0	0	0	0	0	0
AC013410.1	0	0	0	0	0	0	0	0
AC013410.2	0	0	0	0	0	0	0	0
AC013429.4	0	0	0	0	0	0	0	0
AC013429.5	0	0	0	0	0	0	0	0
AC013436.6	0	0	0	0	0	0	0	0
AC013437.2	3.28841	2.82362	2.85763	1.59579	2.1975	3.02435	3.2702	4.12359
AC013437.4	0	0	0	0	0	0	0	0
AC013437.6	0	0	0	0	0	0	0	0
AC013437.7	0	0	0	0	0	0	0	0
AC013439.4	2.2545	3.18929	3.41039	3.80894	6.62545	6.96092	3.12222	6.09432
AC013442.1	0	0.65401	0	1.29366	0	0	0	0
AC013444.1	0	0	0	0	0	0	0	0
AC013444.2	0	0	0	0	0	0	0	0
AC013448.1	0	0	0	0	0	0	0	0
AC013448.2	0	0	0	0	0	0	0	0
AC013449.1	3.04284	2.92381	3.88371	5.78343	7.85935	12.1352	3.9506	4.69192
AC013460.1	0	0	0	0	0	0	0	0
AC013463.2	0.366578	1.17413	1.10905	1.85798	1.81792	0.754557	1.90375	0.837403
AC013467.1	0	0	0	0	0	0	0	0
AC013468.1	0	0	0	0	0	0	0	0
AC013469.1	0	0	0	0	0	0	0	0
AC013470.6	0	0.187329	0	0.247031	0.859395	0.668821	0.202493	0.712564
AC013470.8	0	0	0	0	0	0	0	0
AC013472.3	0.189887	0.182458	0	0	0	0	0	0
AC013472.4	0	0.487301	0	0	0	0	0	0
AC013474.4	0	0	0	0	0	0	0	0
AC013476.1	0	0	0	0	0	0	0	0
AC013477.1	0	0	0	0	0	0	0	0
AC013480.2	0	0	0	0	0	0	0	0
AC013489.1	9.69905	46.5982	6.7716	5.67221	0	9.2143	7.74925	5.11299
AC013558.1	0	0	0	0	0	0	0	0
AC013717.3	0.31931	0	0	0	0	0	0.165828	0
AC013718.1	0	0	0	0	0	0	0	0
AC013727.1	0	0	0	0	0	0	0	0
AC013727.2	0	0	0	0	0	0	0	0
AC013731.1	0	0	0	0	0	0	0	0
AC013733.3	0	0	0	0	0	0	0	0
AC013733.4	0.157548	0	0	0	0	0	0.163639	0
AC013733.5	0	0	0	0	0	0.347962	0	0
AC013737.1	1.49216	0	0	0	0	0	1.54985	0
AC013751.1	0	0	0	0	0	0	0	0
AC015600.1	0	0	0	0	0	0	0	0
AC015660.1	0	0	0	0	0	0	0	0
AC015688.3	0	0	0	0	0	0	0	0
AC015691.13	0	0	0	0.826976	0	0.597063	0.15064	0.198785
AC015726.1	0	0.191172	0	0	0	0	0	0
AC015815.1	0	0	0	0	0	0	0	0
AC015815.2	0	0	0	0	0	0	0	0
AC015815.3	0	0	0	0	1.47431	0	0	0
AC015815.4	0	0	0	0	0	0	0	0
AC015815.5	0	0	0	0	0	0	0	0
AC015815.6	0	0	0	0	0	0	0	0
AC015815.7	0	0	0	0	0	0	0	0
AC015815.8	0	0	0	0	0	0	0	0
AC015818.3	0	0	0	0	0	0	0	0
AC015818.6	0	0	0	0	0	0	0	0
AC015820.1	0	0	0	0	0	0	0	0
AC015849.12	0	0	0	0	0	0	0	0
AC015849.13	0	0	0	0	0	0	0	0
AC015849.14	0	0	0	0	0	0	0.340052	0
AC015849.16	0.0265092	0.0254722	0	0.151156	0	0	0	0.0726684
AC015849.19	0	0	0	0	0	0	0	0
AC015849.2	0	0	0	0	0	0	0	0
AC015871.1	0	0	0	0	0	0	0	0
AC015884.1	0	0.866943	0	0	0	0	0	0
AC015922.5	0.4714	0.724735	0.213926	0	0	1.35845	0	0.129223
AC015922.6	0.734313	4.78232	6.29452	8.68426	11.1945	17.97	1.01694	0.447319
AC015922.7	0	0.405202	0	0	0	0	0	0
AC015923.1	0	0	0	0	0	0	0	0
AC015933.2	27.51	19.8254	15.2053	3.68694	3.49813	5.08182	6.04442	11.6018
AC015936.3	0	0	0	0	0	0	0	0
AC015969.3	0	0	0	0	0	0	0	0
AC015971.1	0	0	0	0	0	0	0	0
AC015971.2	1.47227	1.54941	1.43172	0.399758	0.347679	0.865857	1.23792	1.63357
AC015977.5	0	0	0	0	0	0	0	0
AC015977.6	0	0	0	0	0	0	0	0
AC015987.1	152.386	216.902	218.982	70.9873	95.7199	116.607	109.261	124.869
AC015987.2	0	0	0	0	0	0	0	0
AC015989.1	0	0	0	0	0	0	0	0
AC015989.2	0	0	0	0	0	0	0	0
AC016113.1	0	0	0	0	0	0	0	0
AC016178.1	0	0	0	0	0	0	0	0
AC016178.2	0	0	0	0	0	0	0	0
AC016194.1	0	0	0	0	0	0	0	0
AC016251.1	0	0	0	0	0	0	0	0
AC016292.1	0	0	0	0	0	0	0	0
AC016292.3	1.90177	0.730952	1.72609	0.361464	0	0	0.39506	0.521324
AC016405.1	0	0.0850138	0	0	0	0	0.0918954	0.242532
AC016405.2	0	0	0	0	0	0	0	0
AC016543.1	0	0	0	0	0	0	0	0
AC016553.1	0	0	0	0	0	0	0	0
AC016559.1	0	0	0	0	0	0	0	0
AC016561.1	0.423231	0.406675	0.640224	0.402211	0	0.145195	0.146531	0.193364
AC016575.1	0	0	0	0	0	0	0	0
AC016582.2	1.49351	1.07631	1.69443	2.66125	0.46291	1.72924	0.872578	0.51176
AC016586.1	0.0765211	0	0	0	0	0	0.0397398	0
AC016597.1	0	0	0	0	0	0	0	0
AC016626.1	0	0	0	0	0	0	0	0
AC016626.2	9.98155	7.05759	22.6487	6.08523	10.5849	8.14079	10.5631	11.0997
AC016629.3	0	0	0	0	0	0	0	0
AC016629.7	0	0	0	0	0	0	0	0
AC016629.8	0	0.121198	0.286201	0.119868	0	0	0	0
AC016644.1	0	0	0	0	0	0	0	0
AC016670.1	0	0	0	0	0	0	0	0
AC016682.1	0.632547	0.202601	1.91371	0	2.43982	0	0.219001	0.57799
AC016683.5	0	0	0	0	0	0	0	0
AC016691.2	0	0	0	0	0	0	0.195139	0
AC016694.2	0	0	0	0	0	0	0	0
AC016696.1	0	0	0	0	0	0	0	0
AC016697.1	0	0	0	0	0	0	0	0
AC016697.2	0	0	0	0	0	0	0	0
AC016697.3	0	0	0	0	0	0	0	0
AC016700.2	1.21238	0.499266	0	0	0	0	0	0
AC016700.3	0	0.114002	0	0	0	0	0	0
AC016700.4	0	0	0	0	0	0.511905	0	0
AC016700.5	0.351627	0.56312	0.265954	0.668327	1.74378	0	0.121741	0
AC016700.6	0	0	1.1286	0	0	6.14286	0	0.681732
AC016706.1	0	0	0	0	0	0	0	0
AC016708.2	1.22001	1.40674	1.1073	4.63765	2.82344	2.51123	2.78778	2.67548
AC016710.1	1.99809	0.799969	1.13344	1.2659	1.10098	1.0282	0.864724	0.228219
AC016712.1	0	0	0	0	0	0	0	0
AC016712.2	0.205271	0	0	0	0	0	0.213207	0
AC016716.1	0.109594	0	0.248674	0	0	0	0.227662	0
AC016716.2	0	0	0	0	0	0	0	0
AC016717.1	0.271302	0	0	0	0	0	0	0
AC016722.3	0	0	0	0	0	0	0	0
AC016722.4	0.295993	0.243783	0	0.241108	0.069899	0	0.0439195	0.173869
AC016723.4	6.44576	6.07675	3.58746	3.69849	0.402084	1.75235	1.38952	1.50024
AC016724.6	0	0	0	0	0	0	0	0
AC016727.1	0	0	0	0	0	0	0	0
AC016727.3	0	0	0	0	0	0	0	0
AC016730.1	12.7766	8.78197	13.7548	4.78593	3.54578	14.2054	6.87746	8.56425
AC016732.2	8.17351	5.59447	4.31897	5.32025	2.96138	3.22656	6.16362	7.51971
AC016734.1	0	0	0	0	0	0	0	0
AC016734.2	1.53883	1.93359	1.34296	0	0	0	0.491791	0.811214
AC016735.1	3.60133	8.80843	8.17163	0	0	0	0.680103	0.448735
AC016735.2	6.96156	16.9023	15.3731	28.2353	20.858	21.7502	15.688	18.6574
[truncated: 53,747 more rows]
