# Supplementary material for: Biallelic mutations in MOS cause female infertility characterized by human early embryonic arrest and fragmentation
Source: EMBO Mol Med. 2021 Nov 15;13(12):e14887. doi: 10.15252/emmm.202114887 (PMC8649871; doi:10.15252/emmm.202114887)
Supplement: Supplementary file 9 — Source Data for Figure 4 [file EMMM-13-e14887-s007.zip › EMM-2021-14887_SDataFig4/Figure 4D Upregulated gene counts.xlsx]

## Sheet: Fig. 4D Up Gene Counts
MII_WT	MII_KO	MII_KO	MII_WT	MII_KO	Log2-KO vs WT		Log2_MII_WT	Log2_MII_KO
14.9522	95.8204	97.9039	17.4423	96.8621	2.40773		4.12452	6.59786
6.49079	13.0634	12.0223	5.65729	12.5429	1.02452		2.50011	3.64879
0	1.6956	1.11876	0	1.40718	1.26734		#NUM!	0.492806
4.95	10.5498	10.799	4.67296	10.6744	1.04118		2.22434	3.41609
5.47315	24.7638	25.5111	8.43152	25.1374	1.47056		3.07579	4.65177			MII_WT	MII_KO
8.28968	33.185	36.0634	9.53105	34.6242	1.75821		3.25264	5.11371		≤0	671	0
0.703588	2.66274	5.15353	0.813678	3.90814	1.43626		-0.29747	1.96648		0~5	1539	1831
68.6323	130.164	87.8786	48.5313	109.021	1.15137		5.60084	6.76846		5~10	356	1041
18.6233	54.2807	67.6448	17.6227	60.9627	1.73434		4.13937	5.92986		≥10	3	22
22.8312	44.2713	46.182	20.7859	45.2266	1.08533		4.37754	5.4991
40.3372	212.482	228.974	45.9605	220.728	2.23927		5.52232	7.78613
3.32354	15.3032	11.9874	4.09931	13.6453	1.52207		2.03538	3.77033
1.38602	5.158	5.19143	1.63293	5.17472	1.2297		0.707466	2.37148
4.74288	21.283	16.9188	8.2117	19.1009	1.12572		3.03768	4.25557
0.566631	2.19208	3.77307	0.537688	2.98257	1.37294		-0.895158	1.57656
8.72664	17.2136	20.0739	5.76234	18.6437	1.53848		2.52665	4.22062
11.4989	26.9597	42.953	12.406	34.9564	1.42337		3.63296	5.12748
0.0708268	1.1794	2.26377	0.042569	1.72159	1.3843		-4.55405	0.783738
0.263338	2.7905	3.68236	0.510746	3.23643	1.48759		-0.969322	1.6944
1.9042	9.4885	9.03422	0.889605	9.26136	2.44107		-0.168764	3.21122
1.54479	10.5233	10.4579	1.83813	10.4906	2.01744		0.878236	3.39102
45.1902	84.2826	90.2732	38.2171	87.2779	1.17057		5.25615	6.44754
4.51718	10.2572	6.87516	3.13808	8.56618	1.20898		1.64988	3.09865
13.83	30.1658	32.3804	10.2584	31.2731	1.51934		3.35873	4.96685
3.49103	12.4779	12.979	4.41088	12.7284	1.34323		2.14107	3.66998
0.147267	6.16781	4.90307	0.472841	5.53544	2.14968		-1.08057	2.4687
0	0	2.17041	0	1.08521	1.06019		#NUM!	0.117968
0.577107	3.2033	6.72494	0.524488	4.96412	1.96798		-0.931017	2.31154
2.79755	4.74827	9.31411	2.0728	7.03119	1.38606		1.05158	2.81377
0.350892	7.61362	11.4489	1.76058	9.53126	1.93163		0.816054	3.25267
5.47916	97.0539	105.302	3.7557	101.178	4.42528		1.90908	6.66075
0	1.57168	0.806556	0	1.18912	1.13035		#NUM!	0.249892
30.4756	119.464	109.544	24.5968	114.504	2.17391		4.6204	6.83926
0.475341	2.63844	3.79822	0.304754	3.21833	1.69289		-1.71428	1.68631
6.67464	25.8726	24.8487	9.38739	25.3607	1.34355		3.23072	4.66452
19.9051	59.1488	63.1158	15.0837	61.1323	1.94975		3.91492	5.93386
0.261613	16.1052	12.7167	0.53887	14.411	3.32402		-0.89199	3.8491
3.60428	14.0951	9.15001	5.17189	11.6226	1.03222		2.37069	3.53886
0.221723	2.01387	7.08673	0.251971	4.5503	2.14837		-1.98867	2.18596
0	2.23649	1.24265	0	1.73957	1.45395		#NUM!	0.798732
4.90674	10.6466	13.5592	3.05731	12.1029	1.69129		1.61226	3.59728
0	7.10455	8.05683	0	7.58069	3.10109		#NUM!	2.92233
0	4.17576	4.22462	1.26639	4.20019	1.19817		0.340717	2.07045
0	0.727695	4.08116	0.665812	2.40443	1.03119		-0.586813	1.26569
0	1.34072	0.982903	0	1.16181	1.11224		#NUM!	0.216377
0.267528	1.07996	1.60327	0.0891761	1.34162	1.10427		-3.4872	0.423972
0.360529	4.36617	7.92225	0.231145	6.14421	2.53677		-2.11313	2.61923
0	1.59589	3.15892	0.162241	2.3774	1.539		-2.62379	1.24938
1.32574	8.25062	7.945	1.40602	8.09781	1.91887		0.491614	3.01753
0	3.95892	1.67921	0	2.81906	1.93322		#NUM!	1.49522
16.9096	47.9229	47.0439	18.1798	47.4834	1.3379		4.18426	5.56935
3.73433	12.1758	11.6679	3.65536	11.9219	1.47285		1.87001	3.57554
64.884	206.238	224.148	60.2453	215.193	1.81965		5.91278	7.74949
3.75308	10.3108	10.8294	4.48246	10.5701	1.0775		2.16429	3.40191
1.33572	2.11831	4.32008	0.971355	3.2192	1.09778		-0.0419288	1.6867
0	2.62801	0	0	1.314	1.21039		#NUM!	0.39397
26.9098	73.0485	57.7377	27.2744	65.3931	1.23154		4.76947	6.03107
11.3256	13.0105	17.4897	7.01643	15.2501	1.01942		2.81074	3.93075
1.29219	4.95551	3.95802	1.49956	4.45676	1.12637		0.584537	2.156
4.3502	18.8643	20.0053	4.55203	19.4348	1.87994		2.18651	4.28057
65.2355	215.215	259.135	51.6703	237.175	2.17696		5.69126	7.88981
1.78543	7.04363	5.94437	2.00067	6.494	1.32045		1.00048	2.69911
4.77134	9.25037	13.7118	3.37176	11.4811	1.51346		1.7535	3.52119
4.16646	6.54082	6.78175	2.06415	6.66128	1.3221		1.04555	2.7358
1.21765	2.59424	3.51347	0.892986	3.05386	1.09863		-0.163291	1.61063
18.4104	42.4767	45.2914	13.7189	43.8841	1.60853		3.77809	5.45563
14.4187	20.7077	20.6792	8.75979	20.6935	1.15234		3.1309	4.3711
41.9053	68.6231	78.9729	24.8679	73.798	1.53184		4.63621	6.20551
1.25266	6.95306	2.0853	0.58522	4.51918	1.79977		-0.772948	2.17606
1.44072	7.26992	4.79672	2.29819	6.03332	1.09253		1.2005	2.59295
0.549792	4.99367	3.47789	0.426075	4.23578	1.87635		-1.23082	2.08263
3.24589	4.40968	6.81661	2.30157	5.61315	1.00218		1.20262	2.48881
0.612715	1.85506	2.99195	0.586955	2.42351	1.10921		-0.768679	1.2771
3.45702	12.5598	15.8835	5.93159	14.2216	1.13487		2.56842	3.83002
2.02536	11.388	14.0644	2.34399	12.7262	2.03729		1.22897	3.66973
0	3.25625	0	0	1.62813	1.39403		#NUM!	0.703212
347.449	846.925	660.49	307.221	753.708	1.29195		8.26313	9.55786
21.524	202.268	323.412	24.8893	262.84	3.34923		4.63746	8.03804
0	0	2.56265	0	1.28133	1.18987		#NUM!	0.357639
1.64591	3.78353	4.26212	1.16544	4.02283	1.21384		0.220877	2.00821
0.445508	10.1162	14.6843	0.267763	12.4003	3.4019		-1.90097	3.6323
1.0361	7.424	7.31308	0.5284	7.36854	2.45295		-0.920299	2.88138
0	2.41142	2.67969	0.212077	2.54555	1.54853		-2.23734	1.34798
0.671069	5.41797	6.25589	0.412302	5.83693	2.2753		-1.27823	2.54521
1.28802	6.49937	6.8613	0.825785	6.68034	2.07265		-0.276162	2.73992
0	4.56479	1.66172	0.672098	3.11326	1.29862		-0.573257	1.63843
0	0	2.0452	0	1.0226	1.01621		#NUM!	0.0322385
1.20539	9.12365	8.02643	1.4665	8.57504	1.95681		0.552378	3.10014
0.700502	2.52482	3.53168	0.478612	3.02825	1.44591		-1.06307	1.59848
0	1.807	2.22556	0.279567	2.01628	1.23712		-1.83874	1.0117
0	0.948144	2.50236	0	1.72525	1.44639		#NUM!	0.786806
2.7551	9.56803	7.76987	2.93984	8.66895	1.29522		1.55574	3.11586
0.863088	2.50422	1.00574	0.354109	1.75498	1.0247		-1.49773	0.811455
28.9711	72.0394	96.456	24.8552	84.2477	1.72121		4.63548	6.39657
2.10151	12.2706	13.5936	2.19915	12.9321	2.12266		1.13694	3.69289
0	0.660592	2.32459	0.116817	1.49259	1.15825		-3.09768	0.577821
0	0	3.75353	0	1.87677	1.52445		#NUM!	0.90825
1.11688	8.73552	9.29634	2.42766	9.01593	1.547		1.27957	3.17248
53.3293	144.348	158.433	37.4863	151.391	1.98536		5.22829	7.24213
0	1.6617	1.09639	0	1.37904	1.25038		#NUM!	0.463669
3.12101	7.53198	7.68034	2.5985	7.60616	1.25798		1.37768	2.92717
1.40649	9.46288	13.1117	0.786736	11.2873	2.78177		-0.346048	3.49663
1.39312	19.5553	25.8054	2.79666	22.6803	2.64089		1.48371	4.50337
6.08441	11.0851	16.1632	5.92308	13.6241	1.07887		2.56635	3.76809
3.84464	10.8086	17.7985	3.94728	14.3036	1.62916		1.98086	3.8383
16.4759	136.477	124.132	12.1121	130.304	3.32395		3.59837	7.02574
9.27768	37.1238	52.6738	13.8691	44.8988	1.62614		3.7938	5.4886
2.9914	16.4072	19.1396	6.79514	17.7734	1.26804		2.7645	4.15165
1.51512	17.4524	19.621	1.47629	18.5367	2.97993		0.561979	4.21231
3.11044	7.13115	8.14961	3.13361	7.64038	1.06369		1.64782	2.93364
4.52734	16.6896	20.6001	4.65156	18.6448	1.79743		2.21771	4.2207
11.7625	95.9468	87.314	10.2904	91.6304	3.03639		3.36323	6.51775
1.46368	4.29718	6.55662	1.83943	5.4269	1.17852		0.879261	2.44013
2.25834	4.55824	11.3618	0.984479	7.96004	2.17474		-0.0225677	2.99278
237.509	651.157	649.132	219.73	650.145	1.5607		7.77959	9.34462
15.6411	38.0405	43.3491	15.6088	40.6948	1.32792		3.96429	5.34677
1.18968	9.45496	1.58436	0.488104	5.51966	2.13132		-1.03474	2.46458
17.0593	28.4443	37.8646	15.7292	33.1545	1.0297		3.97538	5.05113
0.312927	3.39493	2.70882	0.853991	3.05187	1.12796		-0.227707	1.6097
15.9529	124.044	130.305	14.7848	127.174	3.0215		3.88605	6.99067
24.9015	53.6211	59.2317	20.2661	56.4264	1.43316		4.341	5.8183
14.145	37.2124	49.1667	16.729	43.1896	1.31759		4.06428	5.43261
18.0269	68.3915	78.9131	12.0784	73.6523	2.51301		3.59435	6.20266
1.80505	26.5849	21.1091	2.05263	23.847	3.02494		1.03747	4.57573
0.158841	1.68318	0.951916	0.052947	1.31755	1.13817		-4.23931	0.397855
91.7304	259.548	284.193	77.927	271.871	1.78963		6.28405	8.08678
5.95898	16.2933	12.1807	5.67256	14.237	1.19126		2.504	3.83157
27.7029	83.1266	72.8011	30.3051	77.9638	1.33479		4.92149	6.28473
70.8915	273.881	283.377	68.111	278.629	2.01652		6.08982	8.1222
8.16432	52.1146	54.9079	8.40888	53.5113	2.53446		3.07191	5.74177
20.8101	73.8699	83.8626	28.5125	78.8663	1.43626		4.83352	6.30134
3.22976	10.135	9.34176	2.30718	9.73836	1.6991		1.20613	3.28368
0	0	2.00032	0	1.00016	1.00011		#NUM!	0.00022809
3.8902	6.07597	5.55085	2.39253	5.81341	1.00602		1.25854	2.53938
57.7451	139.722	134.579	56.5385	137.15	1.26364		5.82116	7.09961
16.2805	39.6138	36.7485	15.9594	38.1812	1.20807		3.99634	5.25479
3.39085	12.8327	9.17268	3.58102	11.0027	1.38962		1.84037	3.45979
10.3429	98.4546	87.8983	16.8723	93.1765	2.39764		4.07658	6.54189
9.52677	34.8791	39.5421	10.086	37.2106	1.78524		3.33428	5.21764
1.42636	7.19743	10.8975	1.28825	9.04744	2.13451		0.365414	3.17751
2.50593	11.5322	11.4135	2.66376	11.4729	1.7674		1.41346	3.52015
0.950755	5.0156	5.12224	1.70385	5.06892	1.16642		0.768802	2.34168
2.71693	8.43144	9.67889	2.64911	9.05516	1.46232		1.40551	3.17874
25.0244	55.1518	49.7444	25.4489	52.4481	1.01493		4.66953	5.71282
0.866444	6.50956	3.71809	0.948543	5.11382	1.64968		-0.0762151	2.3544
13.5206	28.5754	42.9275	13.4626	35.7514	1.34547		3.75089	5.15993
56.7232	231.329	235.798	53.372	233.564	2.10904		5.73801	7.86767
0	3.26232	2.26578	0	2.76405	1.91229		#NUM!	1.46678
0.280529	1.62789	2.80197	0.217403	2.21493	1.40098		-2.20156	1.14726
1.23013	5.49787	7.60608	2.69134	6.55198	1.03271		1.42832	2.71193
14.6728	62.7207	69.6273	16.49	66.174	1.94137		4.04352	6.04819
361.557	1000.6	521.514	311.895	761.059	1.28422		8.28492	9.57186
0	0	2.50236	0	1.25118	1.17068		#NUM!	0.323287
0.671383	2.14561	3.12941	0.499324	2.63751	1.27864		-1.00195	1.39918
0	0	3.43065	0	1.71532	1.44112		#NUM!	0.778482
0	0	3.35843	0	1.67921	1.42181		#NUM!	0.747785
2.12245	12.718	9.89304	3.45919	11.3055	1.46445		1.79043	3.49896
0	0	4.25401	0	2.127	1.64478		#NUM!	1.08882
0	0.174065	1.83758	0	1.00582	1.0042		#NUM!	0.00837847
38.7855	103.507	106.034	35.293	104.77	1.54317		5.14131	6.71109
0.244406	1.19217	3.79736	0.181771	2.49476	1.56424		-2.45981	1.3189
16.5541	109.687	118.361	17.4657	114.024	2.63902		4.12646	6.8332
16.1084	53.435	61.7457	27.5635	57.5903	1.03649		4.78469	5.84775
0.192196	2.35182	1.40776	0.134158	1.87979	1.34434		-2.898	0.910573
0	6.3394	3.50812	0.566813	4.92376	1.91868		-0.819057	2.29976
0	5.19608	6.99672	0.76504	6.0964	2.00739		-0.386393	2.60796
18.7562	86.4209	79.0307	16.5932	82.7258	2.25066		4.05252	6.37026
9.11357	37.8593	41.6328	8.56055	39.746	2.09149		3.0977	5.31274
22.5363	44.4363	38.2096	18.5656	41.323	1.11313		4.21456	5.36887
27.7543	244.457	209.925	26.3217	227.191	3.06212		4.71818	7.82776
13.6646	74.9276	70.729	24.9297	72.8283	1.50957		4.63979	6.18643
6.49246	21.6223	15.4062	7.30023	18.5143	1.23331		2.86794	4.21057
23.4448	85.8625	75.6511	27.5056	80.7568	1.52009		4.78165	6.33551
0.468234	2.71712	2.02661	0.651108	2.37187	1.03011		-0.619031	1.24602
3.31987	32.3389	45.6542	3.81312	38.9965	3.05483		1.93097	5.28527
133.278	395.549	412.5	135.55	404.025	1.56858		7.08268	8.6583
2.0807	13.397	15.4066	1.43322	14.4018	2.66217		0.519258	3.84818
3.69134	15.16	18.3665	3.65949	16.7633	1.93065		1.87164	4.06723
7.22797	16.8034	12.8918	6.79528	14.8476	1.02359		2.76453	3.89216
2.78734	6.94975	5.4043	2.24026	6.17703	1.14728		1.16367	2.62691
30.1551	58.909	56.2802	27.2905	57.5946	1.05045		4.77033	5.84786
11.0132	41.1239	38.0117	16.4994	39.5678	1.21303		4.04434	5.30625
4.88423	18.0901	13.6597	5.80918	15.8749	1.30933		2.53833	3.98867
30.184	66.4671	67.0435	29.4688	66.7553	1.153		4.88112	6.06081
0.652784	3.21161	3.11516	0.821131	3.16339	1.19292		-0.284315	1.66147
4.75976	10.9298	12.6776	5.26463	11.8037	1.03126		2.39633	3.56117
163.734	556.45	503.727	133.832	530.088	1.97779		7.06428	9.05009
0	2.09149	10.8558	0.0739704	6.47365	2.79886		-3.75691	2.69458
4.62941	20.9073	30.5179	7.79819	25.7126	1.60224		2.96314	4.6844
7.84838	20.7916	23.2559	7.86259	22.0238	1.37732		2.975	4.46099
4.42422	7.81365	7.65957	2.93718	7.73661	1.14991		1.55443	2.9517
0	4.74072	1.75165	0	3.24618	2.08617		#NUM!	1.69875
2.4043	28.7706	33.3917	3.49541	31.0811	2.8352		1.80546	4.95797
12.5978	50.2085	51.1135	17.9673	50.661	1.44556		4.16731	5.6628
0.313781	4.90837	6.47712	0.453167	5.69274	2.2034		-1.14189	2.50912
53.9005	107.409	132.818	49.3589	120.114	1.26604		5.62524	6.90826
51.1341	210.2	140.811	63.916	175.505	1.44306		5.99811	7.45537
1.44046	5.52411	5.85091	2.16697	5.68751	1.07837		1.11568	2.5078
27.4876	105.241	92.5464	26.3283	98.8936	1.87		4.71854	6.62781
11.0913	119.893	129.984	9.30802	124.938	3.61088		3.21847	6.96507
0	0.912803	1.20454	0	1.05867	1.04171		#NUM!	0.0822569
8.20079	55.2157	39.5099	18.7067	47.3628	1.29521		4.22548	5.56568
4.17593	6.09578	8.44128	2.75328	7.26853	1.13948		1.46115	2.86166
14.9995	33.8794	31.5093	13.6797	32.6943	1.19868		3.77397	5.03097
2.9445	10.8463	10.6366	2.75485	10.7415	1.64479		1.46197	3.42512
0.345105	33.435	23.2095	3.228	28.3222	2.79395		1.69064	4.82386
17.3603	58.3338	60.0321	13.1874	59.183	2.08475		3.72109	5.88711
2.41083	20.8678	24.0797	2.4318	22.4737	2.77401		1.28202	4.49017
2.83656	6.11569	8.24202	2.48123	7.17885	1.2323		1.31105	2.84375
4.85119	21.6029	19.5433	7.13418	20.5731	1.40716		2.83475	4.36269
14.9722	36.9538	30.6675	15.2361	33.8107	1.10032		3.92942	5.07941
32.1114	94.0454	85.529	28.8963	89.7872	1.60252		4.85281	6.48844
2.2746	8.45725	9.4065	3.32498	8.93188	1.19937		1.73334	3.15896
34.8029	181.876	213.505	31.8537	197.691	2.5964		4.99339	7.6271
0.48508	5.3034	3.58893	0.5613	4.44616	1.80249		-0.833156	2.15256
2.57072	3.79179	4.3453	1.06865	4.06855	1.29288		0.0957938	2.02451
0.157057	3.7248	2.82367	0.813214	3.27423	1.23712		-0.298293	1.71116
1.21971	12.412	16.5143	1.40505	14.4631	2.68469		0.490621	3.85431
16.3581	48.3253	41.8865	17.9754	45.1059	1.28082		4.16795	5.49524
0	1.02665	3.83854	0.558245	2.4326	1.13938		-0.841029	1.2825
4.52884	13.9422	12.8373	4.1093	13.3897	1.49384		2.03889	3.74306
6.00538	21.6452	31.9907	5.98595	26.818	1.99349		2.58158	4.74513
22.7082	81.4835	78.5165	25.0841	80	1.63475		4.6487	6.32193
148.81	358.736	355.498	142.369	357.117	1.3207		7.15349	8.48025
7.37781	50.9898	47.8989	6.93444	49.4444	2.66849		2.79378	5.62773
4.36909	50.1558	71.8227	3.33119	60.9893	3.83918		1.73604	5.93048
0	3.01844	4.58062	1.04085	3.79953	1.23372		0.0577612	1.92582
27.1079	60.3767	71.5409	22.2098	65.9588	1.52854		4.47312	6.04349
2.06991	14.3013	7.7397	1.39955	11.0205	2.32466		0.484964	3.46212
3.53351	11.2407	12.0713	3.00171	11.656	1.66114		1.58578	3.543
55.0657	128.698	127.95	48.2197	128.324	1.39368		5.59155	7.00364
2.08553	6.06655	4.9013	2.06449	5.48393	1.08122		1.04579	2.45521
122.983	511.067	580.197	110.757	545.632	2.2902		6.79126	9.09179
4.14439	8.15594	11.5905	3.43369	9.87324	1.2942		1.77976	3.30352
1.29323	8.32025	9.54424	1.77252	8.93225	1.84092		0.8258	3.15902
1.09393	9.14746	16.0254	1.12799	12.5864	2.6746		0.173758	3.65379
1.28199	2.78973	2.61429	0.832688	2.70201	1.01435		-0.264153	1.43403
49.2342	112.245	110.942	48.3512	111.594	1.18997		5.59548	6.80211
27.1417	29.8142	57.3508	20.6554	43.5825	1.04175		4.36845	5.44568
0.534469	1.9418	1.99298	0.366991	1.96739	1.11819		-1.44618	0.976283
11.4213	28.9549	30.2374	12.2601	29.5961	1.20626		3.61589	4.88734
25.9853	67.9597	71.6738	27.0427	69.8168	1.33647		4.75717	6.1255
99.623	284.572	264.77	79.4979	274.671	1.77592		6.31284	8.10156
4.30995	40.089	46.875	3.45937	43.482	3.31831		1.79051	5.44235
0.312553	3.25944	4.09306	0.836201	3.67625	1.34863		-0.258079	1.87823
58.047	187.082	211.964	40.8674	199.523	2.25987		5.35288	7.64041
0.421702	3.17858	3.36962	0.602315	3.2741	1.41546		-0.731409	1.7111
105.011	430.854	462.993	91.6811	446.924	2.27291		6.51855	8.80388
28.3928	377.573	417.97	22.4428	397.772	4.08834		4.48818	8.6358
14.946	76.1719	77.7376	16.1392	76.9548	2.18534		4.01249	6.26594
50.2179	104.382	113.713	37.0491	109.048	1.5322		5.21136	6.76881
0	2.93063	1.93364	0.111052	2.43213	1.62718		-3.1707	1.28222
16.1296	41.379	51.716	16.8414	46.5475	1.41414		4.07394	5.54063
0	0.848339	1.81915	0.0646831	1.33374	1.13222		-3.95047	0.415481
2.71316	77.1239	86.2665	4.28128	81.6952	3.96885		2.09804	6.35218
17.1476	29.508	38.207	13.1041	33.8575	1.30535		3.71195	5.0814
2.27985	25.1448	31.4463	2.53403	28.2955	3.0513		1.34143	4.8225
10.2006	36.4119	47.672	8.10255	42.042	2.2414		3.01838	5.39376
0.422637	5.43822	6.33204	0.635799	5.88513	2.07349		-0.653358	2.55707
6.18129	15.8223	20.8044	7.03451	18.3133	1.26532		2.81445	4.19482
4.60083	14.5099	16.6309	7.03796	15.5704	1.04371		2.81516	3.96073
13.6126	132.015	116.346	14.8897	124.18	2.97784		3.89625	6.95629
2.28295	17.1517	15.455	4.9603	16.3034	1.5376		2.31043	4.0271
24.7853	119.885	121.749	22.0147	120.817	2.40409		4.4604	6.91668
63.0484	124.289	152.508	57.3269	138.399	1.25698		5.84114	7.11268
9.25554	63.1069	75.9107	11.7018	69.5088	2.47277		3.54866	6.11912
357.76	584.528	684.758	288.161	634.643	1.13634		8.17073	9.3098
30.1525	77.336	93.0681	23.1495	85.202	1.83573		4.53291	6.41282
1.60786	2.72375	5.12377	1.21071	3.92376	1.15525		0.275848	1.97224
22.9841	79.7134	56.8782	24.8343	68.2958	1.42348		4.63426	6.09373
3.11459	74.2364	80.3955	2.52662	77.3159	4.47295		1.33721	6.27269
8.64323	39.6886	41.4383	7.75119	40.5635	2.24777		2.95442	5.34211
4.50629	23.0525	25.0398	8.75193	24.0461	1.36083		3.1296	4.58773
3.88893	31.3978	29.1101	6.33601	30.254	2.09097		2.66357	4.91905
8.0876	66.0556	62.996	7.39566	64.5258	2.96435		2.88668	6.0118
61.6337	183.158	195.332	65.9467	189.245	1.50677		6.04323	7.56411
85.7221	208.845	203.119	78.0182	205.982	1.38925		6.28574	7.68637
1.20581	7.96519	2.84671	1.07531	5.40595	1.62609		0.104754	2.43455
0	3.81779	2.12126	0	2.96952	1.98897		#NUM!	1.57023
20.2061	52.2323	43.3542	20.0054	47.7932	1.21592		4.32232	5.57873
12.5768	35.4961	31.0853	13.5213	33.2907	1.23965		3.75716	5.05705
17.4501	52.758	47.0642	18.6369	49.9111	1.37442		4.22009	5.64129
14.8251	26.7733	27.7966	12.8432	27.285	1.03085		3.68294	4.77003
8.76676	22.9229	21.6256	8.60928	22.2743	1.27624		3.10589	4.47731
1.55034	5.35577	4.12933	1.25259	4.74255	1.35011		0.324916	2.24566
26.0306	78.6975	83.6775	24.1468	81.1875	1.70854		4.59376	6.34319
0.417372	4.73866	6.11421	0.418446	5.42643	2.17971		-1.25689	2.44
22.1463	61.5754	66.6077	22.5465	64.0916	1.46696		4.49483	6.00206
0.80552	2.19492	3.05735	0.705098	2.62614	1.08858		-0.504104	1.39294
72.6356	436.554	504.052	86.9843	470.303	2.42134		6.44268	8.87745
1.22387	13.2776	18.3362	1.76752	15.8069	2.60239		0.82173	3.98249
0.486193	1.104	2.9137	0.371914	2.00885	1.13302		-1.42696	1.00637
9.14595	17.5373	20.0973	8.14086	18.8173	1.11636		3.02518	4.23398
42.9979	208.475	215.956	45.6749	212.215	2.19159		5.51333	7.72938
26.2544	75.7346	78.2815	25.487	77.008	1.55834		4.67169	6.26694
9.33829	22.5658	22.5235	10.635	22.5447	1.01693		3.41075	4.49472
2.67349	9.11958	6.05274	3.27696	7.58616	1.00543		1.71236	2.92337
2.02822	11.8877	11.7393	0.868157	11.8135	2.77798		-0.203972	3.56237
16.4192	70.0475	87.5559	16.9164	78.8017	2.15514		4.08035	6.30015
0.876569	5.24463	7.00424	1.9615	6.12444	1.26645		0.971957	2.61458
0.68157	1.71961	1.81537	0.348825	1.76749	1.03687		-1.51942	0.821699
1.96517	5.22858	8.80303	1.0998	7.01581	1.93259		0.137243	2.81061
19.8613	44.7991	45.1607	16.9223	44.9799	1.35925		4.08085	5.49121
13.854	41.9445	40.0451	12.2223	40.9948	1.66724		3.61144	5.35737
2.44399	5.70374	5.0856	2.03574	5.39467	1.07482		1.02555	2.43153
446.767	1390.71	1259.15	426.152	1324.93	1.63419		8.73522	10.3717
2.59178	6.0338	11.1001	2.6589	8.56694	1.38665		1.41083	3.09878
102.953	260.823	286.266	97.3386	273.544	1.48121		6.60494	8.09563
0.788324	3.89834	5.66921	0.596151	4.78377	1.85741		-0.746251	2.25815
54.027	113.767	101.546	48.1135	107.656	1.14558		5.58837	6.75029
100.952	194.461	191.227	92.494	192.844	1.05195		6.53129	7.59129
754.104	1889.61	1671.32	755.535	1780.46	1.23558		9.56136	10.798
3.22906	9.90169	7.44286	2.64876	8.67227	1.40645		1.40532	3.11641
3.64125	13.2292	6.54649	3.44087	9.88783	1.2938		1.78277	3.30565
1.2947	4.18118	4.91404	1.142	4.54761	1.37291		0.191558	2.18511
0.285552	2.8818	2.9789	0.925715	2.93035	1.02926		-0.111359	1.55107
0	2.30082	3.2202	0.78034	2.76051	1.07878		-0.357825	1.46494
29.8301	103.017	120.507	29.8106	111.762	1.87179		4.89775	6.80429
17.4317	56.0172	43.2732	16.8307	49.6452	1.50606		4.07303	5.63358
7.82657	44.3365	57.9168	5.69594	51.1266	2.96066		2.50993	5.676
17.5228	61.7254	48.6788	18.8871	55.2021	1.49879		4.23933	5.78665
0	3.4001	3.12125	0.488173	3.26068	1.51754		-1.03454	1.70517
5.34657	35.7614	33.4049	3.88474	34.5831	2.86484		1.95782	5.112
0.301918	1.82818	2.0104	0.193568	1.91929	1.29034		-2.36909	0.940572
116.972	204.3	204.437	99.2735	204.368	1.03427		6.63334	7.67503
17.0269	47.7072	49.6776	16.2512	48.6924	1.52633		4.02247	5.60562
1.1163	16.1945	12.9151	2.08264	14.5548	2.33512		1.05841	3.86342
7.3229	28.291	26.3617	8.50193	27.3263	1.57585		3.08779	4.77222
0.133899	1.41888	1.96152	0.0858462	1.6902	1.30889		-3.5421	0.757194
131.035	245.437	298.494	131.075	271.965	1.04736		7.03425	8.08728
2.37338	15.2872	11.4345	2.1066	13.3608	2.20873		1.07492	3.73994
22.4547	69.4282	98.6542	16.8159	84.0412	2.255		4.07175	6.39303
2.61793	22.9709	15.1079	1.75251	19.0394	2.86402		0.809426	4.25092
0	4.57802	2.64302	0.318743	3.61052	1.80577		-1.64953	1.85221
9.44267	84.0053	100.739	7.18057	92.3722	3.51272		2.8441	6.52939
2.22846	4.67094	6.84868	2.27534	5.75981	1.04534		1.18608	2.52602
18.546	152.932	175.861	12.4534	164.396	3.61988		3.63847	7.36103
2.71148	6.40442	8.14401	2.97846	7.27422	1.05641		1.57457	2.86279
47.3764	209.741	218.131	38.2877	213.936	2.45176		5.25881	7.74104
6.67246	45.3618	44.3092	7.60986	44.8355	2.4124		2.92787	5.48657
43.9232	210.236	232.433	41.2864	221.334	2.39447		5.36759	7.79008
1.7254	10.5347	9.42101	1.75975	9.97788	1.99199		0.815374	3.31873
257.54	517.53	587.343	222.704	552.437	1.30683		7.79898	9.10967
82.7448	254.628	279.902	79.881	267.265	1.72978		6.31978	8.06213
0.958527	2.90205	3.98913	0.576102	3.44559	1.49601		-0.795603	1.78475
4.11282	29.8618	24.6477	7.34312	27.2547	1.75983		2.87639	4.76843
1.18517	7.37582	5.61193	1.90545	6.49388	1.36695		0.930133	2.69908
10.5884	23.8422	66.791	12.7147	45.3166	1.7558		3.66843	5.50197
1.88269	13.4584	12.6408	4.22246	13.0496	1.42773		2.07808	3.70594
1.17516	8.03227	4.41051	0.764888	6.22139	2.0327		-0.386679	2.63724
0.996486	5.86633	7.2989	1.2523	6.58262	1.7513		0.324578	2.71866
58.6062	221.414	235.156	57.9298	228.285	1.96007		5.85623	7.83469
28.8889	86.9038	76.8401	28.6277	81.872	1.48394		4.83934	6.3553
0.564327	7.97329	7.60938	0.907514	7.79133	2.20439		-0.140009	2.96187
9.73437	71.6256	71.4186	10.8768	71.5221	2.61027		3.44319	6.16032
9.04578	102.702	102.962	9.85148	102.832	3.25828		3.30034	6.68414
3.17682	7.95102	5.83842	2.42291	6.89472	1.20566		1.27674	2.78549
2.9271	13.9749	9.74543	1.90983	11.8602	2.1439		0.933445	3.56805
23.8843	120.082	121.449	24.7401	120.765	2.24201		4.62878	6.91606
0.145592	1.68972	2.13282	0.093343	1.91127	1.4129		-3.42131	0.934531
2.77942	6.4958	8.27969	2.12267	7.38774	1.4255		1.08588	2.88513
6.03566	19.8319	19.9081	5.32562	19.87	1.72215		2.41295	4.31252
4.69472	74.5751	197.07	3.38196	135.822	4.96459		1.75786	7.08558
17.4642	97.4409	93.4059	15.7068	95.4234	2.52895		3.97332	6.57627
27.6044	45.4215	59.1393	22.7531	52.2804	1.16549		4.50799	5.7082
2.89731	51.3524	51.6076	1.59104	51.48	4.34017		0.669967	5.68594
0	2.4508	0.562451	0.234584	1.50663	1.02172		-2.09182	0.591321
33.2645	95.6256	66.6739	32.1448	81.1498	1.30947		5.00651	6.34251
5.04866	15.9802	13.4471	4.39186	14.7136	1.54316		2.13483	3.87908
4.2338	101.085	105.942	2.72938	103.513	4.80861		1.44857	6.69367
2.55915	14.8506	12.8871	4.62476	13.8688	1.40243		2.20938	3.79378
2.03873	9.01379	9.30887	3.6835	9.16133	1.11743		1.88108	3.19556
5.37403	15.9418	18.6513	5.41811	17.2965	1.51135		2.43779	4.11241
19.2857	52.2264	57.7887	16.1223	55.0075	1.70975		4.01098	5.78156
14.5856	34.3214	35.3803	14.9251	34.8508	1.1707		3.89967	5.12312
10.3164	38.2245	39.0577	9.45084	38.6411	1.92338		3.24044	5.27206
6.07085	14.551	12.4521	5.40623	13.5016	1.17866		2.43462	3.75505
1104.12	2104	2418.42	854.725	2261.21	1.40251		9.73932	11.1429
0.533449	10.0135	10.3011	0.656173	10.1573	2.75206		-0.607853	3.34444
2.14737	10.2232	11.0039	2.77503	10.6135	1.62125		1.47251	3.40784
246.147	869.67	1147.47	251.246	1008.57	2.00084		7.97296	9.9781
9.10653	73.5227	86.0597	10.8032	79.7912	2.77502		3.43339	6.31816
3.3608	6.78347	10.986	3.47557	8.88471	1.14313		1.79725	3.15132
19.8995	51.9173	43.2852	16.2779	47.6012	1.49206		4.02485	5.57293
6.34027	166.456	195.893	5.30886	181.175	4.8518		2.4084	7.50124
46.4926	84.3452	99.0482	41.7561	91.6967	1.11639		5.38392	6.5188
1.74234	7.32657	7.73456	3.11869	7.53056	1.05046		1.64094	2.91276
2.68797	11.5742	5.60822	3.25121	8.59123	1.17384		1.70098	3.10287
58.5449	1075.63	1526.52	54.0278	1301.08	4.56451		5.75563	10.3455
5.85341	10.9707	9.04811	3.70815	10.0094	1.2255		1.8907	3.32328
0.276562	3.20973	4.6039	0.665876	3.90682	1.55851		-0.586674	1.96599
2.04232	5.66808	8.6453	3.03919	7.15669	1.01392		1.60369	2.83929
3.54989	18.0364	17.9322	2.80355	17.9843	2.31939		1.48725	4.16866
75.2115	511.601	474.567	80.2418	493.084	2.60446		6.32628	8.94569
1.45654	2.8349	2.90964	0.836411	2.87227	1.07629		-0.257717	1.52219
1.76383	4.78391	4.25753	1.3079	4.52072	1.25828		0.387253	2.17655
5.37824	32.001	46.2577	4.83395	39.1294	2.78211		2.2732	5.29018
2.15918	5.88344	5.46344	1.95646	5.67344	1.17456		0.968245	2.50422
2.76429	5.71231	5.78498	2.36602	5.74864	1.00355		1.24246	2.52322
0.440659	8.5237	15.5515	0.400481	12.0376	3.21868		-1.32019	3.58948
5.15992	16.9807	16.8806	5.64877	16.9306	1.43127		2.49794	4.08156
8.17141	20.0787	22.3363	8.06107	21.2075	1.29329		3.01097	4.4065
19.8199	74.6242	82.5083	22.9102	78.5662	1.73453		4.51792	6.29584
4.57046	19.1177	20.9832	4.62535	20.0504	1.90384		2.20956	4.32556
33.2458	665.878	778.779	25.8885	722.329	4.74959		4.69424	9.49651
0	0.717971	2.13174	0	1.42486	1.2779		#NUM!	0.510816
4.5113	36.1871	41.7448	7.20618	38.966	2.28399		2.84924	5.28414
6.08878	21.1757	25.3216	10.2834	23.2487	1.10371		3.36224	4.53908
7.37576	25.7337	25.6793	6.69481	25.7065	1.79524		2.74304	4.68406
10.6476	111.536	131.034	8.19898	121.285	3.73263		3.03544	6.92225
1.7152	10.2286	11.6288	1.47533	10.9287	2.26874		0.561042	3.45005
1.52266	8.83589	5.19626	2.76446	7.01607	1.09045		1.467	2.81066
3.10681	8.9059	10.3878	4.29999	9.64684	1.00637		2.10433	3.27006
4.55145	40.4105	43.4401	5.02695	41.9253	2.83233		2.32968	5.38975
0.991321	3.70998	2.0353	0.720708	2.87264	1.17032		-0.472513	1.52238
2.64078	11.0335	10.4803	3.06577	10.7569	1.5319		1.61625	3.42719
6.39484	32.1591	35.6532	5.36646	33.9062	2.45492		2.42397	5.08348
1.9644	10.1106	9.35253	2.0561	9.73159	1.8121		1.03991	3.28267
0.0911508	0.689923	1.69947	0.079185	1.19469	1.02408		-3.65863	0.256642
40.4496	95.3627	99.9372	37.835	97.6499	1.34496		5.24165	6.60955
6.25899	15.6599	11.8953	4.71292	13.7776	1.37111		2.23662	3.78425
0.819282	4.54752	4.2734	1.31478	4.41046	1.22488		0.394821	2.14093
15.4691	58.2206	61.4249	17.9218	59.8228	1.68456		4.16365	5.90262
2.70786	10.6827	12.1299	3.53161	11.4063	1.45298		1.82032	3.51176
30.0771	138.63	115.596	24.0983	127.113	2.35176		4.59086	6.98997
14.8572	43.2594	54.0106	19.2416	48.635	1.29404		4.26615	5.60392
20.4749	41.3267	40.4498	17.3107	40.8883	1.19386		4.1136	5.35362
0	3.95324	3.20117	0.545726	3.57721	1.56618		-0.87375	1.83883
0.102106	2.0094	2.24367	0.535551	2.12653	1.02581		-0.900903	1.0885
112.077	259.43	314.848	89.3161	287.139	1.67371		6.48085	8.1656
3.3802	8.27243	7.09001	3.09014	7.68122	1.08575		1.62767	2.94134
1.5537	11.6107	8.91706	3.85776	10.2639	1.21334		1.94776	3.3595
11.0949	180.454	182.118	10.2835	181.286	4.01392		3.36226	7.50212
4.0724	44.1812	50.5057	2.68596	47.3435	3.71321		1.42544	5.56509
0.155546	2.27617	4.55727	1.00533	3.41672	1.13914		0.0076668	1.77261
5.32436	32.9925	38.29	4.05781	35.6412	2.85688		2.0207	5.15548
11.0214	22.9239	22.5537	9.12065	22.7388	1.22995		3.18914	4.50709
10.5397	25.1273	28.276	8.85709	26.7016	1.49074		3.14683	4.73885
2.48527	31.8221	27.8227	3.67444	29.8224	2.72111		1.87753	4.89832
0.680777	1.6031	1.35994	0.226926	1.48152	1.01618		-2.13971	0.567079
2.8597	9.16313	4.85574	2.36745	7.00943	1.25004		1.24333	2.8093
3.21459	24.246	24.785	3.51229	24.5155	2.49944		1.81241	4.61562
4.92417	6.58998	22.6671	4.60421	14.6286	1.4796		2.20295	3.87072
0	2.07178	2.73394	0.421244	2.40286	1.25959		-1.24727	1.26475
0	1.2102	2.2624	0.0307579	1.7363	1.40852		-5.0229	0.796014
18.5443	94.5801	88.1723	15.5836	91.3762	2.47776		3.96196	6.51375
461.946	838.143	916.441	407.376	877.292	1.1048		8.67022	9.77691
1.81281	6.27256	5.43199	2.35117	5.85228	1.03192		1.23338	2.549
24.0485	160.9	178.123	20.6241	169.512	2.97916		4.36626	7.40524
20.024	42.7223	51.097	12.7523	46.9097	1.80064		3.67269	5.55181
5.4586	26.3756	21.8085	4.52473	24.0921	2.18326		2.17783	4.59049
13.6316	23.5538	25.7181	9.33013	24.636	1.31131		3.2219	4.6227
15.5188	47.8315	34.6316	14.7116	41.2316	1.42649		3.87888	5.36568
8.14941	28.5019	21.0511	9.19475	24.7765	1.33823		3.20081	4.6309
2.24749	8.91069	9.40689	3.69909	9.15879	1.11228		1.88717	3.19516
80.3613	187.359	209.798	69.9831	198.579	1.49141		6.12893	7.63357
112.777	284.283	317.384	114.874	300.833	1.38119		6.84391	8.23282
1.43075	8.58331	11.1149	1.91297	9.8491	1.89701		0.935814	3.29999
205.632	390.686	425.566	173.31	408.126	1.23089		7.43721	8.67287
1.94896	10.7423	11.5801	3.04933	11.1612	1.58653		1.60849	3.48042
3.11323	10.0255	10.2898	2.06126	10.1576	1.86583		1.04352	3.34449
41.1159	261.9	308.697	48.8989	285.299	2.52044		5.61173	8.15633
0	1.04116	1.51131	0.063508	1.27624	1.09782		-3.97692	0.351896
3.67269	10.3782	8.41272	2.88167	9.39545	1.4212		1.52691	3.23196
12.9271	49.0533	46.4394	13.4811	47.7464	1.75112		3.75287	5.57732
2.01571	34.0739	32.9961	3.52699	33.535	2.93144		1.81844	5.0676
0.155743	2.43624	2.28152	0.0519143	2.35888	1.67496		-4.26772	1.2381
137.044	364.874	360.949	154.075	362.911	1.23062		7.26749	8.50347
0	2.05897	0.782875	0.0185136	1.42092	1.24909		-5.75527	0.50683
23.0415	56.322	70.6034	23.5347	63.4627	1.39364		4.55672	5.98784
6.11081	125.023	108.508	9.8111	116.766	3.44533		3.29441	6.86747
9.64585	23.9734	31.0602	12.009	27.5168	1.1323		3.58604	4.78224
46.7098	150.246	179.578	39.5287	164.912	2.0334		5.30483	7.36555
0.405624	14.0205	12.5594	0.306216	13.29	3.45154		-1.70738	3.73227
28.0753	48.519	53.0501	23.2881	50.7846	1.09228		4.54152	5.66632
3.71355	27.171	24.2826	6.98913	25.7268	1.74218		2.80511	4.6852
23.4935	56.268	59.4313	22.1338	57.8497	1.34703		4.46818	5.85424
14.7293	42.6743	37.2138	15.7861	39.944	1.28638		3.98059	5.31991
6.56361	16.8304	22.0312	6.27714	19.4308	1.4893		2.65011	4.28027
31.1328	152.705	140.544	31.5647	146.625	2.18055		4.98024	7.19598
0	1.77265	1.89364	0.179125	1.83314	1.26469		-2.48096	0.874321
11.3687	29.1614	37.0096	9.39179	33.0855	1.71371		3.2314	5.04813
4.90183	9.35618	13.3399	3.60489	11.348	1.42304		1.84996	3.50437
0.776066	3.42654	1.55029	0.370343	2.48842	1.34804		-1.43306	1.31523
7.01481	19.7124	26.818	7.25566	23.2652	1.55543		2.85911	4.5401
0.956374	1.93035	2.48942	0.318791	2.20988	1.2833		-1.64932	1.14397
0.503302	3.6402	4.35678	0.425956	3.99849	1.80956		-1.23122	1.99945
2.53113	6.00291	8.25857	2.30035	7.13074	1.30077		1.20185	2.83405
45.7705	72.6654	90.228	40.0137	81.4467	1.00736		5.32242	6.34778
3.45796	19.521	13.5276	3.80203	16.5243	1.86764		1.92677	4.04652
23.1201	88.9398	83.7441	20.7375	86.3419	2.00649		4.37417	6.43199
4.5598	55.5893	56.9603	5.96522	56.2748	3.03966		2.57658	5.81442
22.2728	301.343	361.319	22.1427	331.331	3.84399		4.46876	8.37213
4.05624	9.25318	12.8295	4.79596	11.0414	1.05488		2.26182	3.46485
0.454434	4.6626	4.23635	1.33547	4.44948	1.22241		0.417347	2.15364
5.0858	31.758	23.0706	5.68967	27.4143	2.08661		2.50835	4.77686
19.3353	44.2389	56.7024	23.2901	50.4706	1.08338		4.54164	5.65737
52.4737	200.152	190.01	44.9208	195.081	2.09423		5.48931	7.60793
0.799772	10.3313	9.47938	1.46327	9.90534	2.14639		0.549194	3.30821
12.939	30.3898	30.2336	11.4097	30.3117	1.33523		3.51219	4.9218
10.1093	18.2391	23.878	9.61147	21.0586	1.05571		3.26476	4.39633
43.1965	106.814	142.786	40.017	124.8	1.61684		5.32254	6.96348
8.62981	27.9612	35.0832	12.8077	31.5222	1.23595		3.67894	4.9783
268.36	797.939	706.245	285.825	752.092	1.39265		8.15899	9.55477
0.497553	8.53625	9.93927	1.59753	9.23776	1.97869		0.675846	3.20754
1.40563	2.83713	4.21189	1.03296	3.52451	1.15418		0.0467894	1.81742
3.72134	14.1182	16.1526	3.26583	15.1354	1.91933		1.70745	3.91986
28.305	87.8055	65.5241	27.7121	76.6648	1.4356		4.79244	6.26049
104.602	304.087	309.199	81.9436	306.643	1.89105		6.35656	8.26042
7.35949	72.7249	81.0218	5.77414	76.8733	3.52302		2.52961	6.26441
7.3848	77.3773	156.199	4.51969	116.788	4.41546		2.17622	6.86775
24.9364	43.0939	41.5849	19.3728	42.3394	1.08903		4.27596	5.40393
1.67437	24.5018	25.7362	3.49	25.119	2.54031		1.80323	4.65071
2.10684	10.381	8.25234	2.3459	9.31668	1.62451		1.23014	3.21982
1.85715	13.6403	16.4884	1.21281	15.0643	2.85991		0.278351	3.91307
19.3696	51.7634	62.707	15.8881	57.2352	1.78588		3.98988	5.83883
7.7093	25.1835	22.9654	8.30288	24.0744	1.43047		3.05361	4.58943
2.85683	5.6311	3.74514	1.71336	4.68812	1.06787		0.776825	2.22901
0.238084	2.28261	1.26828	0.170704	1.77544	1.24534		-2.55043	0.82818
0.982767	5.45497	6.18707	1.45747	5.82102	1.47281		0.543468	2.54127
5.26258	23.148	23.9346	8.17924	23.5413	1.41876		3.03197	4.55712
6.44916	40.6043	47.921	10.0846	44.2626	2.02977		3.33408	5.46802
2.65699	15.9211	18.5769	2.87475	17.249	2.23564		1.52343	4.10844
3.27792	34.0583	54.5673	5.37186	44.3128	2.83013		2.42542	5.46965
0.0875308	4.41682	0.116569	0.548182	2.26669	1.07726		-0.867272	1.18059
13.2376	76.1903	92.1399	19.5016	84.1651	2.05453		4.28552	6.39515
34.9798	103.114	92.6937	30.675	97.9037	1.64268		4.93899	6.61329
501.733	3242.13	3100.86	472.569	3171.5	2.74397		8.88438	11.6309
0.679636	14.0608	17.6496	2.62779	15.8552	2.21603		1.39385	3.98688
84.6773	609.635	672.279	86.8246	640.957	2.86978		6.44003	9.32408
4.33966	26.8391	23.1174	3.5494	24.9783	2.51356		1.82757	4.6426
0	1.45526	0.768148	0	1.1117	1.07841		#NUM!	0.152772
31.5367	536.297	506.535	26.366	521.416	4.25474		4.72061	9.02629
4.28159	37.3539	44.4907	4.68885	40.9223	2.88151		2.22923	5.35482
14.9999	48.9402	65.0359	11.6794	56.9881	2.19327		3.54589	5.83259
1.66347	3.89171	5.84041	1.64537	4.86606	1.14892		0.718413	2.28275
0.409686	2.02594	3.87376	0.603752	2.94985	1.30035		-0.727972	1.56064
8.72266	20.5165	14.0521	7.58641	17.2843	1.09048		2.92342	4.11139
3.01411	10.6803	15.3426	2.5968	13.0114	1.96182		1.37673	3.70171
1.62855	9.80989	11.8608	2.5522	10.8353	1.73632		1.35174	3.43767
4.6163	9.16229	9.24728	4.0471	9.20479	1.01572		2.01689	3.20238
90.9084	244.074	218.515	76.8051	231.294	1.57802		6.26313	7.85359
2.82229	46.9014	47.6088	4.95955	47.2551	3.01741		2.31021	5.5624
1.98133	7.29254	8.22637	2.10952	7.75946	1.49415		1.07691	2.95596
4.96583	10.8061	10.9532	4.46529	10.8797	1.12012		2.15875	3.44356
5.73267	17.4045	22.4581	7.61026	19.9313	1.28153		2.92795	4.31697
25.9772	67.1242	83.5857	33.4176	75.355	1.14957		5.06254	6.23563
43.2286	639.271	565.613	55.216	602.442	3.42416		5.78701	9.23468
101.524	284.561	266.624	87.7205	275.592	1.64042		6.45484	8.10639
1.04243	18.3352	23.1045	2.30471	20.7199	2.71642		1.20459	4.37294
3.6483	11.0456	10.3921	3.48106	10.7189	1.38692		1.79953	3.42208
0.326869	8.52184	13.5671	1.12095	11.0445	2.50559		0.164717	3.46525
4.03271	8.62415	7.35257	3.45294	7.98836	1.0133		1.78782	2.9979
0.530382	5.75408	5.03266	0.758273	5.39337	1.86242		-0.399212	2.43119
22.4563	82.2341	72.5683	26.9437	77.4012	1.48835		4.75188	6.27428
2.58106	5.04683	3.00767	1.4303	4.02725	1.04863		0.516322	2.00979
21.1524	179.456	192.235	22.6274	185.845	2.98331		4.5	7.53796
41.9416	372.466	394.88	36.3102	383.673	3.36599		5.1823	8.58373
13.5916	95.8624	97.4178	12.1295	96.6401	2.89466		3.60045	6.59455
0.922824	10.3775	5.88152	1.69795	8.12953	1.75868		0.763794	3.02317
18.7702	45.4406	48.7299	17.2891	47.0852	1.39461		4.11179	5.5572
55.9533	142.792	170.43	62.1121	156.611	1.32038		5.9568	7.29104
52.5045	125.009	138.963	41.4844	131.986	1.64627		5.3745	7.04424
79.5524	152.572	176.066	68.9654	164.319	1.24054		6.1078	7.36035
2.6875	35.8403	43.9717	6.51188	39.906	2.44507		2.70307	5.31853
1.99486	33.822	44.499	2.07457	39.1605	3.70732		1.05281	5.29133
5.18928	29.3648	27.4788	5.24855	28.4218	2.23529		2.39192	4.82893
2.2094	9.69079	8.71398	1.14814	9.20239	2.24775		0.199299	3.20201
2.23911	7.80629	7.3193	2.1629	7.5628	1.43683		1.11297	2.91892
8.22384	33.1981	27.045	5.13793	30.1216	2.34209		2.36119	4.91273
2.36264	16.4523	18.7214	1.96389	17.5868	2.64872		0.973711	4.13642
9.25589	23.2512	14.0684	7.85719	18.6598	1.15033		2.97401	4.22186
23.9283	100.377	88.4971	16.0863	94.4369	2.48171		4.00776	6.56128
0	2.1745	2.15211	0.475795	2.1633	1.09994		-1.07159	1.11324
58.93	255.548	286.442	52.7754	270.995	2.33856		5.72179	8.08212
30.9824	133.825	116.562	23.7252	125.194	2.35158		4.56835	6.96802
22.4692	184.061	157.735	16.0761	170.898	3.33151		4.00684	7.41699
36.554	266.069	300.199	32.93	283.134	3.06594		5.04133	8.14534
0.501458	18.5982	21.8711	1.38861	20.2346	3.15218		0.47364	4.33876
0.83913	14.1142	19.929	2.4284	17.0216	2.39412		1.28001	4.0893
141.034	593.838	716.257	160.438	655.047	2.02282		7.32587	9.35546
38.0011	512.657	565.403	32.6745	539.03	4.00331		5.03009	9.07422
12.4079	304.07	346.651	27.4215	325.36	3.52141		4.77724	8.34589
13.5099	78.2978	82.7103	11.3584	80.5041	2.72138		3.50569	6.33099
122.99	235.974	274.925	115.943	255.449	1.13287		6.85727	7.99689
0	2.51851	2.21563	0	2.36707	1.75149		#NUM!	1.2431
21.1063	29.4074	35.8696	13.9371	32.6385	1.17122		3.80086	5.0285
19.4774	25.1	58.4627	17.5615	41.7813	1.20467		4.13435	5.38479
7.13101	15.0058	27.9851	9.82726	21.4954	1.05496		3.29679	4.42596
1.70818	3.79258	5.2322	1.11349	4.51239	1.38305		0.155085	2.17389
48.8968	138.675	120.946	52.5658	129.811	1.2881		5.71605	7.02026
2.56604	11.5671	11.3911	2.05963	11.4791	2.02809		1.04238	3.52094
13.4355	32.6797	43.1943	13.395	37.937	1.43558		3.74362	5.24553
15.7886	48.2212	51.5704	11.7512	49.8958	1.99691		3.55474	5.64085
1.89696	16.2726	14.0094	3.12715	15.141	1.96751		1.64485	3.92039
2.69304	6.66305	6.42092	1.77667	6.54199	1.44159		0.829177	2.70973
13.0193	40.3253	42.0774	16.4561	41.2013	1.27356		4.04055	5.36462
15.3075	63.6129	56.9466	15.6615	60.2797	1.87889		3.96915	5.9136
0.536495	3.38395	5.89445	0.896918	4.6392	1.57183		-0.156951	2.21388
5.6899	12.7896	11.883	5.61245	12.3363	1.0121		2.48863	3.62484
29.8259	58.1465	51.5662	26.232	54.8563	1.03642		4.71326	5.77759
0.857451	4.97572	4.85313	0.939882	4.91442	1.60827		-0.0894489	2.29702
1.95835	4.06255	5.65076	1.19448	4.85665	1.4162		0.256379	2.27996
17.1518	39.5826	41.9997	13.6989	40.7912	1.50749		3.77599	5.35019
33.8618	128.408	113.666	37.5134	121.037	1.66388		5.22933	6.9193
4.54703	11.1854	12.9941	3.35649	12.0898	1.5872		1.74695	3.59572
1.5182	5.66904	4.04373	1.47323	4.85638	1.24361		0.558985	2.27988
0.655912	2.81328	1.09189	0.31958	1.95259	1.1619		-1.64575	0.965386
0.23838	5.05205	6.34926	1.13871	5.70066	1.64756		0.187396	2.51113
30.2213	107.248	98.3089	23.4774	102.778	2.08399		4.5532	6.68339
0	11.8565	14.1659	1.84866	13.0112	2.29823		0.886477	3.70168
0	0.649937	2.14416	0	1.39705	1.26126		#NUM!	0.48238
0.305381	2.15734	3.0502	0.195788	2.60377	1.59154		-2.35263	1.3806
0	2.68641	0	0	1.3432	1.22848		#NUM!	0.425678
2.61351	13.4809	13.5355	2.93479	13.5082	1.88251		1.55326	3.75576
0	0.767545	1.35048	0	1.05901	1.04195		#NUM!	0.0827184
1.3478	5.61085	2.69241	0.449267	4.15163	1.82971		-1.15435	2.05368
8.3934	30.6557	29.8078	8.06693	30.2318	1.78433		3.01202	4.91799
1.72829	14.4153	16.4501	3.72059	15.4327	1.79953		1.89553	3.94792
1.07512	2.17002	1.67042	0.358372	1.92022	1.1042		-1.48047	0.941273
0	0.527897	1.62544	0	1.07667	1.05427		#NUM!	0.106573
8.28906	21.2771	15.6785	6.1295	18.4778	1.44996		2.61577	4.20772
1.02381	4.13294	3.40866	1.09487	3.7708	1.18737		0.130755	1.91487
0.238558	3.97243	0.953101	0.271102	2.46277	1.44585		-1.88309	1.30028
1.60402	13.4128	24.871	1.59883	19.1419	2.95426		0.677015	4.25866
0	1.89982	1.58338	0	1.7416	1.45502		#NUM!	0.800411
4.9552	23.9063	20.3606	5.41898	22.1335	1.84956		2.43802	4.46816
0	5.28736	7.40011	0.0977319	6.34374	2.74199		-3.35503	2.66533
2.27647	4.5128	4.87238	1.57705	4.69259	1.14336		0.657233	2.23038
52.0871	138.967	152.531	49.067	145.749	1.55142		5.61668	7.18734
2.91383	7.9949	5.21443	2.38249	6.60466	1.1688		1.25247	2.72349
3.83787	9.23608	12.7777	2.35402	11.0069	1.8399		1.23513	3.46034
0	0.196566	1.81573	0	1.00615	1.00443		#NUM!	0.00884585
3.973	10.8258	6.87837	3.7916	8.8521	1.03992		1.92281	3.14602
0.249749	5.04095	7.48359	0.417533	6.26227	2.35704		-1.26004	2.64669
918.891	1635.42	2450.2	875.999	2042.81	1.22062		9.77479	10.9963
0	3.08074	3.08968	0.451001	3.08521	1.49336		-1.1488	1.62537
0.314192	0.687016	2.65004	0.201437	1.66853	1.15128		-2.3116	0.738574
1.5039	2.12484	3.20452	0.581819	2.66468	1.2121		-0.781359	1.41396
3.1533	7.16022	8.6088	1.97109	7.88451	1.5803		0.978992	2.97902
0.350251	1.94411	2.79869	0.426121	2.3714	1.24125		-1.23066	1.24574
1.5689	3.32502	6.68606	0.942957	5.00554	1.62804		-0.0847358	2.32353
12.9181	29.2062	34.5191	11.044	31.8627	1.44813		3.4652	4.9938
2.61114	26.2419	21.1541	1.95659	23.698	3.06239		0.968342	4.56669
5.5526	14.8265	21.876	3.70862	18.3512	2.03905		1.89088	4.19781
0	6.1994	6.13559	0	6.16749	2.84147		#NUM!	2.62468
0	1.84915	1.01673	0	1.43294	1.2827		#NUM!	0.51898
0.562375	0.283775	3.55749	0.187458	1.92063	1.2984		-2.41536	0.941581
0.877552	1.77126	1.46085	0.292517	1.61606	1.01721		-1.77341	0.692477
0	0	2.19279	0	1.09639	1.06791		#NUM!	0.132765
8.55003	15.6755	17.0798	7.05356	16.3776	1.10953		2.81835	4.03366
7.81819	17.6119	18.4068	8.39118	18.0093	1.01733		3.06887	4.17067
15.0424	32.4825	25.1882	9.86057	28.8353	1.45792		3.30167	4.84977
0	0.622334	2.2584	0	1.44037	1.2871		#NUM!	0.526437
20.1214	41.5848	49.5548	20.1243	45.5698	1.14049		4.33086	5.51001
8.58893	31.4784	36.1963	6.05127	33.8374	2.30468		2.59724	5.08055
0.436357	8.80747	11.3318	1.10705	10.0697	2.39331		0.14672	3.33194
0.257293	5.64762	5.31108	0.6832	5.47935	1.94464		-0.54962	2.45401
1.19663	18.0283	28.5712	2.85813	23.2998	2.65497		1.51507	4.54224
20.8258	187.558	135.559	18.6712	161.558	3.0468		4.22274	7.33591
0.762815	4.61902	5.07941	0.254272	4.84921	2.22139		-1.97556	2.27775
61.608	116.565	102.025	49.8843	109.295	1.11607		5.64051	6.77208
13.0856	33.531	32.6752	12.6781	33.1031	1.31804		3.66426	5.04889
24.7112	73.349	75.6187	21.3177	74.4839	1.75798		4.41398	6.21886
3.71472	20.0098	13.419	3.57491	16.7144	1.95311		1.83791	4.06302
1.31207	5.83827	1.9062	0.660869	3.87224	1.55265		-0.597563	1.95317
39.9054	185.265	181.54	37.1566	183.403	2.27286		5.21554	7.51887
1.86801	45.4623	42.5783	2.52462	44.0203	3.67504		1.33607	5.4601
1.05771	0.533723	4.93014	0.515349	2.73193	1.30027		-0.956378	1.44992
2.29805	17.394	13.772	1.73486	15.583	2.60017		0.794817	3.9619
0	1.29423	1.9609	0	1.62756	1.39373		#NUM!	0.702714
6.44166	8.71127	10.8092	4.17321	9.76022	1.05657		2.06116	3.28691
1.1094	5.43813	5.43491	1.09422	5.43652	1.61987		0.129906	2.44268
0.539121	2.44837	3.67963	0.733468	3.064	1.22924		-0.447194	1.61542
0.458127	4.27668	4.04199	1.23796	4.15933	1.205		0.307962	2.05635
124.953	423.441	443.793	108.341	433.617	1.99091		6.75943	8.76028
2.16618	10.1873	6.3466	1.39002	8.26696	1.95507		0.475106	3.04736
20.2134	51.0465	62.1166	19.3851	56.5816	1.49809		4.27688	5.82226
53.0745	179.73	206.122	46.9666	192.926	2.01541		5.55356	7.59191
2.54812	8.55327	4.79512	1.89614	6.67419	1.40588		0.923068	2.73859
44.9964	138.525	141.033	36.9461	139.779	1.89141		5.20735	7.12701
32.0214	77.82	85.655	31.0549	81.7375	1.368		4.95675	6.35293
2.21689	8.94917	7.29886	2.1401	8.12401	1.53886		1.09768	3.02219
1.39205	4.17326	5.61611	1.70894	4.89469	1.12169		0.773102	2.29122
3.08627	21.2187	24.404	4.34351	22.8114	2.15579		2.11886	4.51168
25.4007	52.7398	68.8565	26.1241	60.7982	1.18799		4.70731	5.92596
14.8968	67.4734	67.5464	12.9	67.5099	2.30123		3.6893	6.07703
16.375	32.23	33.6039	15.6934	32.917	1.02273		3.97208	5.04076
23.5774	96.6344	77.537	24.9279	87.0857	1.7644		4.63969	6.44436
3.66647	7.45044	5.54268	2.18496	6.49656	1.23495		1.12761	2.69968
6.26946	13.5401	12.7745	5.97804	13.1573	1.02066		2.57967	3.7178
0.899293	4.26558	4.91031	0.968953	4.58795	1.50489		-0.0455021	2.19785
0.717102	1.50771	3.02417	0.38618	2.26594	1.23638		-1.37265	1.18011
0	1.49198	1.72775	0	1.60986	1.38397		#NUM!	0.686938
1.18338	18.3407	19.6997	1.31532	19.0202	3.11217		0.395413	4.24946
2.7184	6.10411	6.19966	1.97574	6.15188	1.26508		0.98239	2.62103
19.035	37.4936	25.5723	12.3184	31.533	1.28848		3.62275	4.97879
100.533	259.597	224.769	100.572	242.183	1.25954		6.65208	7.91995
0.798651	4.90318	1.68404	0.798826	3.29361	1.25513		-0.324046	1.71967
26.8781	91.8366	94.8684	31.8049	93.3525	1.52415		4.99118	6.54462
2.34347	5.91259	6.3837	2.54609	6.14814	1.01134		1.34829	2.62015
15.417	23.1982	34.127	12.7714	28.6626	1.10697		3.67485	4.8411
4.03065	35.7623	38.6931	5.73775	37.2277	2.50428		2.52049	5.2183
4.73754	26.7446	21.0965	5.87465	23.9205	1.85798		2.5545	4.58018
32.541	198.117	136.895	31.4318	167.506	2.37732		4.97415	7.38807
2.97991	4.33056	7.30204	2.09394	5.8163	1.13954		1.06622	2.5401
74.7585	158.099	148.781	63.3046	153.44	1.26405		5.98424	7.26153
9.00114	25.8631	18.5754	8.0013	22.2192	1.36711		3.00024	4.47374
9.23515	85.6373	78.9627	14.4296	82.3	2.43261		3.85096	6.36282
2.54657	15.1407	14.8927	5.51663	15.0167	1.29738		2.46379	3.9085
6.28179	14.1056	13.5944	4.91453	13.85	1.32813		2.29705	3.79182
2.72413	10.0804	15.3176	2.93763	12.699	1.79867		1.55465	3.66665
0.454973	2.56365	3.53449	0.900582	3.04907	1.09115		-0.15107	1.60837
2.38496	3.89353	5.69844	1.57042	4.79599	1.17305		0.651152	2.26183
1.0595	21.1711	26.8088	4.43985	23.99	2.19971		2.15051	4.58436
0.781347	6.834	8.32449	0.33017	7.57925	2.68924		-1.59872	2.92205
1.20923	5.99085	3.73319	1.52121	4.86202	1.21728		0.605218	2.28156
2.2953	11.8717	9.17031	1.29247	10.521	2.32929		0.370135	3.3952
1.66934	19.8655	27.4189	2.77952	23.6422	2.70486		1.47483	4.56329
7.17116	14.8274	13.2771	5.55056	14.0522	1.20029		2.47263	3.81273
6.54909	13.4591	21.8044	7.17588	17.6318	1.18832		2.84316	4.1401
7.55969	17.5861	11.8593	5.25333	14.7227	1.33016		2.39323	3.87997
4.28727	9.34389	6.16514	2.52175	7.75452	1.31373		1.33443	2.95504
1.83261	3.23658	5.52944	1.17959	4.38301	1.30436		0.238286	2.13192
31.5128	91.1059	95.0437	26.2009	93.0748	1.79016		4.71154	6.54032
2.46691	52.4596	35.0433	3.90839	43.7515	3.18861		1.96657	5.45126
4.22597	19.6734	16.9746	3.90094	18.324	1.97926		1.96382	4.19566
4.37331	7.87284	10.7039	2.8182	9.28836	1.43005		1.49477	3.21542
11.2467	50.1471	39.3507	11.4419	44.7489	1.87853		3.51625	5.48378
3.86718	10.0915	11.9557	3.56481	11.0236	1.39724		1.83383	3.46252
318.783	699.379	745.139	280.326	722.259	1.36227		8.13096	9.49637
5.36855	10.8803	12.0137	4.92971	11.447	1.06976		2.3015	3.5169
19.1961	86.3414	114.305	21.2443	100.323	2.18746		4.409	6.64851
1.09886	3.88142	4.23345	1.5197	4.05743	1.00515		0.60379	2.02057
52.3576	211.722	238.006	44.4043	224.864	2.31455		5.47263	7.81291
11.8404	30.1391	29.6098	10.6077	29.8745	1.41133		3.40705	4.90084
12.1944	23.7342	23.6216	11.273	23.6779	1.00773		3.4948	4.56547
20.4562	58.9292	54.7902	22.1241	56.8597	1.32316		4.46755	5.82933
3.67182	10.136	13.807	2.65186	11.9715	1.82864		1.40701	3.58153
0.492247	4.22261	6.55551	1.5387	5.38906	1.33151		0.621715	2.43003
0	7.20915	4.28096	0.646967	5.74505	2.03402		-0.628236	2.52232
14.1998	34.9305	33.7501	11.1628	34.3403	1.53883		3.48063	5.10183
0.991015	3.77551	8.28167	1.55991	6.02859	1.45714		0.641463	2.59182
1.60369	4.83006	8.84321	1.79079	6.83663	1.48956		0.8406	2.77329
11.7891	39.5171	34.2975	12.1642	36.9073	1.52585		3.60457	5.20583
1.06986	7.32657	7.63279	1.3865	7.47968	1.82911		0.471446	2.90298
2.07923	70.61	68.2563	3.49522	69.4332	3.96979		1.80538	6.11755
4.20132	16.0827	23.8275	3.96741	19.9551	2.07674		1.9882	4.31869
175.152	393.087	380.391	171.197	386.739	1.17102		7.41951	8.59522
0.70993	4.65702	3.78181	0.723339	4.21941	1.59868		-0.467256	2.07704
9.83146	56.059	59.5735	13.683	57.8163	2.00207		3.77431	5.8534
2.70269	15.504	13.4501	3.39667	14.477	1.81565		1.76412	3.85569
0	9.24642	8.58634	1.23533	8.91638	2.14932		0.304901	3.15646
17.3444	26.2115	29.5802	13.0331	27.8958	1.04202		3.70411	4.80198
1.95686	6.15696	6.4385	1.53966	6.29773	1.52281		0.622614	2.65483
68.4757	287.941	332.636	57.0897	310.289	2.4219		5.83516	8.27747
0.0974344	1.96662	0.778552	0.0324781	1.37259	1.20035		-4.94439	0.456898
6.42303	29.2507	26.4101	10.5997	27.8304	1.3135		3.40595	4.79859
14.2116	142.73	159.958	11.3636	151.344	3.62315		3.50635	7.24168
49.203	179.169	196.862	51.2507	188.016	1.85499		5.6795	7.55471
27.9373	88.5563	89.1244	23.8985	88.8403	1.8513		4.57885	6.47314
102.712	215.882	258.652	101.01	237.267	1.22387		6.65835	7.89037
3.04944	25.9024	19.4595	2.70567	22.6809	2.67592		1.43599	4.50341
2.41643	6.80795	7.50887	2.63543	7.15841	1.16616		1.39804	2.83964
0.90116	4.80711	6.00061	1.8424	5.40386	1.17183		0.881584	2.43399
16.0743	58.6608	65.9412	16.4393	62.301	1.85989		4.03908	5.96118
16.6485	40.9775	40.4017	16.6333	40.6896	1.24138		4.05601	5.34659
30.2694	118.773	122.238	34.0006	120.505	1.79557		5.08749	6.91295
7.66402	40.6303	32.8249	5.85847	36.7276	2.45966		2.55052	5.19879
14.4788	31.2828	27.8631	13.8631	29.573	1.04052		3.79317	4.88621
0.317524	3.20446	0.634295	0.105841	1.91938	1.40052		-3.24003	0.94064
0.633788	1.67012	2.90728	0.619351	2.2887	1.0221		-0.691171	1.19453
0	1.93421	2.70254	0.0648805	2.31838	1.63979		-3.94607	1.21312
1.02087	0.66967	4.1466	0.629944	2.40814	1.06416		-0.666704	1.26792
11.381	102.5	119.239	11.0086	110.87	3.21967		3.46057	6.79272
33.0317	320.023	359.867	23.1608	339.945	3.8188		4.53361	8.40916
0	1.79426	0.78924	0	1.29175	1.19645		#NUM!	0.369328
18.3545	103.094	105.889	16.9649	104.492	2.55387		4.08448	6.70724
0.292161	6.04442	3.69632	0.457088	4.87037	2.01036		-1.12946	2.28403
3.05534	94.3761	90.2438	3.77277	92.3099	4.28913		1.91562	6.52841
1.35646	5.39023	9.14527	0.738091	7.26775	2.24999		-0.438129	2.86151
19.9128	48.1293	45.3497	20.9907	46.7395	1.11829		4.39168	5.54657
2.10251	3.47214	6.3637	1.89797	4.91792	1.03005		0.924454	2.29805
9.18428	17.3563	15.9485	7.79006	16.6524	1.00592		2.96163	4.05766
25.0168	93.4766	95.8184	24.1056	94.6475	1.92972		4.59129	6.56449
4.56752	15.1251	10.93	3.83967	13.0276	1.53529		1.94098	3.7035
3.75334	30.951	33.0823	3.06215	32.0167	3.02288		1.61454	5.00075
0.905509	1.37076	3.41676	0.39474	2.39376	1.28289		-1.34103	1.25928
1.3425	2.55338	4.2634	0.848291	3.40839	1.25406		-0.237369	1.76909
1.29498	10.8908	23.5695	2.80588	17.2302	2.26003		1.48845	4.10686
6.61488	47.0817	36.7444	11.0833	41.913	1.8284		3.47032	5.38933
14.9799	132.497	145.917	19.0755	139.207	2.80404		4.25365	7.12109
470.498	1087.33	1074.4	509.835	1080.87	1.08259		8.99389	10.078
7.35905	13.4611	11.4083	5.53846	12.4347	1.03894		2.46949	3.6363
16.0496	40.3881	34.0043	17.5125	37.1962	1.04493		4.13031	5.21708
2.30635	9.19392	7.67871	3.13314	8.43631	1.19099		1.64761	3.07661
1.26523	19.7916	19.7142	2.41992	19.7529	2.60128		1.27496	4.30399
0.740662	1.12122	3.05777	0.292482	2.0895	1.25723		-1.77358	1.06316
1.26423	7.44255	3.55436	0.900812	5.49846	1.77348		-0.150702	2.45903
4.66246	14.1161	26.7942	5.85148	20.4552	1.64684		2.5488	4.35439
0	2.31124	1.25585	0	1.78354	1.47692		#NUM!	0.834747
0.795919	3.6146	8.47975	1.11569	6.04717	1.73592		0.157937	2.59626
4.90926	12.3861	22.3016	4.33466	17.3438	1.78183		2.11592	4.11635
2.36296	4.3968	3.63858	1.28175	4.01769	1.13688		0.358117	2.00637
191.13	386.29	429.584	155.771	407.937	1.38322		7.28329	8.6722
25.2731	65.3474	65.4581	26.3067	65.4028	1.28199		4.71736	6.03128
1.38977	12.1847	8.56007	2.40927	10.3724	1.738		1.2686	3.37468
6.05936	24.0582	28.5621	5.53661	26.3101	2.06282		2.469	4.71755
48.9265	119.023	141.218	34.8124	130.121	1.87236		5.12153	7.02371
7.52011	33.6249	38.5297	9.35602	36.0773	1.84007		3.2259	5.17302
38.5069	119.618	150.795	34.9284	135.206	1.92259		5.12633	7.07902
46.6351	76.3124	102.147	40.7109	89.2296	1.11318		5.34734	6.47945
0.562994	16.4771	9.09096	0.803626	12.784	2.93403		-0.315404	3.67627
53.7823	107.868	122.958	48.7348	115.413	1.22692		5.60688	6.85066
14.7202	35.2823	40.8411	14.4153	38.0617	1.34139		3.84953	5.25027
9.81321	59.2378	73.2093	12.3186	66.2235	2.33552		3.62277	6.04927
7.56239	39.7362	13.6838	7.07101	26.71	1.77958		2.82192	4.73931
2.00603	7.78165	7.17976	1.20228	7.4807	1.94518		0.265778	2.90317
30.4612	60.5438	78.0911	28.0758	69.3175	1.27406		4.81125	6.11515
5.39441	14.8199	13.8093	3.82445	14.3146	1.66647		1.93525	3.83942
37.4592	59.9629	62.0126	28.2838	60.9878	1.08188		4.8219	5.93045
15.5227	30.499	33.2051	12.3014	31.8521	1.3044		3.62076	4.99332
3.69614	9.73987	6.69987	3.32887	8.21987	1.09075		1.73503	3.03912
27.6971	104.192	130.977	28.2841	117.585	2.01773		4.82192	6.87756
44.6143	185.483	226.602	38.6675	206.042	2.3839		5.27305	7.6868
7.84838	37.2269	36.1344	4.19775	36.6806	2.85787		2.06962	5.19695
3.98548	33.6856	29.7451	5.34249	31.7154	2.36685		2.41751	4.98711
14.3955	26.9907	30.9183	12.6049	28.9545	1.13864		3.65592	4.85572
1.00957	3.46414	2.55455	0.743224	3.00935	1.20161		-0.428132	1.58945
49.2178	130.861	140.345	37.6587	135.603	1.82112		5.23491	7.08324
36.9004	129.278	108.561	29.8668	118.92	1.95794		4.90047	6.89384
5.37056	30.0358	35.4633	7.64014	32.7495	1.96574		2.9336	5.0334
23.2	69.5901	69.1359	20.9636	69.363	1.6797		4.38981	6.11609
0.143416	7.52626	12.1281	0.995937	9.8272	2.43952		-0.00587372	3.29678
2.43518	9.26717	10.8102	2.80796	10.0387	1.53548		1.48952	3.3275
23.501	58.7777	68.832	29.5906	63.8048	1.08301		4.88707	5.99559
4.28088	21.7285	30.6852	5.08019	26.2068	2.16178		2.34488	4.71187
8.71687	40.8437	37.4322	14.8053	39.138	1.34456		3.88804	5.2905
0	0.938678	2.12346	0	1.53107	1.33975		#NUM!	0.614541
7.69523	13.9012	18.31	7.05876	16.1056	1.08584		2.81942	4.00949
0.450464	3.56111	3.93272	0.573482	3.74692	1.59303		-0.802179	1.9057
5.32128	43.2817	56.8618	5.21426	50.0718	3.03887		2.38246	5.64593
4.70836	21.7066	27.9316	5.42187	24.8191	2.00738		2.43879	4.63338
0	2.49249	1.40962	0.472166	1.95105	1.00329		-1.08263	0.964252
8.37376	41.4996	40.0269	9.73957	40.7633	1.9593		3.28386	5.3492
4.25544	8.58922	9.016	3.23574	8.80261	1.21055		1.6941	3.13793
9.03491	32.5645	30.0807	6.86965	31.3226	2.03817		2.78024	4.96913
3.23629	15.0352	12.5583	3.65516	13.7967	1.66838		1.86994	3.78626
0.939497	3.79258	3.12795	0.933053	3.46026	1.20625		-0.0999685	1.79088
12.5642	50.6217	72.979	9.93124	61.8004	2.52232		3.31197	5.94954
23.1609	77.2011	90.5949	26.3153	83.898	1.63602		4.71783	6.39057
10.282	33.3251	33.1796	8.82395	33.2523	1.80183		3.14143	5.05538
3.42389	6.60592	15.691	1.91226	11.1485	2.06056		0.935282	3.47877
1.17007	4.72335	7.79122	0.974618	6.25729	1.87786		-0.0370917	2.64554
1.1787	6.93906	8.11034	0.98181	7.5247	2.10483		-0.0264836	2.91163
16.24	59.3838	58.4391	15.8608	58.9114	1.82916		3.98739	5.88048
2.79777	24.9934	19.0437	2.03372	22.0185	2.92364		1.02412	4.46064
2.18909	22.4869	25.405	2.32012	23.946	2.9095		1.2142	4.58171
0	0.666052	1.63229	0	1.14917	1.10378		#NUM!	0.200595
4.42286	13.2467	12.6353	4.13603	12.941	1.44061		2.04825	3.69388
9.26914	19.5313	20.4154	7.93475	19.9734	1.23106		2.98819	4.32
6.31639	8.87881	6.60933	3.33718	7.74407	1.01155		1.73863	2.95309
5.91188	21.2963	14.6528	6.77746	17.9746	1.2867		2.76074	4.16789
3.42718	8.94159	8.19474	3.40501	8.56817	1.1191		1.76766	3.09899
14.1559	33.4705	39.3202	14.6661	36.3954	1.25522		3.87441	5.18568
1.47803	2.67617	3.5315	0.972109	3.10383	1.05723		-0.0408106	1.63405
2.14023	4.04986	5.61144	1.78403	4.83065	1.06648		0.835137	2.27222
0.181832	2.38557	6.05388	0.445087	4.21972	1.85282		-1.16784	2.07715
0.0984272	2.23499	2.75269	0.263331	2.49384	1.46758		-1.92505	1.31837
0.175776	8.6923	11.1193	1.39955	9.90579	2.18426		0.484959	3.30827
1.87479	5.51847	8.21851	2.21402	6.86849	1.29171		1.14667	2.77999
6.66695	16.5552	17.0565	5.74458	16.8059	1.40055		2.5222	4.07089
23.0885	67.7329	92.5461	25.894	80.1395	1.59312		4.69455	6.32444
47.2537	96.5815	112.83	48.7747	104.706	1.08657		5.60806	6.71019
5.59194	34.8372	32.939	9.09761	33.8881	1.78872		3.18549	5.08271
1.70135	5.15104	4.24834	1.02256	4.69969	1.4947		0.0321889	2.23257
0.509321	1.28502	3.90016	0.340202	2.59259	1.42257		-1.55554	1.3744
0.554324	6.48001	7.87437	0.603909	7.17719	2.35001		-0.727597	2.84342
5.85755	12.2224	15.3908	5.79189	13.8066	1.12435		2.53403	3.78728
3.59775	15.6473	16.6555	4.64316	16.1514	1.60375		2.21511	4.01359
0.203393	3.59214	2.37011	0.255607	2.98112	1.66479		-1.968	1.57586
0.444268	1.56925	2.66245	0.267018	2.11585	1.29819		-1.90499	1.08124
0	10.9831	12.5348	1.0628	11.759	2.62883		0.0878721	3.55569
2.7507	3.06823	8.67614	2.05037	5.87218	1.17178		1.03589	2.5539
2.53891	49.025	55.1136	4.2963	52.0693	3.32482		2.10309	5.70236
1.45618	4.53121	5.17139	1.0684	4.8513	1.50024		0.0954508	2.27837
15.6912	31.6713	33.1738	15.4156	32.4226	1.02576		3.94631	5.01893
8.00261	18.9058	23.8583	7.57474	21.382	1.38418		2.9212	4.41833
0	4.45433	6.15136	0.434074	5.30284	2.13588		-1.20399	2.40677
0	1.68923	1.67184	0.0454581	1.68053	1.35838		-4.45932	0.748918
0.247662	3.49918	2.0614	0.757074	2.78029	1.10532		-0.401493	1.47524
0	3.2266	3.33949	0.250027	3.28304	1.77668		-1.99984	1.71503
2.57345	4.76141	6.21179	2.09197	5.4866	1.06893		1.06487	2.45591
0.388505	1.60753	2.06957	0.356198	1.83855	1.06559		-1.48925	0.87857
50.1624	91.1233	90.309	31.667	90.7161	1.48934		4.98491	6.50329
9.94809	21.1795	21.5967	7.41052	21.3881	1.41247		2.88957	4.41874
11.5789	28.6542	30.2662	12.6035	29.4602	1.16295		3.65575	4.8807
13.7518	38.5361	37.8727	15.7145	38.2044	1.22992		3.97402	5.25567
12.5382	33.7632	29.2211	13.1098	31.4921	1.2034		3.71257	4.97692
0.856706	7.59605	3.50426	2.2135	5.55015	1.02738		1.14633	2.47253
6.95767	22.2354	25.7657	9.5188	24.0006	1.24899		3.25078	4.585
5.7583	21.7232	17.8022	6.38187	19.7627	1.49194		2.67398	4.30471
15.1163	48.0677	51.4559	17.7227	49.7618	1.43896		4.14753	5.63697
2.69312	7.28894	6.27651	2.56393	6.78273	1.12681		1.35835	2.76187
1.29294	5.18313	3.39593	1.34811	4.28953	1.17164		0.430943	2.10082
0.294909	6.39891	5.59664	0.42	5.99777	2.30101		-1.25154	2.58443
1.03168	4.53657	4.31812	0.389258	4.42735	1.96593		-1.3612	2.14644
6.55952	26.4294	29.516	8.11239	27.9727	1.66879		3.02013	4.80595
116.59	350.916	444.181	107.956	397.549	1.87101		6.7543	8.63499
1.11391	6.79607	5.32695	1.40667	6.06151	1.55294		0.492287	2.59968
6.23885	51.6924	47.6914	5.97225	49.6919	2.86206		2.57827	5.63494
1.38266	5.01801	4.9575	1.3797	4.98775	1.33124		0.464351	2.31839
22.8164	72.1933	75.9644	21.9801	74.0788	1.70802		4.45813	6.21099
18.5892	71.9582	76.0865	18.4394	74.0224	1.94834		4.20472	6.20989
0.701117	5.51905	1.9608	1.09326	3.73992	1.17911		0.128637	1.90301
6.44567	22.3028	27.7755	8.14129	25.0392	1.51021		3.02526	4.64611
2.5919	40.7187	52.2369	3.03781	46.4778	3.55561		1.60303	5.53847
42.2513	333.866	343.502	43.407	338.684	2.93534		5.43986	8.4038
4.85768	37.4364	41.0208	3.02298	39.2286	3.32188		1.59597	5.29383
6.75961	61.6238	60.9144	8.13961	61.2691	2.76831		3.02496	5.93709
20.4643	42.9524	57.6835	12.9256	50.3179	1.88172		3.69216	5.653
0.831228	3.59519	4.42796	0.882591	4.01158	1.41255		-0.180183	2.00417
19.9216	77.2782	64.7868	15.4295	71.0325	2.13236		3.94762	6.15041
61.33	230.325	259.116	61.7734	244.721	1.9688		5.94891	7.93499
2.47894	4.16959	7.78172	2.18972	5.97565	1.1289		1.13074	2.5791
25.2667	104.465	111.15	23.3538	107.807	2.15956		4.54558	6.75231
7.16736	18.6771	20.3725	7.03477	19.5248	1.35304		2.8145	4.28724
40.9493	238.271	234.084	41.4013	236.178	2.48379		5.3716	7.88373
3.71429	9.91784	10.6144	3.35081	10.2661	1.37264		1.74451	3.35982
64.4396	117.519	100.305	53.2906	108.912	1.01757		5.73581	6.76702
0.21583	2.94053	5.03007	0.32036	3.9853	1.91675		-1.64224	1.99469
0.29145	2.50012	1.9407	0.17517	2.22041	1.45438		-2.51317	1.15083
9.51105	21.0255	26.338	8.38126	23.6817	1.39559		3.06717	4.5657
3.35502	37.5205	31.1725	3.49197	34.3465	2.97615		1.80404	5.10209
5.64113	29.3904	29.9565	4.9608	29.6734	2.36341		2.31057	4.8911
1.79533	8.11217	9.56375	2.19847	8.83796	1.62098		1.1365	3.14371
5.02159	16.9631	18.4836	5.95258	17.7233	1.42922		2.57352	4.14758
1.97929	9.06012	11.391	4.13747	10.2255	1.12766		2.04875	3.3541
73.9027	397.165	477.911	81.6632	437.538	2.40739		6.35161	8.77327
6.68109	9.25573	11.2433	4.49013	10.2495	1.03495		2.16676	3.35748
9.81903	20.3561	24.5776	7.95485	22.4668	1.38988		2.99184	4.48972
18.0565	130.705	132.544	22.6503	131.624	2.48742		4.50146	7.04028
0.218189	1.32118	4.93976	0.98385	3.13047	1.058		-0.0234892	1.64638
0	2.47921	2.29011	0	2.38466	1.75901		#NUM!	1.25378
0.159412	4.34373	2.01682	0.0531372	3.18027	1.9889		-4.23413	1.66915
7.4465	29.0236	26.9295	7.99453	27.9765	1.68777		2.99901	4.80615
5.63185	15.8102	16.1625	5.69804	15.9864	1.34257		2.51046	3.99877
0	1.48544	1.96019	0.192364	1.72282	1.19127		-2.37809	0.784768
0.289775	2.08365	1.35068	0.221664	1.71717	1.15326		-2.17356	0.78003
0.139865	2.39959	1.49013	0.454685	1.94486	1.01749		-1.13706	0.959667
7.18358	21.7491	25.6317	7.97787	23.6904	1.4595		2.996	4.56623
1.31678	6.81061	6.7953	2.84741	6.80296	1.02013		1.50965	2.76616
0.904349	3.12916	4.04324	0.30145	3.5862	1.81718		-1.73001	1.84246
71.2625	203.353	234.687	67.7741	219.02	1.6777		6.08266	7.77492
45.1884	146.322	123.771	42.9753	135.046	1.62933		5.42544	7.07731
13.3887	78.8198	72.4777	15.2773	75.6488	2.2354		3.93332	6.24124
3.21461	9.00545	10.5551	4.08624	9.78025	1.08372		2.03077	3.28987
1230.41	4075.25	4141.44	1187.44	4108.35	1.78984		10.2136	12.0043
8.58253	42.3452	55.7521	10.1996	49.0486	2.15988		3.35044	5.61614
1.1338	4.95835	6.29142	0.76234	5.62488	1.9104		-0.391493	2.49182
2.92236	9.00298	10.3441	2.13098	9.67357	1.76936		1.09152	3.27405
5.33006	13.6999	25.2878	6.74785	19.4939	1.40332		2.75443	4.28495
0.494472	2.78621	1.64629	0.571842	2.21625	1.03292		-0.806312	1.14812
7.31005	16.6502	19.4028	6.56872	18.0265	1.32989		2.71561	4.17205
31.6443	185.268	176.942	28.0695	181.105	2.64719		4.81093	7.50068
0.80854	2.44794	5.56334	0.879115	4.00564	1.4135		-0.185877	2.00203
6.22947	21.0949	18.6413	6.02906	19.8681	1.56989		2.59193	4.31238
3.45881	5.46867	7.90744	2.35036	6.68806	1.1983		1.23288	2.74159
176.915	566.268	423.293	164.019	494.781	1.58707		7.35772	8.95065
7.06599	17.2075	18.1555	7.25846	17.6815	1.17766		2.85966	4.14417
0.415715	2.51725	2.00691	0.441789	2.26208	1.17793		-1.17857	1.17765
5.73714	35.2066	15.8971	5.271	25.5518	2.08204		2.39808	4.67535
1.10127	5.71138	2.07771	1.28578	3.89455	1.09849		0.362645	1.96145
2.93539	12.88	16.8266	4.02231	14.8533	1.65836		2.00802	3.89272
17.8673	38.3889	51.4658	14.2764	44.9274	1.58805		3.83556	5.48952
40.3048	95.7607	82.6928	36.2341	89.2268	1.27693		5.17927	6.4794
37.6411	171.547	111.636	34.3868	141.591	2.0106		5.10378	7.14559
11.7671	30.3381	34.2802	8.69361	32.3091	1.78081		3.11996	5.01387
2.31897	42.2928	44.9274	4.82545	43.6101	2.93693		2.27066	5.44659
9.18078	27.5151	27.695	8.59863	27.605	1.57537		3.10411	4.78686
45.9805	96.6098	85.913	43.979	91.2614	1.03648		5.45874	6.51193
6.82865	20.1002	25.8929	10.8038	22.9965	1.02358		3.43346	4.52334
1.95626	10.9995	18.2368	2.20435	14.6181	2.28512		1.14035	3.86969
2.22377	14.7479	9.51916	2.46034	12.1335	1.92427		1.29886	3.60092
1.3691	2.67705	4.44431	1.15729	3.56068	1.08003		0.210745	1.83215
19.0302	39.7431	38.6788	17.4513	39.2109	1.12386		4.12526	5.29318
9.13409	53.2965	54.9966	8.8403	54.1465	2.4865		3.1441	5.7588
10.7168	17.0372	15.0394	7.51425	16.0383	1.00083		2.90963	4.00345
104.198	325.284	336.643	109.461	330.963	1.58749		6.77427	8.37053
58.4757	170.614	182.737	58.0886	176.676	1.58829		5.86018	7.46496
6.68659	19.1197	17.6956	4.6887	18.4077	1.77046		2.22919	4.20223
10.9149	103.082	103.815	13.339	103.449	2.86478		3.73758	6.69277
4.5532	17.0676	13.2103	2.4971	15.1389	2.20632		1.32025	3.92019
2.63	5.0796	4.5895	1.59151	4.83455	1.17083		0.670399	2.27338
0	1.34729	1.13138	0.064977	1.23934	1.07225		-3.94393	0.309567
8.83723	19.6952	19.9828	7.86896	19.839	1.23245		2.97617	4.31027
47.2685	160.114	122.576	45.3058	141.345	1.62013		5.50162	7.14308
29.3599	88.4361	127.016	24.7927	107.726	2.07566		4.63184	6.75122
6.56699	28.4678	24.9449	9.20219	26.7064	1.44134		3.20198	4.73911
28.593	190.638	180.254	26.8547	185.446	2.74277		4.7471	7.53486
17.1311	134.32	111.264	14.7859	122.792	2.97121		3.88615	6.94008
3.16018	18.2244	23.5981	2.46423	20.9112	2.66106		1.30114	4.38621
1.93911	7.30982	6.532	2.87071	6.92091	1.03307		1.52141	2.79096
26.4681	93.9798	94.7855	25.1636	94.3827	1.86617		4.65327	6.56045
7.61927	16.1627	20.6388	7.43245	18.4007	1.20209		2.89384	4.20169
0.371429	2.12414	1.15419	0.276241	1.63916	1.04818		-1.856	0.712958
0	1.97709	1.02986	0.126944	1.50347	1.15151		-2.97773	0.588298
0.824924	6.20919	9.06341	2.63576	7.6363	1.24816		1.39822	2.93287
0	2.43236	8.55937	0.593471	5.49586	2.02735		-0.752752	2.45835
1.80775	6.75023	5.65756	2.58413	6.20389	1.00715		1.36968	2.63317
12.3639	27.6749	31.8758	11.7896	29.7753	1.2668		3.55945	4.89605
2.02539	6.08099	5.5295	2.06165	5.80524	1.15234		1.0438	2.53736
1.30012	9.13412	8.4574	1.17356	8.79576	2.1721		0.230887	3.13681
3.22554	26.172	20.7908	4.97928	23.4814	2.03365		2.31594	4.55345
2.09098	46.1513	56.6731	2.60091	51.4122	3.86347		1.37901	5.68404
0	4.59848	1.93666	0	3.26757	2.09341		#NUM!	1.70822
0.835472	11.0665	36.5781	0.566432	23.8223	3.98608		-0.820026	4.57424
0.137249	3.60132	4.29537	0.155973	3.94834	2.09784		-2.68064	1.98125
139.841	255.522	273.597	131.511	264.56	1.00292		7.03904	8.04745
289.89	697.136	868.572	231.894	782.854	1.75091		7.85732	9.6126
49.3708	86.5713	93.5906	40.5725	90.0809	1.13152		5.34243	6.49315
9.52179	20.3974	24.0454	7.92522	22.2214	1.3795		2.98645	4.47388
0.979629	4.26353	4.32157	0.805108	4.29255	1.55188		-0.312746	2.10183
10.6023	20.9829	22.0964	8.22049	21.5396	1.28955		3.03922	4.42892
1.34501	7.17477	7.25018	1.05236	7.21247	2.00054		0.0736228	2.85049
16.6427	34.3476	32.4702	15.0181	33.4089	1.10308		3.90863	5.06216
11.1217	29.0721	27.5588	9.20975	28.3154	1.52171		3.20316	4.82352
98.5128	399.083	369.199	119.568	384.141	1.67554		6.90169	8.58549
1.03042	15.9105	17.8394	3.60616	16.8749	1.9563		1.85046	4.07681
0.395812	3.72825	3.07489	1.05366	3.40157	1.09982		0.0754103	1.7662
248.143	767.124	644.801	252.475	705.962	1.47979		7.98	9.46345
0.114879	2.08685	1.07093	0.038293	1.57889	1.31254		-4.70678	0.658913
8.69346	29.5824	33.2483	10.5351	31.4153	1.49065		3.39713	4.9734
6.82541	12.6284	9.08976	4.71311	10.8591	1.05364		2.23668	3.44083
21.1727	30.6759	50.9907	15.96	40.8333	1.30252		3.99639	5.35167
4.84203	45.107	53.3232	5.05853	49.2151	3.05108		2.33872	5.62103
8.5285	21.1486	27.4211	8.60549	24.2849	1.39634		3.10526	4.60199
6.47804	17.6283	21.7219	5.30529	19.6751	1.71326		2.40743	4.2983
62.5448	204.682	200.351	69.4295	202.516	1.53089		6.11748	7.6619
4.06054	8.56171	9.55993	3.72725	9.06082	1.08968		1.89811	3.17964
7.79894	21.0195	23.3386	7.62314	22.179	1.42653		2.93038	4.47112
22.8889	36.0541	43.767	18.4314	39.9106	1.07408		4.20409	5.3187
2.06583	5.47271	5.41638	1.92407	5.44455	1.1401		0.94416	2.44481
2.94748	35.53	35.873	4.13823	35.7015	2.83649		2.04901	5.15791
47.1399	119.849	97.2725	53.7322	108.561	1.00127		5.74771	6.76236
1.48987	16.0884	19.8414	1.48159	17.9649	2.934		0.567147	4.16711
6.72057	42.14	44.2372	5.96619	43.1886	2.66523		2.57681	5.43258
8.28903	15.8751	22.2033	8.26439	19.0392	1.11306		3.04691	4.2509
0	2.90661	3.1382	0	3.0224	2.00806		#NUM!	1.5957
65.0484	213.128	203.056	72.8696	208.092	1.50109		6.18724	7.70108
1.50648	8.51395	9.63006	1.49011	9.072	2.01607		0.575418	3.18142
5.51268	33.5129	21.8498	9.35396	27.6814	1.46993		3.22558	4.79084
42.7346	126.806	132.87	42.9235	129.838	1.57472		5.4237	7.02057
0.691966	2.09501	3.22535	0.649685	2.66018	1.14972		-0.622188	1.41152
91.3593	171.963	171.78	75.4191	171.871	1.17769		6.23686	7.42519
0.0928444	2.20192	2.65839	0.582666	2.43016	1.11592		-0.779258	1.28105
2.58298	13.6855	19.2061	1.71948	16.4458	2.68148		0.78197	4.03965
1.06123	5.84178	5.62104	1.27438	5.73141	1.56544		0.349793	2.51889
2.60163	14.1893	12.274	5.34547	13.2317	1.1653		2.41832	3.72592
1.95409	11.5367	6.98302	2.45842	9.25984	1.56882		1.29773	3.21099
45.4807	193.126	178.874	40.0705	186	2.18686		5.32447	7.53916
0	1.35287	3.57051	0.543364	2.46169	1.1654		-0.880008	1.29965
0	1.45015	1.86579	0.311542	1.65797	1.01906		-1.6825	0.72942
1.93203	5.03701	7.29013	1.65676	6.16357	1.43101		0.728366	2.62377
14.981	40.9058	41.114	11.4607	41.0099	1.75334		3.51862	5.3579
30.4958	91.4244	87.9151	26.6611	89.6697	1.71276		4.73666	6.48655
34.9732	64.2994	43.931	26.4171	54.1152	1.00737		4.7234	5.75796
3.97159	9.30461	9.06715	3.31339	9.18588	1.23968		1.72831	3.19942
192.285	436.47	498.304	181.773	467.387	1.35764		7.506	8.86847
3.15641	19.1718	17.9819	2.92956	18.5768	2.31671		1.55068	4.21543
53.599	232.158	189.85	42.6132	211.004	2.28126		5.41323	7.72113
0.531496	3.48652	3.89302	0.646627	3.68977	1.51		-0.628995	1.88353
0	0	5.06429	0.696822	2.53215	1.05771		-0.521139	1.34036
0	0.734565	2.05984	0.0487116	1.3972	1.19273		-4.35959	0.482542
14.0925	48.1044	51.8871	10.7549	49.9957	2.11711		3.42693	5.64373
5.91041	114.587	108.851	4.96763	111.719	4.23943		2.31256	6.80373
4.48416	9.12385	10.1135	3.58352	9.61868	1.21208		1.84138	3.26584
2.44278	13.3414	13.5868	1.99315	13.4641	2.27274		0.995051	3.75105
0	1.72083	0.851558	0.0874718	1.28619	1.07197		-3.51504	0.363109
6.45073	17.4107	13.7852	5.02533	15.598	1.46189		2.32922	3.96329
0.949654	3.1627	5.05882	1.30028	4.11076	1.15173		0.378822	2.0394
0.626059	9.89852	6.94796	2.3313	8.42324	1.50014		1.22113	3.07438
11.2395	87.9693	92.8787	7.8621	90.424	3.36685		2.97491	6.49863
1.49716	4.53281	4.23692	1.54846	4.38486	1.07928		0.630838	2.13253
8.66597	40.9704	27.5207	8.14532	34.2455	1.94634		3.02597	5.09784
19.1446	64.1285	53.4327	26.4871	58.7806	1.12092		4.72722	5.87727
2.5154	7.36999	5.02484	2.14597	6.19742	1.19398		1.10163	2.63167
19.6036	73.2153	64.8868	20.1257	69.0511	1.72941		4.33096	6.10959
4.63463	15.7469	19.8539	4.83841	17.8004	1.68711		2.27453	4.15383
1.60748	5.02132	3.87377	1.49161	4.44754	1.12853		0.576868	2.15301
0.350021	2.54334	2.23748	0.512029	2.39041	1.16498		-0.965704	1.25726
1261.39	2165.64	2271.93	1096.18	2218.79	1.01662		10.0983	11.1156
88.7379	261.528	294.351	54.0347	277.939	2.34154		5.75582	8.11863
4.27775	17.2685	23.2903	2.67877	20.2794	2.53216		1.42157	4.34194
0	1.05349	1.04265	0	1.04807	1.03427		#NUM!	0.0677363
0	0.782449	1.3767	0	1.07957	1.05629		#NUM!	0.110463
0.752926	8.21594	6.5803	1.78762	7.39812	1.59103		0.838042	2.88716
0.628154	9.12867	10.6241	0.686886	9.87641	2.68877		-0.541857	3.30399
61.2229	171.383	191.745	53.4689	181.564	1.7449		5.74063	7.50433
129.491	266.236	215.045	111.427	240.64	1.10388		6.79995	7.91073
0.371487	2.81179	1.89646	0.523219	2.35413	1.13881		-0.934513	1.23519
3.82264	54.7328	53.4535	5.20403	54.0931	3.1506		2.37963	5.75737
1.29732	2.90947	6.14297	0.60991	4.52622	1.77931		-0.713332	2.17831
6.90823	25.1276	22.489	6.59676	23.8083	1.70737		2.72176	4.57339
2.45668	19.251	19.5339	5.80109	19.3925	1.5842		2.53632	4.27742
3.13078	15.3822	9.54578	1.97205	12.464	2.17958		0.979695	3.63969
2.12732	14.7982	15.5818	3.43015	15.19	1.86968		1.77827	3.92505
21.0079	55.55	67.8541	15.6163	61.702	1.91591		3.96498	5.94725
3.49296	12.6827	9.65747	3.44689	11.1701	1.45247		1.78529	3.48157
0	4.85068	6.24487	1.161	5.54777	1.5993		0.215372	2.47191
3.18408	24.7699	32.1565	5.29097	28.4632	2.22756		2.40353	4.83102
0.249165	4.52624	4.97739	1.48024	4.75181	1.21353		0.565835	2.24848
18.0504	96.5256	94.5425	15.5122	95.534	2.54751		3.95533	6.57794
26.7695	44.7402	36.9899	18.9693	40.865	1.06796		4.2456	5.3528
3.93845	39.5378	48.1026	5.94159	43.8202	2.69081		2.57085	5.45352
0.640224	8.46412	2.81365	1.04369	5.63888	1.69977		0.0616881	2.49541
3.84538	24.2548	20.2516	5.90192	22.2532	1.75236		2.56118	4.47594
3.88495	13.9403	23.8569	5.47174	18.8986	1.62044		2.452	4.24021
56.7128	139.075	112.232	60.1351	125.654	1.05082		5.91014	6.97331
218.27	530.939	502.9	245.421	516.919	1.0716		7.93912	9.0138
0	1.38952	3.66725	0.737153	2.52838	1.02228		-0.439964	1.33822
0	0	3.79822	0	1.89911	1.53561		#NUM!	0.925323
18.4003	176.412	155.359	21.0472	165.886	2.92019		4.39556	7.37404
3.68959	10.7001	8.90931	4.31405	9.80469	1.02377		2.10904	3.29347
16.2647	174.773	131.029	55.1409	152.901	1.45488		5.78505	7.25646
15.7248	36.3287	27.3061	11.1015	31.8174	1.43928		3.47268	4.99175
1.24675	4.95428	3.21697	1.25401	4.08562	1.17393		0.326551	2.03056
7.76356	25.7225	26.0429	7.01839	25.8827	1.74529		2.81114	4.69392
0	3.13642	5.93833	1.08515	4.53737	1.40905		0.117894	2.18186
142.831	452.35	430.898	125.072	441.624	1.81183		6.96662	8.78667
6.75783	64.1216	55.8515	9.7965	59.9866	2.49793		3.29227	5.90657
3.71406	28.5378	25.8552	5.36352	27.1965	2.14762		2.42318	4.76535
9.49388	24.2009	21.0362	9.89012	22.6186	1.1169		3.30599	4.49944
7.63829	13.2224	15.2585	6.07999	14.2404	1.10608		2.60407	3.83192
0.624959	3.97348	4.49437	0.94267	4.23393	1.42985		-0.0851752	2.082
1.43852	4.01655	5.5557	1.62562	4.78612	1.13994		0.700986	2.25886
2.85431	11.3303	11.5304	5.03645	11.4303	1.04209		2.33241	3.5148
17.2208	30.9066	54.734	13.3626	42.8203	1.60929		3.74013	5.42022
11.7052	21.1986	31.177	11.2881	26.1878	1.1457		3.49673	4.71082
14.0219	52.5927	66.755	11.4181	59.6739	2.28863		3.51325	5.89903
22.8428	63.1495	66.5621	16.3519	64.8558	1.92422		4.03138	6.01916
11.6263	27.6906	30.6571	8.5517	29.1739	1.65947		3.09621	4.8666
45.4028	117.716	130.209	39.1885	123.963	1.63664		5.29236	6.95376
3.47683	6.09428	5.52384	2.29282	5.80906	1.04813		1.19712	2.5383
28.7789	61.2297	79.4544	24.274	70.3421	1.4971		4.60134	6.13632
24.6157	229.979	200.467	20.2686	215.223	3.34573		4.34117	7.74969
0	1.13193	1.4937	0.0986351	1.31281	1.07394		-3.34175	0.392662
114.543	197.564	197.176	96.7353	197.37	1.02124		6.59597	7.62476
8.08741	30.7143	24.3752	8.65647	27.5447	1.56366		3.11378	4.78371
15.6281	40.8637	39.4181	15.8109	40.1409	1.29118		3.98284	5.327
3.7215	9.07641	7.91603	2.79142	8.49622	1.32462		1.481	3.08682
0.132222	3.13581	4.31413	0.582022	3.72497	1.57854		-0.780855	1.89723
7.98815	22.9415	18.5038	5.9962	20.7226	1.63455		2.58405	4.37313
0.465543	10.6886	10.5398	0.466741	10.6142	2.9852		-1.09931	3.40792
0.673901	7.95721	7.62849	0.933524	7.79285	2.1851		-0.0992415	2.96215
0	1.65497	0.595614	0	1.12529	1.08766		#NUM!	0.170302
72.3129	160.936	134.712	71.8811	147.824	1.02999		6.16754	7.20774
42.7318	78.2669	98.6541	42.364	88.4605	1.04475		5.40477	6.46696
5.04716	16.1864	13.8912	5.30306	15.0388	1.34744		2.40683	3.91062
2.77579	7.86529	4.8341	1.86826	6.34969	1.35751		0.901699	2.66669
0.303929	1.38027	1.41665	0.18267	1.39846	1.02006		-2.45269	0.483839
4.41667	19.5335	18.5972	5.26584	19.0654	1.67913		2.39666	4.25288
1.95992	4.86882	3.71441	1.54511	4.29161	1.05598		0.627712	2.10152
15.6178	64.1615	70.6385	19.7253	67.4	1.72261		4.30197	6.07468
3.3543	6.64497	10.5887	3.62043	8.61683	1.05754		1.85616	3.10716
0.792191	2.59832	3.34084	0.981539	2.96958	1.00236		-0.0268823	1.57026
2.88894	8.26068	10.3398	2.16802	9.30023	1.70102		1.11638	3.21727
3.79019	18.5941	21.0317	3.67704	19.8129	2.15381		1.87855	4.30837
66.4192	135.84	131.801	56.4745	133.82	1.23004		5.81953	7.06415
10.7789	36.5421	42.7162	11.3214	39.6291	1.72135		3.50098	5.30849
1.93194	5.49467	2.80677	1.01535	4.15072	1.35375		0.0219702	2.05336
11.672	32.3189	29.9571	10.2252	31.138	1.51754		3.35405	4.9606
61.9138	117.689	123.249	43.5729	120.469	1.44635		5.44536	6.91252
266.477	447.558	455.075	219.523	451.317	1.03641		7.77823	8.818
52.3524	248.481	321.665	48.7004	285.073	2.52505		5.60586	8.15519
151.75	546.087	531.006	147.914	538.547	1.85726		7.20862	9.07293
0	0.265048	1.98197	0	1.12351	1.08645		#NUM!	0.168011
1.55946	8.39366	11.9994	0.832866	10.1965	2.61088		-0.263844	3.35
0.751951	7.32312	5.45771	0.921929	6.39041	1.9431		-0.117273	2.67591
0	0.865918	3.42802	0	2.14697	1.65396		#NUM!	1.1023
1.84477	9.45195	9.16567	1.5037	9.30881	2.04174		0.588519	3.2186
0.381294	3.17463	1.39642	0.588893	2.28552	1.0481		-0.763922	1.19252
37.4992	78.3634	97.0347	29.3276	87.699	1.54829		4.87419	6.45449
2.38722	24.8333	28.0014	5.3841	26.4173	2.10253		2.42871	4.72341
34.2982	101.239	124.323	24.9071	112.781	2.13484		4.63849	6.81738
34.5504	142.983	149.342	31.6068	146.162	2.17416		4.98216	7.19143
9.98661	121.086	136.037	14.0672	128.562	3.10416		3.81426	7.00632
12.1403	21.3248	23.2286	9.44768	22.2767	1.1557		3.23996	4.47746
27.6593	380.058	380.348	22.9866	380.203	3.99026		4.52272	8.57063
0.554908	2.24006	1.8475	0.418915	2.04378	1.10108		-1.25527	1.03124
143.359	512.144	519.756	142.291	515.95	1.85107		7.1527	9.01109
14.1424	43.1675	53.7329	18.9804	48.4502	1.30739		4.24644	5.59843
17.9671	54.0735	49.0305	11.0839	51.552	2.12067		3.47039	5.68796
47.9742	83.5952	107.125	45.406	95.3601	1.05412		5.50481	6.57531
1.31272	8.16962	10.9264	2.18845	9.548	1.72604		1.12991	3.2552
54.9922	135.23	140.254	51.4153	137.742	1.40435		5.68413	7.10583
3.97946	25.7029	24.0604	8.31817	24.8817	1.47381		3.05627	4.63701
45.0397	766.124	741.549	68.9523	753.836	3.43172		6.10753	9.55811
1.23226	9.01611	11.8977	3.96208	10.4569	1.2072		1.98626	3.38639
42.8747	96.0815	115.605	38.0597	105.843	1.45174		5.25019	6.72579
3.36543	4.05912	9.23714	2.26211	6.64813	1.2293		1.17767	2.73295
4.61646	13.7468	9.44969	4.57005	11.5982	1.17746		2.19221	3.53583
3.21479	10.509	7.16654	3.81589	8.83775	1.03053		1.93202	3.14368
2.20031	35.0355	42.0005	2.48722	38.518	3.50236		1.31454	5.26746
0.890128	14.4373	17.1041	0.453267	15.7707	3.52857		-1.14157	3.97917
1.08797	5.16054	3.18761	1.53329	4.17407	1.03029		0.616635	2.06146
0.175318	2.03471	6.88766	0.112401	4.46119	2.29554		-3.15327	2.15743
1.52109	17.2698	10.635	1.35191	13.9524	2.66847		0.434994	3.80244
10.5306	16.672	16.1278	6.89443	16.3999	1.14017		2.78543	4.03561
1.8358	9.95824	9.77932	1.82808	9.86878	1.94229		0.87033	3.30287
36.1655	48.9275	96.8476	22.1543	72.8876	1.67405		4.46951	6.1876
1.16793	1.03134	2.91637	0.479181	1.97386	1.00754		-1.06136	0.981016
29.4235	53.4498	79.9616	20.713	66.7057	1.64072		4.37246	6.05974
0	2.10359	2.68636	0.386952	2.39497	1.29148		-1.36977	1.26001
5.13725	15.4854	18.7243	6.82926	17.1048	1.20943		2.77173	4.09633
18.2399	32.1553	34.8991	15.69	33.5272	1.04875		3.97178	5.06726
8.00001	62.1382	81.2371	4.76209	71.6876	3.65705		2.2516	6.16365
0.508915	12.4548	14.741	0.169638	13.5979	3.64163		-2.55947	3.76531
17.7326	63.8201	66.0476	17.8933	64.9338	1.80314		4.16135	6.0209
1.35263	4.20025	5.4734	1.74797	4.83682	1.08682		0.805679	2.27406
3.7744	10.6194	13.4042	4.56151	12.0118	1.22627		2.18951	3.58638
3.58276	7.23148	9.42343	2.12208	8.32745	1.57897		1.08548	3.05788
6.26172	94.7338	79.5934	4.96344	87.1636	3.88597		2.31134	6.44565
7.16012	16.5166	14.0114	5.90691	15.264	1.23557		2.5624	3.93206
10.03	38.9363	42.9564	11.0849	40.9464	1.79534		3.47052	5.35566
0.337069	3.40171	2.76817	1.01534	3.08494	1.01929		0.0219658	1.62524
10.2404	28.647	24.4043	11.7764	26.5256	1.10729		3.55783	4.72932
0.366318	1.84845	3.65884	0.347607	2.75364	1.47789		-1.52447	1.46134
39.604	77.4253	74.791	37.1407	76.1081	1.01555		5.21493	6.24998
0	1.41213	1.46414	0	1.43814	1.28578		#NUM!	0.524201
0	0.231587	3.05604	0	1.64381	1.40262		#NUM!	0.717046
0	2.19299	1.6881	0.0969499	1.94054	1.42258		-3.36662	0.95646
7.31517	23.4898	18.8936	4.99579	21.1917	1.888		2.32071	4.40542
1.90901	12.671	11.3916	1.76941	12.0313	2.23433		0.82327	3.58872
91.9343	282.412	332.201	66.5044	307.307	2.19131		6.05538	8.26354
82.8342	167.53	174.532	63.7498	171.031	1.40972		5.99435	7.41811
8.11159	13.5497	11.7339	5.55252	12.6418	1.05791		2.47314	3.66013
3.65544	16.1752	16.2895	5.71531	16.2324	1.3596		2.51483	4.0208
0.152676	2.77346	2.74491	0.343109	2.75919	1.48484		-1.54326	1.46424
1.91179	5.06465	3.34168	1.3249	4.20316	1.16222		0.405884	2.07148
4.63144	18.1297	13.3639	5.16894	15.7468	1.44079		2.36987	3.97699
0.920545	1.9161	1.83891	0.434675	1.8775	1.00409		-1.20199	0.908815
0	2.49051	0.801584	0.0322253	1.64605	1.35808		-4.95566	0.719005
45.0434	81.0085	79.8725	31.751	80.4405	1.31421		4.98873	6.32985
18.2741	40.0894	34.2789	14.9439	37.1842	1.25997		3.90148	5.21662
96.2991	233.383	220.844	90.2044	227.113	1.32258		6.49513	7.82727
0.989421	5.43643	4.83144	1.57012	5.13393	1.25497		0.650877	2.36006
32.5307	149.434	196.148	29.32	172.791	2.51901		4.87382	7.43288
0	0.926348	3.05604	0	1.99119	1.58072		#NUM!	0.993633
2.5022	13.0279	10.262	2.10888	11.645	2.02409		1.07648	3.54163
5.82457	25.5946	24.5635	8.30447	25.079	1.48689		3.05389	4.64841
188.506	231.441	403.097	121.355	317.269	1.37917		6.92309	8.30956
0.20217	2.55039	1.48082	0.191844	2.01561	1.33925		-2.382	1.01121
9.85755	24.4515	30.6439	9.67408	27.5477	1.41926		3.27413	4.78386
2.75144	8.33029	8.63713	1.8079	8.48371	1.75596		0.854316	3.0847
3.27645	10.1742	6.46123	2.76342	8.31771	1.30793		1.46646	3.05619
0.0859373	1.99475	1.48781	0.210357	1.74128	1.17942		-2.24909	0.80015
1.85499	4.91416	10.705	2.08107	7.80958	1.51564		1.05733	2.96525
8.49169	50.9906	49.3348	8.10398	50.1627	2.49052		3.01863	5.64854
12.8238	64.4738	72.9702	21.3032	68.722	1.64436		4.413	6.1027
1.00476	22.7095	31.473	1.13615	27.0912	3.71703		0.184156	4.75975
22.8395	44.4647	47.6742	16.7811	46.0694	1.40445		4.06877	5.52574
7.06338	24.9494	31.2827	7.4813	28.116	1.77946		2.90329	4.81332
19.8115	52.8248	50.2197	12.7566	51.5222	1.9328		3.67318	5.68712
5.03633	63.0252	75.9584	9.33267	69.4918	2.77024		3.22229	6.11877
0.242819	2.87939	4.44641	0.52937	3.6629	1.60829		-0.917652	1.87299
6.14059	16.8484	17.8888	6.4153	17.3686	1.30867		2.68152	4.11841
11.4809	30.2539	40.3481	11.2524	35.301	1.56695		3.49216	5.14164
5.10674	21.116	24.0866	3.82661	22.6013	2.28978		1.93607	4.49833
16.732	80.2593	92.8901	14.6183	86.5747	2.48728		3.8697	6.43587
0.125548	2.0906	1.92278	0.312349	2.00669	1.19603		-1.67877	1.00482
0.457242	3.80696	3.04466	0.658289	3.42581	1.41625		-0.603207	1.77645
10.2248	67.1443	64.5855	9.58338	65.8649	2.65945		3.26054	6.04144
0.0718334	0	3.15693	0.21912	1.57846	1.08067		-2.19021	0.658521
13.4165	26.8128	30.4453	12.1934	28.629	1.16719		3.60803	4.83941
18.0624	28.965	25.3797	12.5274	27.1724	1.05839		3.64702	4.76407
0.118365	6.0922	9.61565	0.566953	7.85393	2.49836		-0.8187	2.97341
0.312859	3.39419	3.43737	0.830747	3.41578	1.27024		-0.267519	1.77221
97.1676	352.418	386.427	89.659	369.422	2.03065		6.48638	8.52913
1.00576	6.90211	6.29529	1.26134	6.5987	1.74857		0.334956	2.72218
0.828186	8.63669	7.35293	2.59255	7.99481	1.32408		1.37437	2.99906
0.783525	1.97684	1.84977	0.340303	1.91331	1.1201		-1.55511	0.936069
122.342	236.471	289.781	107.038	263.126	1.28969		6.74197	8.03961
0.422246	4.54541	2.81164	1.22577	3.67852	1.07175		0.293693	1.87913
2.45086	7.5027	5.11351	2.18578	6.30811	1.19785		1.12815	2.65721
1.93919	7.0378	6.00932	1.29225	6.52356	1.71465		0.369889	2.70566
3.53755	7.41484	10.0565	3.14408	8.73566	1.23223		1.65264	3.12692
0.782062	4.89341	3.95775	0.440715	4.42558	1.91299		-1.18208	2.14587
41.7282	89.2758	83.8818	35.0972	86.5788	1.27869		5.13329	6.43594
1.68501	4.06909	4.40788	1.57481	4.23848	1.02469		0.655175	2.08355
0.613065	8.50723	7.65424	1.77141	8.08074	1.71219		0.8249	3.01449
5.65898	15.0654	10.7198	5.60268	12.8926	1.07319		2.48612	3.68847
10.243	24.7902	20.809	10.7192	22.7996	1.02206		3.42213	4.51094
123.835	254.389	262.241	108.789	258.315	1.23997		6.76539	8.01299
33.9551	84.1058	106.778	31.1577	95.442	1.5845		4.96152	6.57655
9.73962	59.4363	53.2004	10.7171	56.3184	2.29038		3.42185	5.81553
1.24543	5.77029	7.91608	2.60313	6.84319	1.12219		1.38025	2.77467
0	0.121155	1.91852	0	1.01984	1.01424		#NUM!	0.0283416
27.3568	54.4768	49.6236	25.2257	52.0502	1.01638		4.65682	5.70183
22.5079	65.5106	61.9233	22.215	63.7169	1.47908		4.47347	5.9936
10.5612	29.2299	29.7282	13.4168	29.4791	1.08007		3.74597	4.88162
14.3577	56.3613	60.4559	11.7543	58.4086	2.21968		3.55512	5.86811
48.135	383.915	488.458	36.8436	436.186	3.53013		5.20334	8.7688
0.416388	3.93956	3.88168	0.202877	3.91062	2.02942		-2.30132	1.9674
3.22656	25.1619	23.438	4.57734	24.3	2.18149		2.19451	4.60288
48.7544	258.54	267.473	41.5871	263.006	2.63208		5.37806	8.03895
3.14261	19.7692	23.5765	2.0541	21.6729	2.89215		1.0385	4.43782
62.8615	196.206	202.913	66.4675	199.559	1.57177		6.05458	7.64067
120.525	270.474	240.649	88.8609	255.561	1.51354		6.47348	7.99753
16.4128	86.2295	101.666	17.2899	93.9479	2.37609		4.11186	6.55379
3.51081	10.341	12.7762	2.96125	11.5586	1.66464		1.56621	3.53089
4.28466	15.5817	11.0187	4.10152	13.3002	1.48703		2.03616	3.73337
1.81075	6.70051	3.55021	1.03173	5.12536	1.59209		0.0450588	2.35765
1.49341	7.56853	8.30129	1.67793	7.93491	1.73834		0.746678	2.98821
0.625315	2.42962	2.29011	0.672057	2.35986	1.00678		-0.573344	1.2387
1.1736	13.6799	15.7858	2.53988	14.7328	2.15201		1.34476	3.88096
3.41775	12.877	11.1514	3.81052	12.0142	1.43582		1.92999	3.58667
0.160679	1.45942	1.81887	0.28151	1.63914	1.04222		-1.82874	0.71294
12.2214	32.5742	28.6916	14.1059	30.6329	1.06632		3.81822	4.93701
3.2328	10.6513	4.68517	3.30448	7.66822	1.0099		1.72442	2.93889
2.14523	10.3155	11.5117	2.21482	10.9136	1.8898		1.14719	3.44805
18.2087	48.0776	63.5845	17.5488	55.831	1.61536		4.1333	5.803
1.73933	7.60646	7.72119	0.683245	7.66382	2.36376		-0.549525	2.93806
2.18379	5.23424	7.1495	2.55211	6.19187	1.01769		1.35169	2.63037
7.56923	29.7692	37.8013	7.45694	33.7853	2.04027		2.89858	5.07832
1.90785	6.46388	5.62603	2.37223	6.04496	1.06289		1.24624	2.59573
40.4917	129.522	119.978	30.9908	124.75	1.97483		4.95377	6.96289
3.49485	27.8634	27.9256	6.60479	27.8945	1.92582		2.72351	4.80191
0.55074	1.87585	3.20884	0.564987	2.54235	1.17855		-0.82371	1.34616
0.682249	4.47543	5.99668	1.39613	5.23606	1.37993		0.481431	2.38848
3.41555	8.56525	11.3028	2.2966	9.93401	1.72977		1.1995	3.31238
21.1786	33.5151	41.6056	16.7674	37.5604	1.11789		4.06759	5.23114
45.4685	89.3572	88.8732	43.9884	89.1152	1.00222		5.45905	6.4776
0	2.30264	0	0	1.15132	1.10522		#NUM!	0.203286
42.4028	220.045	254.949	38.0168	237.497	2.6118		5.24857	7.89176
2.60916	15.9088	23.7442	2.97665	19.8265	2.38879		1.57369	4.30936
111.512	224.079	221.323	110.194	222.701	1.00849		6.78391	7.79897
8.53377	21.7243	24.9006	6.93452	23.3124	1.61548		2.7938	4.54303
96.5992	190.257	175.408	80.9688	182.833	1.16525		6.33929	7.51438
0.592554	7.38967	4.45298	1.35082	5.92132	1.55788		0.433834	2.56592
0	3.68188	2.58115	0.610397	3.13151	1.35925		-0.712181	1.64686
0	2.9485	0	0	1.47425	1.30699		#NUM!	0.559979
0	0.739378	1.95138	0	1.34538	1.22982		#NUM!	0.428012
0	8.54766	3.22273	0	5.8852	2.7835		#NUM!	2.55709
0	2.30264	0	0	1.15132	1.10522		#NUM!	0.203286
0	0	2.56265	0	1.28133	1.18987		#NUM!	0.357639
7.25975	17.5838	19.3364	6.98651	18.4601	1.28488		2.80457	4.20634
0	0	2.62593	0	1.31296	1.20974		#NUM!	0.392828
0	0	2.14849	0	1.07424	1.05259		#NUM!	0.103322
27.5785	77.8662	85.5566	21.5203	81.7114	1.87686		4.42763	6.35247
1.30773	4.83129	5.28693	0.91597	5.05911	1.66103		-0.126628	2.33888
49.7215	105.644	91.09	41.7022	98.3668	1.21845		5.38205	6.6201
2.71833	11.3849	14.4806	4.11308	12.9328	1.44622		2.04022	3.69296
5.77281	12.2992	14.5217	3.46963	13.4105	1.68889		1.79478	3.74529
0	2.44649	2.42131	0.180262	2.4339	1.54074		-2.47183	1.28327
0.0987925	1.29612	2.43399	0.260347	1.86506	1.18474		-1.94149	0.89922
1.54292	7.45195	8.80625	3.30521	8.1291	1.08439		1.72474	3.0231
22.8164	140.015	129.548	20.1513	134.781	2.68247		4.3328	7.07448
0	0.619345	2.86052	0.141669	1.73993	1.263		-2.8194	0.799032
0.835528	3.04856	2.95298	0.787769	3.00077	1.16212		-0.344156	1.58533
64.1434	138.513	129.722	57.1211	134.118	1.21708		5.83595	7.06735
1.95883	11.0845	12.5775	3.12087	11.831	1.63862		1.64195	3.5645
12.9261	18.44	39.1263	11.0999	28.7832	1.29951		3.47247	4.84715
10.8939	121.479	118.93	12.9893	120.204	3.11504		3.69925	6.90934
11.0744	50.7689	47.0692	8.36186	48.9191	2.41472		3.06382	5.61232
42.4985	289.776	268.889	39.2403	279.333	2.80042		5.29427	8.12584
14.5065	41.9008	64.619	23.9555	53.2599	1.12053		4.58229	5.73498
34.3789	58.0899	60.9584	26.5303	59.5241	1.13649		4.72957	5.8954
2.66979	6.54346	5.33326	2.12524	5.93836	1.15063		1.08763	2.57007
95.221	321.168	384.104	68.624	352.636	2.34461		6.10064	8.46203
2.86586	29.5008	21.4494	6.19904	25.4751	1.87876		2.63204	4.67102
9.61699	87.4539	89.6522	10.5267	88.5531	2.95777		3.39598	6.46847
3.27109	8.89888	8.71257	3.90267	8.80572	1.00005		1.96446	3.13844
4.67704	21.8782	12.5415	4.87504	17.2099	1.63205		2.28541	4.10516
20.0643	87.5886	90.3118	18.1413	88.9502	2.23243		4.18121	6.47493
8.52033	40.0432	55.1775	8.81918	47.6103	2.30759		3.14064	5.5732
2.21058	40.6215	41.7059	2.82998	41.1637	3.46059		1.50079	5.3633
3.5547	16.3427	10.52	3.70359	13.4313	1.61737		1.88892	3.74753
1.37315	22.3458	22.4015	0.852833	22.3737	3.65708		-0.229664	4.48373
288.806	604.855	602.869	243.347	603.862	1.30767		7.92687	9.23808
14.3674	83.7206	99.7319	16.3739	91.7263	2.41606		4.03333	6.51926
29.5551	71.7487	61.9201	26.4045	66.8344	1.30761		4.72271	6.06252
3.97718	140.65	175.009	3.52251	157.829	5.13421		1.8166	7.30222
2.64627	20.2725	28.1934	1.59361	24.233	3.28228		0.6723	4.5989
8.51213	16.8419	16.4075	4.76498	16.6247	1.61221		2.25247	4.05525
3.76489	18.6523	26.323	2.96351	22.4877	2.56705		1.56731	4.49106
0.144017	3.19753	2.97282	0.633941	3.08517	1.32204		-0.657579	1.62535
41.5059	122.367	108.931	32.8989	115.649	1.78286		5.03997	6.85361
24.2662	75.6635	77.7428	20.313	76.7032	1.86624		4.34433	6.26121
13.1834	122.207	119.323	12.2396	120.765	3.20116		3.61349	6.91605
40.1633	201.543	191.647	48.0328	196.595	2.01073		5.58595	7.61908
0.447937	56.6582	65.0231	0.538981	60.8406	5.32851		-0.891694	5.92696
8.31897	31.1519	40.0392	9.08211	35.5955	1.85987		3.18303	5.15362
5.18882	53.0683	53.4279	6.87023	53.2481	2.78509		2.78036	5.73466
6.95691	15.6761	19.009	6.02101	17.3425	1.38544		2.59001	4.11624
24.831	40.7436	46.7125	18.7327	43.728	1.18059		4.22749	5.45049
2.87274	14.4959	16.5113	3.14911	15.5036	1.99191		1.65495	3.95453
2.00618	8.73129	8.93363	2.96924	8.83246	1.30869		1.57009	3.14282
7.40301	23.56	20.1084	5.22037	21.8342	1.87612		2.38415	4.44852
6.74745	36.143	41.3008	7.82712	38.7219	2.16992		2.96848	5.27508
10.1717	36.2785	31.4025	11.7344	33.8405	1.45204		3.55267	5.08068
1.14388	14.4301	24.1835	1.55624	19.3068	2.98987		0.638063	4.27104
9.73466	80.7772	89.5968	21.3546	85.187	1.9469		4.41647	6.41256
20.3238	40.3083	42.0116	19.547	41.1599	1.03695		4.28887	5.36317
5.5942	21.5343	22.031	3.13968	21.7826	2.46034		1.65062	4.44511
19.6282	52.5749	52.9065	16.4697	52.7407	1.62116		4.04174	5.72085
1.57354	16.1856	16.684	1.59365	16.4348	2.74891		0.672339	4.03868
2.62339	14.8451	13.1014	3.02371	13.9733	1.89579		1.59632	3.8046
0.333564	12.5396	11.6609	2.79631	12.1003	1.78693		1.48352	3.59697
12.1939	50.7468	47.7132	11.9452	49.23	1.95614		3.57835	5.62147
14.5462	58.365	49.992	17.5847	54.1785	1.56999		4.13625	5.75965
8.09978	34.157	39.8345	6.6985	36.9958	2.30319		2.74384	5.20929
9.32021	15.1066	14.669	6.36878	14.8878	1.10842		2.67102	3.89606
3.49963	13.3327	18.1765	6.43339	15.7546	1.17247		2.68558	3.9777
2.99091	7.16879	7.71736	2.45301	7.44307	1.28991		1.29455	2.8959
17.0543	40.3417	43.9821	17.5417	42.1619	1.21898		4.13272	5.39787
3.81771	30.1559	20.9236	5.04174	25.5398	2.13512		2.33392	4.67467
19.2636	73.9834	77.7775	18.6818	75.8804	1.96575		4.22356	6.24566
24.3235	94.2345	122.823	24.3189	108.529	2.11302		4.60401	6.76193
3.70247	8.90178	8.55635	2.53427	8.72907	1.46089		1.34157	3.12583
1.4326	3.82101	3.54319	0.830868	3.6821	1.35463		-0.267309	1.88053
1.8435	7.27275	5.57976	2.05231	6.42625	1.28273		1.03725	2.68398
0	0	6.16523	0	3.08261	2.02949		#NUM!	1.62415
7.49393	14.1805	17.4651	5.77005	15.8228	1.31318		2.52858	3.98393
16.5596	57.1223	110.086	8.73918	83.6041	3.11886		3.1275	6.3855
11.3783	24.958	22.2658	7.57205	23.6119	1.52164		2.92068	4.56144
15.3853	59.8896	220.506	12.8162	140.198	3.35329		3.67989	7.13132
0	14.4388	10.3045	2.47366	12.3717	1.94465		1.30665	3.62897
24.8518	156.933	309.846	14.4293	233.39	3.92517		3.85093	7.8666
0.865661	3.0577	6.34066	0.520288	4.69918	1.90641		-0.942619	2.23241
5.19196	24.2506	22.5161	5.87499	23.3834	1.82647		2.55459	4.54741
66.6234	760.232	880	57.8888	820.116	3.80152		5.85521	9.67968
1.7407	4.31194	3.37189	0.707316	3.84192	1.50385		-0.499572	1.94183
1.30769	12.2735	10.0137	1.42471	11.1436	2.32431		0.510673	3.47814
22.0577	56.4301	56.902	19.1712	56.6661	1.51542		4.26087	5.82441
8.47807	38.1682	25.0512	9.19745	31.6097	1.67709		3.20123	4.9823
14.1682	331.251	244.434	13.7098	287.843	4.29544		3.77713	8.16914
33.2832	80.4288	83.8725	31.1613	82.1506	1.3704		4.96169	6.3602
21.9972	50.9512	54.4192	22.4083	52.6852	1.1975		4.48596	5.71933
0.119636	4.70876	6.29338	0.755602	5.50107	1.88871		-0.404301	2.45971
20.4195	63.9838	52.6759	15.4239	58.3299	1.85297		3.94709	5.86616
0.62295	2.67874	2.68723	0.756071	2.68299	1.06852		-0.403406	1.42384
0.460632	5.38476	6.33896	1.27655	5.86186	1.59175		0.352251	2.55136
4.3928	22.4308	22.6583	6.98977	22.5446	1.55917		2.80525	4.49471
0	12.5302	6.95222	0.260561	9.74123	3.09102		-1.94031	3.2841
0.281097	2.19855	2.71405	0.699338	2.4563	1.02426		-0.515937	1.29649
1.96063	7.91472	11.0378	1.4216	9.47624	2.11309		0.507515	3.24431
69.3578	183.915	225.03	81.4769	204.472	1.31688		6.34832	7.67576
10.2119	36.6768	37.4659	9.45766	37.0713	1.86415		3.24148	5.21223
3.6716	157.214	188.252	4.53713	172.733	4.97159		2.18178	7.4324
0.675875	3.581	3.91197	1.08043	3.74649	1.18998		0.111608	1.90554
4.7472	45.7312	53.8815	7.11555	49.8064	2.64625		2.83097	5.63826
155.781	314.288	370.214	142.448	342.251	1.25874		7.15429	8.41891
0	4.39854	4.35326	0.317898	4.3759	2.02827		-1.65337	2.12958
1.93265	9.9689	15.5859	1.32821	12.7774	2.56501		0.409484	3.67552
0	0.424617	1.86776	0	1.14619	1.10178		#NUM!	0.196843
1.26107	3.92409	2.93901	1.16294	3.43155	1.03481		0.217782	1.77886
3.18753	9.06571	10.3231	2.55961	9.69439	1.58706		1.35592	3.27715
5.31473	20.2168	25.5894	4.44445	22.9031	2.13434		2.15201	4.51747
0.368404	2.69551	3.80233	0.278117	3.24892	1.73307		-1.84623	1.69996
13.8864	33.6255	39.58	10.8005	36.6028	1.67199		3.43303	5.19388
81.1102	179.504	187.912	85.7204	183.708	1.0908		6.42157	7.52127
2.85946	8.09879	9.45881	2.50987	8.7788	1.47824		1.32761	3.13402
1.1785	9.93952	11.36	1.32564	10.6497	2.3246		0.40669	3.41275
22.6702	70.6793	72.3508	21.2645	71.5151	1.70354		4.41037	6.16018
0	2.15961	1.2666	0.15805	1.71311	1.22825		-2.66155	0.776614
14.016	91.9423	101.729	15.5368	96.8354	2.56467		3.95762	6.59746
1.94213	6.6537	5.51319	2.10161	6.08344	1.19144		1.07149	2.60489
2.20949	2.86692	4.20356	1.2096	3.53524	1.03739		0.274532	1.82181
18.8689	47.1429	44.2812	19.7294	45.712	1.17212		4.30227	5.5145
0.244399	0.739944	2.11561	0.156691	1.42778	1.06963		-2.67401	0.513771
4.32757	13.5571	15.6088	3.63126	14.583	1.75049		1.86047	3.86621
26.4493	61.6849	71.8539	23.4083	66.7694	1.47326		4.54895	6.06111
4.33439	10.1546	11.8392	4.80694	10.9969	1.04681		2.26512	3.45902
4.50041	13.3227	16.4486	2.77435	14.8857	2.07343		1.47215	3.89585
5.19585	16.8821	21.3495	4.61868	19.1158	1.84002		2.20748	4.25669
7.88596	23.3483	33.4044	10.7323	28.3764	1.32416		3.42389	4.82662
3.75308	80.8027	82.3311	3.45834	81.5669	4.21098		1.79008	6.34991
28.706	117.219	122.211	25.0474	119.715	2.21239		4.64659	6.90346
0	1.3585	1.50963	0.0379313	1.43406	1.22966		-4.72047	0.520108
15.5722	118.471	125.826	8.47717	122.148	3.69979		3.08358	6.93249
3.2786	37.9327	40.7	4.63779	39.3163	2.83816		2.21344	5.29706
8.40724	56.129	40.2639	5.0225	48.1964	3.03012		2.32841	5.59085
14.8211	169.981	213.593	15.9721	191.787	3.50577		3.99748	7.58336
5.59058	18.2321	19.0957	3.7105	18.6639	2.0616		1.89162	4.22218
80.9652	192.32	220.191	83.5696	206.256	1.2932		6.38491	7.68829
1.97676	24.082	39.1124	1.32031	31.5972	3.81236		0.400873	4.98172
28.4091	126.395	123.537	23.9643	124.966	2.33509		4.58282	6.96539
0.471701	3.25296	4.39733	0.590751	3.82514	1.60086		-0.759378	1.93551
64.0147	647.898	751.627	49.4819	699.763	3.79509		5.62883	9.45072
1.09675	12.2445	18.8053	1.49584	15.5249	2.72704		0.580951	3.95651
0.487761	14.9316	12.2337	1.15482	13.5826	2.75861		0.207668	3.76369
38.5672	64.7351	90.0618	29.943	77.3984	1.34121		4.90415	6.27423
3.86988	7.58568	10.3075	3.21425	8.94657	1.23892		1.68448	3.16133
6.97338	26.0114	22.7618	5.62211	24.3866	1.9387		2.49111	4.60802
12.5096	92.7129	86.4221	12.0424	89.5675	2.79579		3.59005	6.4849
4.41688	84.2474	106.909	5.15514	95.5782	3.97183		2.36601	6.57861
0.820451	14.766	19.4854	1.25989	17.1257	3.00371		0.333303	4.09809
6.37204	22.3837	20.5622	6.48989	21.473	1.58517		2.69819	4.42445
1.97265	111.77	137.547	1.14408	124.658	5.873		0.194192	6.96183
0.910486	30.0929	45.3188	0.556356	37.7058	4.63631		-0.84592	5.23672
62.3832	177.279	165.041	59.1313	171.16	1.51756		5.88585	7.4192
4.24438	23.7969	46.0571	5.34694	34.927	2.50094		2.41871	5.12627
20.793	138.984	160.328	20.6442	149.656	2.79921		4.36766	7.2255
25.2049	82.3934	108.289	26.9076	95.3412	1.7875		4.74994	6.57503
11.1197	166.531	295.056	12.0572	230.793	4.14992		3.59183	7.85046
14.5964	128.951	108.858	15.2009	118.904	2.88774		3.92608	6.89366
2.63266	56.0898	71.0949	4.05637	63.5924	3.67519		2.02019	5.99078
10.1299	106.576	148.564	7.60641	127.57	3.901		2.92722	6.99515
1.58128	12.7666	12.821	1.56281	12.7938	2.42823		0.644142	3.67738
28.6406	55.937	70.522	29.3687	63.2295	1.08065		4.87621	5.98253
6.97751	19.0714	21.424	7.38132	20.2477	1.34206		2.88388	4.33968
0	1.15513	1.87608	0.0471388	1.5156	1.26445		-4.40694	0.599891
12.9304	37.1978	34.4401	10.9078	35.8189	1.62855		3.44728	5.16265
4.87295	13.278	11.3862	3.2832	12.3321	1.63815		1.7151	3.62435
11.7959	49.7222	43.7954	10.2407	46.7588	2.08704		3.35624	5.54717
94.4418	198.324	188.66	75.7005	193.492	1.3424		6.24223	7.59613
2.84992	17.6404	27.2003	1.95442	22.4204	2.98682		0.966742	4.48674
1.36675	5.97709	8.43347	0.882384	7.20528	2.12399		-0.180521	2.84905
2.73578	9.7052	8.83246	1.96261	9.26883	1.79333		0.972777	3.21239
10.6442	118.99	140.119	11.4106	129.555	3.39502		3.5123	7.01742
2.79808	7.54367	8.14475	3.06187	7.84421	1.12259		1.61441	2.97163
4.17595	10.8637	8.2802	3.28599	9.57197	1.30254		1.71633	3.25882
0.865857	3.93222	4.25208	1.36485	4.09215	1.10653		0.44874	2.03286
31.9912	128.432	131.564	32.2009	129.998	1.98025		5.00903	7.02235
106.221	293.34	294.46	106.69	293.9	1.45334		6.73728	8.19918
10.173	23.8916	24.437	8.96328	24.1643	1.33669		3.16403	4.59481
8.14639	36.8591	46.289	7.09491	41.5741	2.39489		2.82679	5.37761
14.565	115.654	107.856	14.0233	111.755	2.90791		3.80975	6.80419
0.826575	2.50255	3.0665	0.890321	2.78452	1.00148		-0.167603	1.47743
3.50555	18.4375	9.87574	2.38297	14.1566	2.16359		1.25276	3.8234
34.5253	94.2603	86.7249	33.7948	90.4926	1.39478		5.07873	6.49973
0.869194	8.68422	10.418	0.707328	9.5511	2.62758		-0.499549	3.25567
1.40219	5.25943	2.80105	1.26056	4.03024	1.15395		0.334067	2.01087
62.6799	104.296	108.358	50.2227	106.327	1.06715		5.65027	6.73236
21.8704	53.6158	50.8895	21.6006	52.2526	1.23649		4.433	5.70743
5.5776	43.3428	53.5743	4.99455	48.4586	3.0445		2.32035	5.59868
1.01406	9.08262	7.76525	1.71207	8.42393	1.79693		0.775742	3.07449
0.459941	8.58722	3.67517	1.74345	6.13119	1.37815		0.801947	2.61617
13.5188	47.8648	46.7095	14.1476	47.2872	1.67255		3.82249	5.56338
5.57852	43.913	57.9479	4.65393	50.9304	3.19925		2.21845	5.67046
6.13972	41.7916	42.0138	8.25998	41.9027	2.21199		3.04614	5.38897
1.34214	2.65255	4.02164	0.691387	3.33709	1.35852		-0.532434	1.73859
647.576	1716.17	1885.45	546.245	1800.81	1.71919		9.0934	10.8144
10.0062	26.8964	27.8048	8.31098	27.3506	1.60638		3.05502	4.7735
0	1.37133	1.67042	0.193033	1.52088	1.07929		-2.37308	0.604904
0.738564	1.77023	2.58191	0.46611	2.17607	1.11525		-1.10126	1.12173
0	2.31321	3.78514	0.218407	3.04917	1.73263		-2.19491	1.60842
0	1.0427	1.03197	0	1.03734	1.02668		#NUM!	0.0528832
10.932	34.0035	32.8115	7.54852	33.4075	2.00898		2.91619	5.0621
0	3.2219	3.54304	0.0272955	3.38247	2.09289		-5.19519	1.75808
5.56434	15.4518	14.2709	5.64165	14.8613	1.2559		2.49612	3.89349
11.559	53.8612	71.2561	15.152	62.5587	1.97638		3.92143	5.96714
13.9965	35.9505	32.9351	12.209	34.4428	1.42397		3.60988	5.10613
5.8154	36.3643	36.5215	4.27341	36.4429	2.82788		2.09539	5.18757
2.37299	19.7029	26.1438	4.07075	22.9233	2.23815		2.0253	4.51875
3.04508	4.76332	11.0507	2.22753	7.907	1.46451		1.15544	2.98313
0	1.31044	1.92141	0.17763	1.61593	1.15144		-2.49305	0.692362
0.94336	7.93368	3.35019	1.28232	5.64194	1.5411		0.358757	2.49619
0	1.26668	1.0447	0	1.15569	1.10815		#NUM!	0.20875
0	1.44268	2.23974	0.14855	1.84121	1.30669		-2.75098	0.880654
43.5497	116.253	113.147	34.3673	114.7	1.7099		5.10296	6.84172
8.25485	39.0234	51.6402	7.23168	45.3318	2.49274		2.85433	5.50245
0.98412	7.36607	6.77146	2.29925	7.06876	1.29021		1.20116	2.82146
3.58094	7.9755	8.75674	2.70073	8.36612	1.33964		1.43335	3.06456
1.1334	9.72254	8.67908	1.91488	9.20081	1.80717		0.937256	3.20176
30.1736	92.4698	114.45	29.9168	103.46	1.75649		4.90288	6.69293
2.48261	23.1185	24.7967	1.30475	23.9576	3.4368		0.383776	4.58241
2.00899	9.15744	6.33196	2.05349	7.7447	1.51795		1.03808	2.95321
2.73399	25.334	21.9287	3.57902	23.6314	2.42739		1.83956	4.56263
2.68383	23.5802	19.9735	3.28847	21.7769	2.40903		1.71742	4.44472
14.2924	70.0193	98.5887	13.0525	84.304	2.60179		3.70625	6.39753
10.9365	21.2414	21.7097	7.66653	21.4755	1.37483		2.93857	4.42462
4.86278	12.4576	6.35148	3.88873	9.40453	1.08968		1.9593	3.23336
125.426	647.71	676.875	106.058	662.293	2.63125		6.72871	9.37133
73.0644	160.647	128.058	54.4184	144.352	1.39112		5.76602	7.17345
68.5141	235.887	299.741	60.5602	267.814	2.12654		5.9203	8.06509
36.3851	153.108	142.7	23.5794	147.904	2.59886		4.55946	7.20852
18.0956	43.5272	42.6714	18.1484	43.0993	1.20353		4.18177	5.42959
21.6054	46.2297	37.2634	17.2558	41.7466	1.22746		4.10901	5.38359
5.11997	46.145	38.733	6.3092	42.439	2.57121		2.65746	5.40732
37.5066	96.9214	109.362	38.1005	103.142	1.41329		5.25174	6.68849
296.427	839.925	827.719	283.174	833.822	1.55469		8.14555	9.7036
2.20519	15.7093	14.7703	1.79578	15.2398	2.53821		0.844613	3.92977
6.7883	16.6888	17.8704	5.37283	17.2796	1.52023		2.42568	4.111
1.13586	7.83315	5.54651	2.33965	6.68983	1.20326		1.22629	2.74197
1.68121	13.2906	8.58264	1.32536	10.9366	2.35987		0.406388	3.4511
0	3.30071	3.18895	0.314206	3.24483	1.69151		-1.67022	1.69814
0	1.68906	1.75127	0	1.72017	1.4437		#NUM!	0.782549
0.716703	3.31049	3.81789	0.700769	3.56419	1.42417		-0.51299	1.83357
21.9677	56.3615	62.8376	14.3099	59.5996	1.98484		3.83894	5.89723
0.952571	2.72379	6.55438	1.45005	4.63909	1.20265		0.5361	2.21384
30.3214	84.5196	109.373	31.3651	96.9464	1.59755		4.97109	6.59912
5.55157	20.3097	13.5781	6.5299	16.9439	1.25279		2.70706	4.08269
12.7096	53.2104	42.9103	12.0558	48.0604	1.90986		3.59166	5.58678
80.0821	195.872	196.533	61.6312	196.202	1.65472		5.94559	7.6162
4.07469	11.532	8.61159	3.73399	10.0718	1.22576		1.90072	3.33225
10.2691	27.1799	21.1589	11.296	24.1694	1.03349		3.49774	4.59511
14.729	55.7674	71.3894	14.648	63.5784	2.04507		3.87263	5.99046
1.43229	6.9494	6.96957	1.75437	6.95949	1.53095		0.810957	2.79898
19.8227	101.931	91.9474	19.9898	96.9393	2.2222		4.32119	6.59901
11.8419	75.3829	63.6888	13.0908	69.5358	2.3236		3.71048	6.11968
88.7631	306.483	336.033	89.4561	321.258	1.83293		6.48311	8.32759
42.5017	118.047	111.914	34.4876	114.98	1.70849		5.10801	6.84524
5.59373	15.843	14.2982	3.17836	15.0706	1.94342		1.66828	3.91366
58.8422	163.384	274.893	60.2778	219.139	1.84498		5.91356	7.7757
9.8276	46.5597	40.4453	7.50105	43.5025	2.38817		2.90709	5.44303
20.221	37.4131	46.2633	13.603	41.8382	1.55263		3.76585	5.38675
5.06573	19.6361	19.0123	3.44817	19.3242	2.19191		1.78583	4.27234
11.2224	27.9222	21.3261	9.55784	24.6242	1.27919		3.25668	4.622
0.612715	3.20772	3.92693	1.15956	3.56732	1.08061		0.213576	1.83484
0.514454	1.88206	2.7405	0.324673	2.31128	1.32175		-1.62294	1.20869
1.73779	4.95634	5.13172	0.80273	5.04403	1.74533		-0.317013	2.33458
6.39956	10.519	12.1089	4.92143	11.3139	1.05628		2.29908	3.50003
0.528856	9.34016	7.74736	3.52415	8.54376	1.07691		1.81727	3.09487
1.11656	5.77503	4.27507	0.779388	5.02505	1.75959		-0.359586	2.32914
22.6392	393.276	501.273	19.1972	447.275	4.47216		4.26282	8.80502
20.6443	69.0949	85.7011	20.8643	77.398	1.84224		4.38296	6.27422
0.744783	5.51201	7.85228	1.74007	6.68214	1.4873		0.799145	2.74031
12.2004	45.6441	50.385	15.0166	48.0145	1.61364		3.90849	5.5854
10.9954	68.0967	79.6222	10.7262	73.8595	2.67445		3.42307	6.20671
0.388915	1.50456	3.45293	0.483557	2.47874	1.22951		-1.04824	1.30961
52.1335	157.423	135.619	50.2808	146.521	1.52443		5.65194	7.19496
134.358	357.958	344.029	133.977	350.993	1.38283		7.06585	8.4553
100.698	234.928	222.636	86.3849	228.782	1.39481		6.43271	7.83783
25.2108	48.6637	60.6982	24.0323	54.6809	1.15339		4.5869	5.77297
0.125397	2.53103	1.66998	0.273378	2.10051	1.28384		-1.87103	1.07074
43.2731	103.814	116.624	50.5111	110.219	1.11045		5.65853	6.78423
1.6402	13.7597	11.0582	0.955587	12.4089	2.77752		-0.0655409	3.63331
287.284	4525.52	5668.26	227.81	5096.89	4.47768		7.83169	12.3154
41.9816	91.2054	91.3964	38.9509	91.3009	1.20812		5.28358	6.51256
174.988	671.895	714.5	139.138	693.198	2.3085		7.12038	9.43712
1.10606	3.46033	4.41898	1.27469	3.93966	1.11874		0.350141	1.97807
3.03368	9.09477	7.96141	3.38274	8.52809	1.12035		1.75819	3.09222
21.5838	208.559	196.332	29.5758	202.446	2.73418		4.88635	7.66139
2.75845	9.25628	10.8371	2.84103	10.0467	1.52405		1.50641	3.32865
2.4322	7.09103	10.9769	3.24843	9.03397	1.23989		1.69974	3.17536
36.4294	92.0202	86.9406	42.1539	89.4804	1.06811		5.3976	6.4835
16.6709	86.7438	98.6095	13.3835	92.6767	2.70328		3.74238	6.53413
0	1.02015	1.3462	0	1.18318	1.12643		#NUM!	0.242669
5.67513	11.8009	10.3402	4.67531	11.0705	1.08872		2.22506	3.46865
0.780843	1.97007	1.55983	0.260281	1.76495	1.13351		-1.94186	0.819631
54.3532	157.564	188.497	64.7123	173.03	1.4051		6.01597	7.43488
63.2892	415.451	474.093	87.2582	444.772	2.3365		6.44722	8.79692
167.775	474.795	453.506	180.608	464.151	1.35687		7.49672	8.85845
2.40043	15.0821	18.7166	2.55459	16.8994	2.33215		1.35309	4.0789
70.1378	279.422	193.984	88.6661	236.703	1.40652		6.47031	7.88693
0.941612	14.0641	12.2891	1.11027	13.1766	2.74802		0.150911	3.71991
2.0625	10.3423	9.01272	2.53693	9.67753	1.59401		1.34308	3.27464
20.6234	41.3374	44.0861	17.3354	42.7118	1.25339		4.11565	5.41656
17.4317	49.9463	47.3378	18.5549	48.642	1.34403		4.21373	5.60413
3.51259	7.68066	6.23721	2.43842	6.95893	1.21083		1.28595	2.79887
57.7033	325.489	421.284	46.2799	373.386	2.98523		5.53231	8.54452
54.6938	147.077	144.079	53.8253	145.578	1.41876		5.75021	7.18565
0	10.7122	5.86125	0.15245	8.28675	3.01047		-2.71359	3.05081
0.272705	2.75215	4.5397	0.959535	3.64593	1.24546		-0.0595933	1.86629
0.506137	7.23627	7.75158	0.168712	7.49393	2.86151		-2.56736	2.90572
9.24115	35.4665	29.3473	11.1574	32.4069	1.45831		3.47993	5.01823
7.71646	19.1495	29.5658	10.1737	24.3577	1.18232		3.34677	4.6063
3.39845	7.69489	10.9086	3.41866	9.30173	1.22121		1.77343	3.2175
1.81953	5.61085	4.84634	1.35061	5.22859	1.40587		0.433606	2.38642
3.72431	23.5359	32.121	3.62922	27.8284	2.63865		1.85966	4.79849
1.82411	11.5823	10.9317	2.39222	11.257	1.8533		1.25835	3.49275
8.2403	29.8671	28.1043	8.63211	28.9857	1.63835		3.10971	4.85727
0.149045	1.88021	2.58039	0.318957	2.2303	1.29227		-1.64857	1.15724
10.5785	29.3063	31.0763	6.76845	30.1913	2.00544		2.75883	4.91606
2.4878	7.53209	10.0775	1.72921	8.80478	1.845		0.790116	3.13829
2.85591	29.084	32.6744	2.94762	30.8792	3.01356		1.55955	4.94856
1.36545	7.72675	7.014	1.76693	7.37037	1.597		0.821248	2.88174
53.874	152.827	147.769	44.4647	150.298	1.73457		5.47459	7.23168
6.11508	40.7666	28.8164	9.06713	34.7915	1.82997		3.18065	5.12066
2.64188	38.6598	29.7592	7.70752	34.2095	2.01563		2.94627	5.09633
2.05601	30.7535	31.0969	5.75434	30.9252	2.24081		2.52465	4.95071
7.61907	23.1715	30.2345	12.4469	26.703	1.04277		3.63772	4.73893
132.49	303.596	273.409	123.248	288.503	1.22036		6.94542	8.17244
5.81171	17.0525	16.0324	5.02251	16.5425	1.54241		2.32841	4.0481
14.4697	61.5813	68.7898	15.2146	65.1856	2.02922		3.92739	6.02648
1.97527	8.11618	7.23406	1.18903	7.67512	1.98659		0.24978	2.94019
3.70477	11.2166	8.77765	3.64599	9.99713	1.24307		1.86631	3.32151
6.23	17.4331	17.9136	6.76132	17.6733	1.26661		2.7573	4.1435
72.8278	222.012	270.936	58.1148	246.474	2.06569		5.86083	7.94529
23.2122	84.3697	59.7731	21.843	72.0714	1.67755		4.4491	6.17135
0.36005	5.26878	3.59624	0.895766	4.43251	1.51884		-0.158806	2.14812
15.6563	38.6032	32.7761	13.254	35.6896	1.364		3.72836	5.15743
0.184614	6.80044	1.2293	0.792837	4.01487	1.48397		-0.334905	2.00535
4.85113	19.7686	22.0734	3.99068	20.921	2.135		1.99663	4.38688
0.272783	6.40058	3.26952	1.6717	4.83505	1.12698		0.741319	2.27353
3.29038	14.1128	12.7351	3.78293	13.424	1.5925		1.9195	3.74674
0.34445	4.60597	2.29361	1.01841	3.44979	1.14051		0.0263238	1.78651
12.8189	74.3453	61.6353	18.3987	67.9903	1.83043		4.20153	6.08726
0.946763	2.99383	2.22751	0.75147	2.61067	1.0437		-0.412213	1.38442
34.9416	127.632	151.408	26.5493	139.52	2.35069		4.7306	7.12433
66.815	193.08	193.708	71.2362	193.394	1.42819		6.15454	7.5954
0	2.81003	0.542654	0.270856	1.67634	1.07446		-1.8844	0.745316
0.530539	2.23093	3.17946	0.340143	2.7052	1.46716		-1.55579	1.43573
2.2303	6.42425	5.32163	1.83046	5.87294	1.27989		0.872203	2.55408
0.124777	2.64443	4.32047	0.415641	3.48245	1.66283		-1.26659	1.8001
24.5397	54.7921	49.3598	24.5506	52.076	1.0547		4.61769	5.70255
2.11748	6.75282	8.29069	2.29049	7.52175	1.37285		1.19566	2.91107
483.13	780.789	904.838	393.16	842.813	1.09814		8.61897	9.71907
2.74139	26.7769	29.8587	2.70365	28.3178	2.98476		1.43491	4.82364
5.22653	25.8251	20.7005	8.63983	23.2628	1.33167		3.111	4.53996
9.92281	18.6228	16.3445	6.65083	17.4837	1.27256		2.73353	4.12794
7.59375	14.2454	17.4895	6.36807	15.8675	1.19488		2.67086	3.988
42.0172	151.513	157.398	29.0611	154.456	2.37053		4.86102	7.27105
18.9196	141	137.195	20.3721	139.097	2.71263		4.34852	7.11995
4.49656	12.1303	8.52183	3.30657	10.3261	1.39503		1.72534	3.36822
44.7814	243.151	262.474	48.1871	252.813	2.36741		5.59057	7.98193
32.0664	186.295	189.887	29.4199	188.091	2.63599		4.87872	7.55528
27.3593	170.418	222.756	20.0121	196.587	3.23319		4.3228	7.61902
10.2495	22.5349	22.7904	6.92416	22.6626	1.57828		2.79164	4.50224
1.92967	15.0926	15.4191	1.79895	15.2558	2.538		0.847157	3.93129
4.75791	55.547	47.8108	3.20115	51.6789	3.64837		1.67859	5.6915
0	0	3.4123	0	1.70615	1.43624		#NUM!	0.770746
93.6799	232.65	235.363	93.1907	234.007	1.31905		6.54211	7.87041
4.39818	18.8426	16.2511	3.66939	17.5468	1.98987		1.87554	4.13314
0	2.38376	3.23815	0	2.81096	1.93015		#NUM!	1.49106
4.98022	42.7215	53.6764	4.10451	48.1989	3.26878		2.03721	5.59093
6.51952	37.6573	36.7616	4.67942	37.2095	2.75012		2.22633	5.2176
9.93283	17.3708	16.4898	7.38455	16.9303	1.09659		2.88451	4.08154
42.8513	93.1308	105.492	39.2821	99.3113	1.31627		5.2958	6.63389
0.725052	5.48794	9.94558	0.763771	7.71676	2.30513		-0.388788	2.948
20.5675	83.7865	90.0779	16.2016	86.9322	2.35385		4.01807	6.44182
10.5892	42.4057	37.0559	8.54714	39.7308	2.09298		3.09544	5.31218
18.5767	170.215	179.664	17.0136	174.94	3.28792		4.08861	7.45071
1.08453	1.67824	3.27379	0.682783	2.47602	1.04659		-0.550501	1.30802
13.0334	38.2386	43.889	10.7063	41.0638	1.84529		3.42039	5.35979
3.00903	9.91401	8.01457	3.56627	8.96429	1.12575		1.83442	3.16419
29.5469	53.3523	63.1708	27.5994	58.2615	1.05111		4.78657	5.86447
1.14289	5.36333	4.71833	1.36134	5.04083	1.35514		0.445032	2.33366
576.912	1144.33	1246.63	565.035	1195.48	1.07983		9.1422	10.2234
9.39497	15.5299	17.4734	7.58897	16.5016	1.02693		2.9239	4.04454
8.64187	20.1884	21.7389	7.88827	20.9637	1.30514		2.97971	4.38982
1.29062	5.37282	3.00788	1.25932	4.19035	1.19994		0.332645	2.06707
0.759641	5.047	4.21523	0.525995	4.63111	1.88367		-0.926878	2.21136
3.47223	23.4656	23.5337	3.74821	23.4996	2.3673		1.9062	4.55457
10.211	64.8745	64.9021	15.8017	64.8883	1.97142		3.98201	6.01989
28.672	131.935	118.067	20.9615	125.001	2.52039		4.38967	6.9658
0	2.46156	2.20046	0.29061	2.33101	1.36791		-1.78284	1.22095
2.64477	27.1854	26.5468	5.59717	26.8661	2.07859		2.4847	4.74771
0.960951	7.75837	11.8377	0.91994	9.79803	2.49163		-0.120389	3.29249
11.5952	36.6127	45.5068	10.0299	41.0597	1.93101		3.32624	5.35965
23.7619	69.3908	65.9833	22.7795	67.687	1.53032		4.50966	6.08081
2.24097	6.40784	6.31701	1.8727	6.36243	1.35777		0.905122	2.66958
2.82626	14.4474	15.7101	4.52067	15.0788	1.54224		2.17654	3.91445
14.1112	96.5484	71.7353	12.7818	84.1418	2.6271		3.67602	6.39475
5.48514	17.7466	90.881	4.7864	54.3138	3.2569		2.25894	5.76325
8.79779	25.9889	31.8542	10.6253	28.9215	1.36392		3.40943	4.85407
91.1522	333.126	280.008	77.1558	306.567	1.97648		6.2697	8.26006
2.41616	3.75138	5.81667	0.954648	4.78403	1.56517		-0.0669594	2.25823
2.46846	3.39867	5.16587	1.60675	4.28227	1.01891		0.684146	2.09838
21.7883	200.321	87.7156	30.0783	144.018	2.22225		4.91065	7.17011
9.80534	24.1569	28.9331	7.61464	26.545	1.67693		2.92878	4.73037
12.0277	109.741	124.384	26.4107	117.062	2.10674		4.72305	6.87113
5.46551	36.7721	39.473	4.08748	38.1226	2.94298		2.03121	5.25257
1.98465	20.1293	21.0123	1.89403	20.5708	2.89793		0.921462	4.36253
139.241	193.874	287.319	102.345	240.597	1.22512		6.6773	7.91047
7.55796	19.3072	21.1792	5.74768	20.2432	1.65454		2.52298	4.33936
11.7076	58.8618	62.8624	10.1173	60.8621	2.47624		3.33876	5.92747
13.4192	34.7997	27.9378	8.36726	31.3687	1.7889		3.06475	4.97126
10.2791	48.4108	46.9445	11.5638	47.6777	1.95399		3.53154	5.57524
18.0898	108.029	105.324	14.6738	106.676	2.78027		3.87517	6.7371
4.40909	9.96196	10.1661	4.26605	10.0641	1.07109		2.0929	3.33114
0.825703	2.02373	4.08435	0.682534	3.05404	1.26872		-0.551027	1.61072
41.6283	119.368	124.674	44.7946	122.021	1.42565		5.48525	6.93098
39.8789	70.0853	67.7524	33.0319	68.9189	1.03879		5.04579	6.10683
4.70164	15.0683	9.30752	3.18622	12.1879	1.65549		1.67185	3.60738
16.7201	60.3247	65.9106	14.473	63.1176	2.05097		3.85529	5.97997
8.69984	31.4613	33.4708	12.2389	32.4661	1.33792		3.6134	5.02086
0	2.21196	2.79201	0.497393	2.50198	1.22572		-1.00754	1.32307
0.943289	9.22221	8.55805	0.604768	8.89013	2.62363		-0.725546	3.1522
67.1026	145.023	144.725	68.2527	144.874	1.07478		6.09281	7.17866
0.0846304	2.17794	4.17015	0.505069	3.17404	1.47162		-0.985448	1.66632
6.38858	10.24	7.50707	3.62834	8.87351	1.09307		1.85931	3.14951
15.7693	39.5178	38.3441	14.8227	38.9309	1.33551		3.88973	5.28284
50.1722	330.571	409.879	44.3614	370.225	3.03276		5.47123	8.53226
1.52952	3.47309	4.37942	1.2243	3.92626	1.14714		0.291952	1.97315
0	2.52709	1.88487	0.250618	2.20598	1.35812		-1.99644	1.14142
9.80459	86.0737	83.9079	10.8702	84.9908	2.85684		3.4423	6.40924
103.39	356.317	407.396	96.6706	381.856	1.97081		6.59501	8.57689
24.6899	377.607	415.045	23.5533	396.326	4.01633		4.55786	8.63054
11.3513	62.0269	86.7244	8.93293	74.3757	2.92381		3.15913	6.21676
27.1817	74.7758	85.4668	23.0137	80.1213	1.75622		4.52442	6.32411
13.2579	70.5084	92.8112	14.4259	81.6598	2.42183		3.85059	6.35155
13.3339	67.0066	71.7596	13.5385	69.3831	2.27535		3.759	6.11651
83.7055	144.047	131.579	65.652	137.813	1.05842		6.03677	7.10657
20.6944	41.9984	51.5993	17.6351	46.7988	1.35896		4.14037	5.5484
11.0148	37.3627	37.0799	15.653	37.2213	1.19859		3.96837	5.21806
0.627882	6.75905	5.99265	0.772284	6.37585	2.0572		-0.372797	2.67262
16.0824	56.5265	51.0518	16.1972	53.7891	1.67172		4.01767	5.74924
0.633788	5.43678	3.3762	1.44973	4.40649	1.14207		0.53578	2.13963
0	1.91886	4.64227	0.678649	3.28057	1.3505		-0.559263	1.71394
1.04389	2.9849	1.6219	0.641358	2.3034	1.00906		-0.640798	1.20376
3.97376	13.8048	13.1284	5.40716	13.4666	1.17497		2.43487	3.75131
4.2067	35.5554	48.88	3.10531	42.2177	3.39606		1.63474	5.39978
0.0911716	1.7022	1.39631	0.0547968	1.54925	1.27311		-4.18976	0.631574
1.76736	5.0722	4.85449	1.47023	4.96335	1.27148		0.556037	2.31131
57.8055	221.138	191.122	55.9641	206.13	1.86241		5.80643	7.68741
7.24779	19.8795	18.8745	7.82004	19.377	1.20808		2.96718	4.27627
55.5047	265.107	243.591	55.7381	254.349	2.17008		5.80059	7.99067
4.79734	14.8969	15.4807	5.3056	15.1888	1.36029		2.40751	3.92494
0	1.52541	1.84519	0	1.6853	1.42508		#NUM!	0.753004
0.132819	8.37757	7.87124	0.284232	8.1244	2.82882		-1.81486	3.02226
19.2493	78.5941	82.9121	17.8302	80.7531	2.11823		4.15625	6.33545
29.8871	112.055	114.45	28.7938	113.253	1.93914		4.84769	6.8234
1.3965	5.88612	8.69727	1.51872	7.2917	1.71898		0.602857	2.86625
15.7253	34.2931	39.1529	13.1806	36.723	1.41152		3.72035	5.19861
4.66939	8.71074	9.32772	3.31772	9.01923	1.21443		1.73019	3.173
153.769	349.117	361.486	156.862	355.301	1.17443		7.29336	8.4729
28.2141	194.191	215.376	25.001	204.783	2.98449		4.64391	7.67796
11.765	31.7726	29.0165	13.4481	30.3945	1.11963		3.74933	4.92574
4.12542	11.7963	10.4246	3.52836	11.1104	1.41919		1.819	3.47384
18.0833	66.6114	68.5424	16.978	67.5769	1.93149		4.08559	6.07846
23.9204	89.196	95.4513	17.0644	92.3236	2.36909		4.09292	6.52863
5.15882	14.3545	18.8442	6.89196	16.5993	1.15706		2.78491	4.05305
1.27046	3.84645	5.49879	1.22514	4.67262	1.35012		0.292946	2.22423
15.0808	46.3612	58.2432	19.1983	52.3022	1.39996		4.26291	5.7088
57.2647	153.877	130.851	61.3952	142.364	1.20018		5.94005	7.15344
6.84182	16.7116	12.677	5.60223	14.6943	1.24922		2.486	3.87719
2.63572	14.016	22.1408	2.892	18.0784	2.29336		1.53207	4.1762
448.678	915.264	1013	396.396	964.135	1.28015		8.6308	9.91309
26.7226	69.777	69.8894	25.9062	69.8332	1.39649		4.69522	6.12584
2.27931	18.0737	22.3324	2.72082	20.2031	2.51058		1.44404	4.3365
6.64957	19.4707	18.4595	5.00409	18.9651	1.73346		2.32311	4.24528
48.8681	170.974	173.515	59.302	172.244	1.52253		5.89001	7.42831
13.5991	36.7484	34.434	11.2719	35.5912	1.57614		3.49466	5.15345
6.73144	41.1262	24.6182	8.61104	32.8722	1.81734		3.10619	5.0388
1.58897	5.03988	3.77879	1.56563	4.40933	1.07614		0.64674	2.14056
15.929	30.2864	59.822	16.0352	45.0542	1.43482		4.00317	5.49359
0.320658	1.61805	2.06401	0.393015	1.84103	1.0282		-1.34734	0.880514
10.1085	30.0184	36.1309	15.281	33.0746	1.06551		3.93366	5.04765
27.4656	120.232	118.688	23.0647	119.46	2.32356		4.52762	6.90038
22.4327	47.6142	47.3414	19.4344	47.4778	1.24632		4.28054	5.56918
50.7425	92.3723	80.5126	37.7857	86.4425	1.17281		5.23977	6.43367
0	0.861373	1.56293	0	1.21215	1.14545		#NUM!	0.277569
2.11018	8.65152	8.69419	2.37318	8.67286	1.51983		1.24682	3.11651
4.90267	19.5518	19.5874	5.83784	19.5696	1.5889		2.54543	4.29054
5.67353	12.633	15.4713	4.64881	14.0522	1.41395		2.21686	3.81272
2.74896	4.16139	4.85074	1.69257	4.50606	1.03204		0.759215	2.17187
3.3626	10.0309	8.95631	2.65223	9.49362	1.52266		1.40721	3.24696
0.612931	2.65986	2.12231	0.438936	2.39109	1.23674		-1.18792	1.25767
3.02018	7.8889	6.03321	1.97926	6.96105	1.418		0.984965	2.79931
25.9552	98.8762	95.2274	22.7356	97.0518	2.04649		4.50688	6.60068
13.2719	28.1981	25.5822	11.0849	26.8901	1.20655		3.47052	4.74901
3.41027	33.6518	56.6444	2.54904	45.1481	3.70077		1.34995	5.49659
2.89416	15.848	19.2715	4.90399	17.5598	1.65242		2.29396	4.1342
0.557427	6.75069	8.16591	0.96413	7.4583	2.10648		-0.052701	2.89885
0	4.42152	0.353616	0.426483	2.38757	1.24779		-1.22944	1.25554
2.66635	12.7817	6.21412	2.12704	9.49793	1.74723		1.08885	3.24761
6.76426	74.153	55.4012	9.46514	64.7771	2.65199		3.24262	6.01741
0.777199	9.25536	6.21023	0.718802	7.73279	2.34504		-0.476333	2.95099
1.81075	8.75635	9.14348	2.15245	8.94991	1.65821		1.10598	3.16187
17.8707	126.246	138.459	15.7944	132.352	2.98919		3.98134	7.04824
0	2.55209	3.01325	0.15319	2.78267	1.71377		-2.70661	1.47647
2.92272	14.1746	24.8677	5.22269	19.5212	1.7215		2.38479	4.28697
25.9186	120.535	73.9787	29.4882	97.2568	1.68831		4.88207	6.60373
1.59889	4.84082	2.80684	0.923957	3.82383	1.3261		-0.114103	1.93502
65.8581	183.296	218.753	49.786	201.024	1.99203		5.63767	7.65123
41.4845	111.294	134.481	43.26	122.887	1.48495		5.43496	6.94119
2.05421	17.0168	20.0618	2.46244	18.5393	2.49651		1.30009	4.21251
29.641	70.3273	61.5646	23.636	65.9459	1.44223		4.56291	6.04321
10.2225	22.2363	24.1921	10.4241	23.2142	1.08378		3.38185	4.53694
7.77488	13.7645	15.7946	6.30048	14.7795	1.11199		2.65546	3.88553
0	1.19929	1.58259	0.127247	1.39094	1.08477		-2.9743	0.476061
0	0	2.23895	0	1.11948	1.08371		#NUM!	0.162823
5.11541	20.65	26.8714	2.88416	23.7607	2.67238		1.52815	4.5705
0	1.06042	2.09902	0	1.57972	1.36721		#NUM!	0.659669
0	4.51919	0	0	2.2596	1.70469		#NUM!	1.17606
0	2.04896	0	0	1.02448	1.01755		#NUM!	0.0348884
9.80703	19.0876	23.3224	7.8439	21.205	1.32813		2.97157	4.40633
4.10011	37.9303	37.1101	4.92952	37.5202	2.69963		2.30145	5.22959
1.64958	29.5495	26.0874	2.06397	27.8184	3.23352		1.04542	4.79797
3.24981	17.0428	18.0073	2.9535	17.5251	2.22828		1.56243	4.13135
4.43994	22.0929	22.5019	4.60627	22.2974	2.05505		2.2036	4.4788
76.2571	176.444	187.769	75.8011	182.107	1.25348		6.24415	7.50864
12.9273	59.7603	57.9419	9.64916	58.8511	2.49064		3.2704	5.879
1.44072	6.80257	7.67475	1.92647	7.23866	1.49325		0.945957	2.85572
47.6441	210.333	214.181	46.4717	212.257	2.16745		5.53828	7.72967
2.77682	11.4764	11.0061	2.82631	11.2412	1.67772		1.49892	3.49073
0	2.49591	1.95559	0.124134	2.22575	1.52082		-3.01003	1.15429
109.772	426.484	359.566	97.1066	393.025	2.00587		6.6015	8.61848
11.3183	28.8492	30.5974	13.8104	29.7233	1.05273		3.78768	4.89352
17.9842	38.2272	32.0788	16.8108	35.153	1.02136		4.07132	5.13558
11.6108	46.2541	63.2753	8.9554	54.7647	2.4858		3.16276	5.77517
6.89568	47.7772	44.1507	5.81093	45.9639	2.78563		2.53877	5.52243
5.62247	13.3749	14.0586	5.1051	13.7168	1.26938		2.35194	3.77787
0	4.75237	1.04521	0	2.89879	1.96303		#NUM!	1.53545
0	0.760304	1.50495	0	1.13263	1.09263		#NUM!	0.179676
0	0	2.127	0	1.0635	1.04509		#NUM!	0.088822
0	0.760304	2.00661	0	1.38346	1.25305		#NUM!	0.468276
0	4.51919	0	0	2.2596	1.70469		#NUM!	1.17606
0	5.1995	0	0	2.59975	1.8479		#NUM!	1.37837
0	1.29987	6.8613	0	4.08059	2.345		#NUM!	2.02878
0	1.91886	3.3762	0	2.64753	1.86692		#NUM!	1.40465
19.0507	112.021	114.945	18.2293	113.483	2.57376		4.18819	6.82633
0.780618	7.16901	5.094	2.04666	6.1315	1.22698		1.03327	2.61624
0.347457	3.68188	2.77636	0.929583	3.22912	1.13207		-0.105344	1.69114
0	3.23545	0.388139	0	1.8118	1.49149		#NUM!	0.857421
0.442422	10.9391	11.7839	0.419824	11.3615	3.12207		-1.25214	3.50609
0	0.801913	3.70374	0	2.25282	1.70169		#NUM!	1.17174
22.7752	73.3186	42.0409	15.0461	57.6798	1.87064		3.91132	5.84999
14.0573	37.4286	30.6703	13.5843	34.0494	1.26497		3.76387	5.08956
0	0.786266	2.07512	0.0695201	1.4307	1.18441		-3.84643	0.516716
0	4.6004	2.6981	0.415722	3.64925	1.71546		-1.26631	1.8676
5.89251	12.2392	12.5923	5.65793	12.4158	1.01078		2.50027	3.6341
0.849545	3.32229	9.61677	2.52008	6.46953	1.08541		1.33347	2.69366
1.69548	4.79105	6.77389	1.86761	5.78247	1.24196		0.90119	2.53169
3.28808	9.00305	13.1008	4.68425	11.0519	1.08422		2.22782	3.46623
0	1.21191	1.59925	0.184809	1.40558	1.02173		-2.43589	0.491167
0	3.4738	5.04246	0	4.25813	2.39455		#NUM!	2.09022
0.320069	1.93809	2.13127	0.449414	2.03468	1.06607		-1.15388	1.0248
2.23768	2.39942	11.1751	2.85336	6.78728	1.015		1.51266	2.76283
9.69926	22.8399	21.0978	6.71182	21.9689	1.57454		2.7467	4.45739
0.751009	3.41064	1.50024	0.327388	2.45544	1.38028		-1.61093	1.29598
0	1.08074	1.62989	0.0941746	1.35531	1.10608		-3.40852	0.438626
0	0.985235	1.30012	0	1.14268	1.09942		#NUM!	0.192421
2.3168	10.6677	17.9339	1.60558	14.3008	2.55393		0.683091	3.83803
1.1675	6.83384	10.8838	1.05169	8.85882	2.2646		0.0727109	3.14711
1.31995	2.88622	5.56654	0.828616	4.22638	1.51506		-0.271224	2.07942
0	0.920003	1.69966	0	1.30983	1.20779		#NUM!	0.389381
0	1.27924	0.844049	0	1.06165	1.0438		#NUM!	0.0863019
3.9837	14.2561	15.4586	3.17251	14.8574	1.92617		1.66562	3.89311
0.904386	5.6588	5.66077	1.8556	5.65978	1.22168		0.891888	2.50075
5.18794	17.203	40.9608	4.57114	29.0819	2.43285		2.19256	4.86205
0	3.5649	3.86422	0.533507	3.71456	1.62029		-0.906422	1.89319
0.544791	1.85559	2.63003	0.304629	2.24281	1.31361		-1.71488	1.16531
0.622062	2.27573	1.1391	0.255221	1.70741	1.10897		-1.97018	0.771812
1.92427	16.9923	30.7518	1.38177	23.8721	3.38442		0.46652	4.57725
0	1.46133	2.69973	0.0775247	2.08053	1.51546		-3.6892	1.05695
0.875948	3.53604	3.49964	0.952406	3.51784	1.21038		-0.0703507	1.81469
14.9647	355.457	392.789	12.836	374.123	4.76087		3.68212	8.54737
0	2.54016	0	0	1.27008	1.18274		#NUM!	0.344917
69.2096	175.96	190.367	58.6884	183.163	1.62546		5.875	7.51699
0.416646	4.62529	7.0746	0.427425	5.84995	2.26268		-1.22626	2.54842
5.49019	8.9407	13.2938	4.48519	11.1172	1.14345		2.16517	3.47473
0	1.69878	1.5824	0.121907	1.64059	1.23491		-3.03614	0.714214
0	2.53612	1.7849	0.475349	2.16051	1.0991		-1.07294	1.11137
4.47928	13.1377	10.4393	3.81996	11.7885	1.40775		1.93356	3.55931
0.547906	2.35003	4.37805	1.04426	3.36404	1.09409		0.0624756	1.7502
26.8486	58.7073	57.7591	18.5593	58.2332	1.59855		4.21407	5.86377
0	1.96566	2.59391	0.614046	2.27979	1.02292		-0.703582	1.1889
0	0.721722	2.22224	0	1.47198	1.30567		#NUM!	0.55776
11.4082	33.9271	29.5776	11.2061	31.7524	1.42399		3.48622	4.98879
0.287256	1.59445	2.67788	0.337962	2.13617	1.22896		-1.56507	1.09502
2.86912	10.1344	10.1892	1.25074	10.1618	2.3101		0.322782	3.34508
0	3.4246	2.10893	0	2.76676	1.91333		#NUM!	1.4682
0.677474	5.29875	5.63893	0.94207	5.46884	1.73591		-0.0860937	2.45123
0.279303	4.93278	2.78972	1.30059	3.86125	1.07932		0.379166	1.94907
0.8201	8.27648	9.07867	1.37238	8.67758	2.02831		0.456685	3.11729
0.945056	13.7341	7.92906	2.03267	10.8316	1.96398		1.02337	3.43717
0.884845	1.33948	4.12438	0.815994	2.73193	1.03916		-0.293369	1.44992
0	4.2417	9.95089	0	7.09629	3.01726		#NUM!	2.82707
2.01532	5.33892	10.7357	0.961725	8.03729	2.20377		-0.0563044	3.00671
2.57209	4.38807	7.34012	2.39665	5.8641	1.01496		1.26102	2.55191
11.2955	25.8387	21.7285	11.3845	23.7836	1.00085		3.509	4.5719
20.2048	34.4702	30.7518	11.9758	32.611	1.37311		3.58205	5.02729
3.12694	5.46182	9.12946	1.78266	7.29564	1.57589		0.834033	2.86703
0.460272	6.03861	5.82321	0.153424	5.93091	2.58712		-2.7044	2.56825
0	1.10149	1.21128	0	1.15638	1.10861		#NUM!	0.209619
7.94498	16.91	14.5146	7.11703	15.7123	1.04189		2.83128	3.97382
0.806639	3.25625	8.59395	1.21348	5.9251	1.64552		0.279146	2.56684
0.965042	3.40874	1.4994	0.580018	2.45407	1.12835		-0.785829	1.29517
0	10.6568	11.426	0	11.0414	3.58994		#NUM!	3.46486
1.57582	8.98068	9.01168	1.6827	8.99618	1.89769		0.750775	3.16931
1.92041	10.9825	2.34439	2.48626	6.66345	1.13631		1.31398	2.73627
0.472179	2.02523	3.30133	0.574461	2.66328	1.21828		-0.79972	1.41321
33.2974	82.5857	77.4139	33.0181	79.9998	1.25162		5.04518	6.32192
5.26082	12.6803	10.1351	4.50842	11.4077	1.17152		2.17262	3.51194
0	0.870327	1.14849	0	1.00941	1.00677		#NUM!	0.0135096
0	1.80599	3.2769	0.119762	2.54144	1.66115		-3.06176	1.34565
0	2.77904	3.05604	0	2.91754	1.96995		#NUM!	1.54475
0.273718	2.48614	2.55167	0.648054	2.51891	1.09436		-0.625815	1.3328
2.88641	15.0018	9.41775	1.37162	12.2098	2.47766		0.455884	3.60997
5.29806	5.90379	7.20271	2.6967	6.55325	1.03086		1.43119	2.71221
3.77819	19.7581	29.0462	1.90302	24.4021	3.12932		0.92829	4.60894
11.1565	35.4073	31.084	9.9153	33.2456	1.64957		3.30966	5.05509
0	1.25925	1.45401	0	1.35663	1.23673		#NUM!	0.440027
3.40796	5.95119	6.88433	2.65592	6.41776	1.02075		1.40921	2.68207
6.75715	22.6278	32.3141	10.0464	27.471	1.36592		3.3286	4.77983
0.300498	8.79464	21.21	0.747605	15.0023	3.19483		-0.419652	3.90711
15.2109	49.0182	42.8163	13.3242	45.9173	1.71166		3.73598	5.52096
12.5664	105.956	86.1058	8.41515	96.0311	3.36539		3.07299	6.58543
1.91275	2.77488	5.25382	0.829596	4.01435	1.45454		-0.26952	2.00517
0	5.601	4.5168	0.189804	5.0589	2.34833		-2.39742	2.33882
1.22075	3.18262	2.70956	0.594785	2.94609	1.30706		-0.749559	1.5588
2.73328	3.58596	5.64208	1.63537	4.61402	1.09103		0.709617	2.20602
1.1658	5.22902	4.95956	0.647752	5.09429	1.88696		-0.626487	2.34888
0.215394	6.4126	6.59758	1.15286	6.50509	1.80161		0.20522	2.70157
234.158	606.491	594.84	183.973	600.665	1.70165		7.52335	9.23042
0.267305	4.04647	5.16176	1.1946	4.60412	1.35253		0.256529	2.20292
0.556496	3.79092	13.3401	0.773843	8.56551	2.43096		-0.369887	3.09854
4.60083	7.84918	5.68951	2.87659	6.76934	1.003		1.52436	2.75902
5.13787	13.7962	11.7298	5.42074	12.763	1.09998		2.43849	3.6739
8.05283	13.2063	16.0866	5.10907	14.6464	1.35681		2.35306	3.87248
22.8867	40.8549	42.6056	18.1944	41.7303	1.15457		4.18542	5.38302
9.54877	27.0744	25.5846	5.97611	26.3295	1.96996		2.57921	4.71861
0.457635	3.23293	3.04728	0.152545	3.1401	1.84484		-2.71269	1.65081
7.06701	21.4981	26.89	8.38164	24.1941	1.42517		3.06723	4.59658
206.635	850.211	755.846	166.425	803.028	2.26373		7.37873	9.64931
[truncated: 895 more rows]

## Sheet: Legend
The upregulated gene counts in oocytes using RNA-seq after MOS Ans95Lys vs. Control
