# Supplementary material for: Biallelic mutations in MOS cause female infertility characterized by human early embryonic arrest and fragmentation
Source: EMBO Mol Med. 2021 Nov 15;13(12):e14887. doi: 10.15252/emmm.202114887 (PMC8649871; doi:10.15252/emmm.202114887)
Supplement: Supplementary file 9 — Source Data for Figure 4 [file EMMM-13-e14887-s007.zip › EMM-2021-14887_SDataFig4/Figure 4G MII_GO_BP_KO_Up.xlsx]

## Sheet: MII_GO_BP_KO_Up
Category	Term	Count	%	PValue	Genes	List Total	Pop Hits	Pop Total	Fold Enrichment	Bonferroni	Benjamini	FDR
GOTERM_BP_DIRECT	GO:0032981~mitochondrial respiratory chain complex I assembly	40	2.43309	5.31899e-27	NDUFB9, NDUFB7, NDUFB6, NDUFB10, NDUFA11, NDUFB11, NDUFA12, NDUFB5, NDUFB4, NDUFA10, NDUFB3, NDUFB2, NDUFB1, ECSIT, TAZ, NDUFV3, NDUFV1, NDUFA9, NDUFA8, NDUFA7, COA1, NDUFA6, TIMMDC1, NDUFA5, NDUFA3, NDUFA2, NDUFA1, NDUFC1, BCS1L, NDUFS8, NDUFAF6, NDUFS7, NDUFAF7, NDUFS6, NDUFAF4, NDUFS5, NDUFAB1, NDUFS3, NDUFAF3, NDUFAF1	1376	63	16792	7.74825	1.90792e-23	1.90792e-23	1.89675e-23
GOTERM_BP_DIRECT	GO:0070125~mitochondrial translational elongation	44	2.6764	1.02399e-24	MRPS17, MRPS15, MRPS36, MRPS14, MRPL18, MRPS12, MRPL16, MRPL17, MRPL39, MRPL36, MRPL14, MRPS30, MRPL15, MRPL37, MRPL34, MRPL13, MRPL32, MRPL54, MRPL11, MRPL55, MRPL41, MRPL20, MRPL42, MRPL40, GADD45GIP1, TSFM, MRPS25, MRPS23, MRPL27, MRPS21, MRPL47, MRPL23, MRPS6, MRPL24, MRPL43, MRPL21, MRPS18C, MRPL22, TUFM, MRPL52, MRPS9, MRPL50, MRPL51, AURKAIP1	1376	85	16792	6.3171	3.67305e-21	1.83652e-21	1.82577e-21
GOTERM_BP_DIRECT	GO:0006120~mitochondrial electron transport, NADH to ubiquinone	33	2.0073	1.87616e-23	NDUFB9, NDUFB7, NDUFB6, NDUFB10, NDUFA11, NDUFB11, NDUFA12, NDUFB5, NDUFB4, NDUFA10, NDUFB3, NDUFB2, NDUFB1, NDUFV3, NDUFV1, NDUFA9, NDUFA8, NDUFA7, NDUFA6, NDUFA5, NDUFA4, NDUFA3, NDUFA2, NDUFA1, NDUFC1, COQ9, NDUFS8, NDUFS7, NDUFS6, NDUFS5, NDUFAB1, NDUFS3, NDUFAF1	1376	49	16792	8.21868	6.72978e-20	1.90496e-20	1.89381e-20
GOTERM_BP_DIRECT	GO:0070126~mitochondrial translational termination	43	2.61557	2.12429e-23	MRPS17, MRPS15, MRPS36, MRPS14, MRPL18, MRPS12, MRPL16, MRPL17, MRPL39, MRPL36, MRPL14, MRPS30, MRPL15, MRPL37, MRPL34, MRPL13, MRPL32, MRPL54, MRPL11, MRPL55, MRPL41, MRPL20, MRPL42, MRPL40, GADD45GIP1, MRPS25, MRPS23, MRPL27, MRPS21, MRPL47, MRPL23, MRPS6, MRPL24, MRPL43, MRPL21, MRPS18C, MRPL22, MRPL52, MRPS9, MRPL50, MRPL51, AURKAIP1, MRRF	1376	86	16792	6.10174	7.61984e-20	1.90496e-20	1.89381e-20
GOTERM_BP_DIRECT	GO:0006412~translation	64	3.89294	5.15711e-16	MRPS17, MRPS15, RPL3, MRPS14, RPL34, MRPS12, MRPL36, MRPL37, MRPL34, YARS2, MRPL32, RPL6, MRPL41, MRPL42, RPL7A, RPL36AL, RPL23, DHPS, MRPS23, SARS, MRPS2, MRPS21, RPS3A, MRPS6, MRPL43, MRPS18C, MRPL52, MRPS9, MRPL51, SLC25A17, NHP2, SLC25A51, SLC25A12, SLC25A5, SLC25A4, SLC25A11, MRRF, SLC25A14, MRPS36, MRPL18, RPL11, MRPL16, MRPL17, MRPL14, MRPS30, MRPL15, MRPL13, MRPL55, MRPL11, MRPL20, PDF, R…	1376	253	16792	3.08705	1.99118e-12	3.69971e-13	3.67805e-13
GOTERM_BP_DIRECT	GO:0006754~ATP biosynthetic process	14	0.851582	1.37285e-07	SURF1, ATP5J, ATP5C1, ATP5F1, ATP5G2, ATP5O, ATP5G1, ATP5L, ATP5J2, LDHC, PKM, ATP5E, ATP5D, ALDOA	1376	29	16792	5.89134	0.000492322	8.20738e-05	8.15933e-05
GOTERM_BP_DIRECT	GO:0042776~mitochondrial ATP synthesis coupled proton transport	12	0.729927	1.74254e-07	ATP5E, ATP5D, ATP5J, ATP5C1, CYC1, COX5B, ATP5F1, ATP5G2, ATP5O, ATP5G1, ATP5L, ATP5J2	1376	21	16792	6.97342	0.000624854	8.92928e-05	8.877e-05
GOTERM_BP_DIRECT	GO:0032543~mitochondrial translation	14	0.851582	2.71268e-06	MRPS17, MRPS15, NDUFA7, MRPS12, MRPL16, MRPS2, MRPS21, MRPL47, MRPL23, QRSL1, MRPS6, MRPS18C, MRPL51, HARS	1376	36	16792	4.7458	0.00968322	0.0012163	0.00120918
GOTERM_BP_DIRECT	GO:1902600~hydrogen ion transmembrane transport	18	1.09489	5.04268e-06	CYB5A, COX7B, ATP6V1G1, SURF1, NDUFA4, COX4I1, COX4I2, COX7A2, UQCR11, UQCR10, COX6C, COX6A1, COX5A, COX7C, SLC9B1, COX6B1, UQCRQ, COA6	1376	61	16792	3.60103	0.0179255	0.00193879	0.00192744
GOTERM_BP_DIRECT	GO:0006283~transcription-coupled nucleotide-excision repair	20	1.21655	5.40504e-06	RFC4, CCNH, RFC2, GPS1, RPA2, GTF2H5, RBX1, COPS3, COPS6, POLR2B, ERCC1, POLR2C, POLD2, POLR2E, PPIE, POLR2F, POLR2G, POLR2I, POLR2L, HMGN1	1376	74	16792	3.29824	0.0192012	0.00193879	0.00192744
GOTERM_BP_DIRECT	GO:0006123~mitochondrial electron transport, cytochrome c to oxygen	10	0.608273	1.17918e-05	COX7B, NDUFA4, COX4I1, COX4I2, COX5B, COX6C, COX6A1, COX5A, COX7C, COX6B1	1376	20	16792	6.10174	0.0414155	0.00384521	0.0038227
GOTERM_BP_DIRECT	GO:0031145~anaphase-promoting complex-dependent catabolic process	20	1.21655	1.50305e-05	ANAPC7, ANAPC16, UBE2C, UBE2D1, AURKB, ANAPC11, PSMD8, PSMB7, PSMD6, PSMC5, PSMA3, PSMA1, UBE2S, PSMB3, PSMC1, CDC26, PSMB1, PSME1, ANAPC5, BUB3	1376	79	16792	3.08949	0.0524871	0.00449286	0.00446655
GOTERM_BP_DIRECT	GO:0051437~positive regulation of ubiquitin-protein ligase activity involved in regulation of mitotic cell cycle transition	19	1.15572	3.12686e-05	ANAPC7, ANAPC16, UBE2C, UBE2D1, ANAPC11, PSMD8, PSMB7, PSMD6, PSMC5, PSMA3, PSMA1, PSMB3, PSMC1, CDC26, PSMB1, PSME1, ANAPC5, BUB3, SKP1	1376	76	16792	3.05087	0.106101	0.00862772	0.00857721
GOTERM_BP_DIRECT	GO:0009060~aerobic respiration	12	0.729927	3.80725e-05	CHCHD5, SURF1, PMPCB, UQCR10, MTFR1L, UQCRC2, MTFR2, COX6A1, NDUFV1, SDHB, SLC25A14, SIRT3	1376	33	16792	4.43763	0.127654	0.0092245	0.00917049
GOTERM_BP_DIRECT	GO:0006888~ER to Golgi vesicle-mediated transport	30	1.82482	3.85747e-05	NAPA, GRIA1, DCTN6, RAB1A, ARF4, TMED10, DCTN2, GOSR2, DCTN3, KLHL12, DYNC2LI1, TMED3, TMED2, CD59, SEC23B, BCAP31, NSF, TRAPPC2L, TRAPPC1, TRAPPC4, DYNLL1, F2, YIF1A, COPZ1, YIF1B, TRAPPC6A, VAPB, CNIH4, COPE, BET1	1376	160	16792	2.28815	0.129224	0.0092245	0.00917049
GOTERM_BP_DIRECT	GO:0051436~negative regulation of ubiquitin-protein ligase activity involved in mitotic cell cycle	18	1.09489	4.43796e-05	ANAPC7, ANAPC16, UBE2C, UBE2D1, ANAPC11, PSMD8, PSMB7, PSMD6, PSMC5, PSMA3, PSMA1, PSMB3, PSMC1, CDC26, PSMB1, PSME1, ANAPC5, BUB3	1376	71	16792	3.09384	0.147168	0.00994935	0.0098911
GOTERM_BP_DIRECT	GO:0006281~DNA repair	38	2.31144	8.72597e-05	RPAIN, FEN1, NUDT1, ALKBH3, RECQL4, TFPT, ALKBH2, SUMO1, RUVBL2, RUVBL1, POLI, RAD54L, FBXO6, DMAP1, MUTYH, NPM1, FANCL, EYA2, MGMT, PARP2, XRCC2, NSMCE1, APEX2, UBE2A, KIF22, APTX, DDB2, RAD51, RAD51C, EID3, NEIL2, POLG2, APEX1, ERCC1, MORF4L2, CINP, RAD9B, ASF1A	1376	235	16792	1.97333	0.268761	0.0184118	0.018304
GOTERM_BP_DIRECT	GO:0000398~mRNA splicing, via spliceosome	36	2.18978	0.000130211	SF3B4, SF3B5, EIF4A3, U2AF1, DDX41, POLR2B, POLR2C, POLR2E, POLR2F, POLR2G, TXNL4A, POLR2I, CTNNBL1, BCAS2, POLR2L, SF3A3, PPIL1, BUD31, CPSF3, PLRG1, LSM5, LSM3, LSM2, SNRNP40, LSM6, DDX39A, SRSF2, SNRPG, PPIE, PRPF31, GEMIN6, SNRPA1, SNRPE, SNRNP25, GEMIN7, SRSF9	1376	222	16792	1.97894	0.373182	0.0259483	0.0257963
GOTERM_BP_DIRECT	GO:0015986~ATP synthesis coupled proton transport	9	0.547445	0.000223036	ATP5EP2, ATP5D, ATP5J, ATP5C1, ATP5F1, ATP5G2, ATP5O, ATP5G1, ATP5L	1376	22	16792	4.99234	0.550725	0.0421069	0.0418604
GOTERM_BP_DIRECT	GO:0030163~protein catabolic process	12	0.729927	0.000337793	BACE1, CLN3, PSMC5, AMBP, PSMC1, SIAH1, LONP1, PPT1, CTSD, ELANE, CLN5, PGA4	1376	41	16792	3.57175	0.702359	0.0583142	0.0579728
GOTERM_BP_DIRECT	GO:0045047~protein targeting to ER	6	0.364964	0.000347941	SPCS1, PMM1, SEC61G, SRP54, SRP68, SRP14	1376	9	16792	8.13566	0.713003	0.0583142	0.0579728
GOTERM_BP_DIRECT	GO:0006099~tricarboxylic acid cycle	10	0.608273	0.000357656	FH, SUCLA2, PDHA1, MDH1, IDH3G, IDH2, IDH3B, ACO2, SDHB, MDH1B	1376	29	16792	4.2081	0.722835	0.0583142	0.0579728
GOTERM_BP_DIRECT	GO:0021762~substantia nigra development	13	0.790754	0.000460626	YWHAE, G6PD, ATP5J, ATP5F1, DYNLL1, COX6B1, LDHA, UCHL1, NDUFS3, CALM3, MBP, CKB, CALM2	1376	49	16792	3.23766	0.808458	0.0718377	0.0714171
GOTERM_BP_DIRECT	GO:0006368~transcription elongation from RNA polymerase II promoter	18	1.09489	0.00052824	ENY2, PCID2, ELOF1, TAF12, CCNH, TAF9, ELP4, GTF2H5, POLR2B, POLR2C, LEO1, POLR2E, TCEB2, POLR2F, TCEB1, POLR2G, POLR2I, POLR2L	1376	86	16792	2.55422	0.849726	0.0775223	0.0770684
GOTERM_BP_DIRECT	GO:0043161~proteasome-mediated ubiquitin-dependent protein catabolic process	32	1.94647	0.0005403	UBXN1, ANAPC16, UBE2D1, FBXL22, ANAPC11, PSMD8, PSMB7, PSMD6, UCHL1, SHARPIN, PSMB3, CDC26, PSMB1, BUB3, SKP1, ANAPC7, UBE2C, SIAH1, BTBD11, UBE2A, RBX1, PSMC5, PSMA3, PSMA1, PSMC1, DDIT3, PSME1, TRIM13, RNF181, ANAPC5, RBCK1, RNF187	1376	203	16792	1.9237	0.856092	0.0775223	0.0770684
GOTERM_BP_DIRECT	GO:0000302~response to reactive oxygen species	11	0.6691	0.00092116	PRDX2, PRDX5, CCS, GPX1, GSTP1, PRDX1, NUDT2, TXN, SOD2, PRDX6, SOD1	1376	39	16792	3.44201	0.963327	0.127085	0.126341
GOTERM_BP_DIRECT	GO:0070979~protein K11-linked ubiquitination	9	0.547445	0.00107025	ANAPC7, UBE2C, UBE2S, CDC26, UBE2E3, UBE2E2, ANAPC5, UBE2A, ANAPC11	1376	27	16792	4.06783	0.978529	0.142184	0.141352
GOTERM_BP_DIRECT	GO:0048208~COPII vesicle coating	14	0.851582	0.00112176	NAPA, NSF, GRIA1, RAB1A, TRAPPC2L, TRAPPC1, TMED10, GOSR2, TRAPPC4, KLHL12, TRAPPC6A, TMED2, CD59, BET1	1376	61	16792	2.8008	0.982155	0.143138	0.1423
GOTERM_BP_DIRECT	GO:0033617~mitochondrial respiratory chain complex IV assembly	7	0.425791	0.001164	CHCHD5, COA3, SURF1, COA1, COX17, COX14, BCS1L	1376	16	16792	5.33903	0.984666	0.143138	0.1423
GOTERM_BP_DIRECT	GO:0016255~attachment of GPI anchor to protein	5	0.304136	0.00128045	PIGU, PIGT, GPAA1, PLAUR, PIGK	1376	7	16792	8.71678	0.989907	0.143138	0.1423
GOTERM_BP_DIRECT	GO:0045454~cell redox homeostasis	16	0.973236	0.00128611	TXNDC9, GPX1, GLRX5, TXNL1, TXNDC12, GLRX, GLRX2, TXN, PRDX6, PRDX2, PRDX5, TMX2, APEX1, DDIT3, PRDX1, SH3BGRL3	1376	77	16792	2.53579	0.99011	0.143138	0.1423
GOTERM_BP_DIRECT	GO:0006626~protein targeting to mitochondrion	10	0.608273	0.00129003	DNAJC19, FIS1, MTX1, TIMM9, TIMM13, TIMM17A, AIP, TIMM17B, TIMM10, MFF	1376	34	16792	3.58926	0.990249	0.143138	0.1423
GOTERM_BP_DIRECT	GO:0006364~rRNA processing	32	1.94647	0.00131686	RPL3, RPL34, POP4, EIF4A3, RPL11, WDR46, RPL6, RRP7A, RPL7A, EMG1, EXOSC8, RPL14, RRP36, RPL13, EXOSC2, EXOSC1, RPL19, IMP3, RPL23, WDR18, PIH1D1, DDX56, RPS3A, IMP4, UTP18, GTF2H5, BYSL, ISG20, RPS26, RCL1, PIN4, MPHOSPH6	1376	214	16792	1.82482	0.991144	0.143138	0.1423
GOTERM_BP_DIRECT	GO:0006284~base-excision repair	10	0.608273	0.00161215	RECQL4, SMUG1, FEN1, NEIL2, NTHL1, PARP2, APEX1, APEX2, RPA2, MUTYH	1376	35	16792	3.48671	0.996934	0.170081	0.169086
GOTERM_BP_DIRECT	GO:0002223~stimulatory C-type lectin receptor signaling pathway	19	1.15572	0.00207088	PDPK1, UBE2D2, UBE2D1, NFKB1, PSMD8, PSMB7, PSMD6, PSMC5, CLEC4C, PSMA3, NRAS, PSMA1, PSMB3, PSMC1, PSMB1, UBE2N, PSME1, HRAS, SKP1	1376	105	16792	2.20825	0.99941	0.212236	0.210993
GOTERM_BP_DIRECT	GO:0072321~chaperone-mediated protein transport	5	0.304136	0.00239504	TIMM8A, PEX19, TIMM9, TIMM13, TIMM10	1376	8	16792	7.62718	0.999816	0.238639	0.237242
GOTERM_BP_DIRECT	GO:0006370~7-methylguanosine mRNA capping	9	0.547445	0.00430967	CCNH, POLR2B, POLR2C, POLR2E, POLR2F, POLR2G, POLR2I, GTF2H5, POLR2L	1376	33	16792	3.32822	1	0.417805	0.415359
GOTERM_BP_DIRECT	GO:0090502~RNA phosphodiester bond hydrolysis, endonucleolytic	12	0.729927	0.00444122	TSEN34, POP5, RNASEH2C, FEN1, RNASEH2A, POP7, TSEN15, POP4, APEX1, RNASET2, CPSF3, CPSF4L	1376	55	16792	2.66258	1	0.419228	0.416773
GOTERM_BP_DIRECT	GO:0006102~isocitrate metabolic process	4	0.243309	0.00482964	IDH3G, IDH2, IDH3B, ACO2	1376	5	16792	9.76279	1	0.433187	0.430651
GOTERM_BP_DIRECT	GO:0051301~cell division	44	2.6764	0.00483064	CDC123, TSG101, RGS14, ANAPC16, CCDC124, VPS4A, GNAI3, CLTA, ARPP19, PMF1, ANAPC11, CKS1B, SKA2, TUBA1C, TUBA1B, TUBA1A, CHEK2, CDC26, RUVBL1, MCMBP, SSSCA1, FSD1, BUB3, TXNL4A, CENPV, NUDC, CENPW, DYNLT1, ANAPC7, UBE2C, ANXA11, VRK1, KNSTRN, ZWINT, CHFR, CDK5, UBE2S, ZFYVE19, CINP, CKS2, MPLKIP, ANAPC5, RAN, SPC25	1376	350	16792	1.53415	1	0.433187	0.430651
GOTERM_BP_DIRECT	GO:0043968~histone H2A acetylation	6	0.364964	0.0054675	MEAF6, RUVBL2, MORF4L2, RUVBL1, YEATS4, DMAP1	1376	15	16792	4.8814	1	0.46695	0.464217
GOTERM_BP_DIRECT	GO:0006122~mitochondrial electron transport, ubiquinol to cytochrome c	6	0.364964	0.0054675	UQCRQ, PMPCB, UQCR11, CYC1, UQCR10, UQCRC2	1376	15	16792	4.8814	1	0.46695	0.464217
GOTERM_BP_DIRECT	GO:0016192~vesicle-mediated transport	23	1.39903	0.00623416	NSF, RAB1A, RTN3, LRPAP1, STX12, CCZ1B, GOSR2, VPS4A, CCZ1, CLTB, CLTA, TVP23A, COPZ1, RAB11A, VAMP8, CPNE1, AP2S1, NCK2, TSNARE1, SEC23B, AP1M2, AP2M1, AP1M1	1376	152	16792	1.84658	1	0.514681	0.511668
GOTERM_BP_DIRECT	GO:0031648~protein destabilization	9	0.547445	0.00631334	GSN, TMEM147, NCLN, SIAH1, FBXO4, CTSH, MUL1, PEX2, CHFR	1376	35	16792	3.13804	1	0.514681	0.511668
GOTERM_BP_DIRECT	GO:0006406~mRNA export from nucleus	17	1.03406	0.00710108	SLBP, ENY2, CHTOP, NXT1, SHFM1, CPSF3, EIF4A3, U2AF1, AAAS, NUP93, ALKBH5, DDX39A, NUP85, SRSF2, NUP35, NUP54, SRSF9	1376	100	16792	2.07459	1	0.566035	0.562721
GOTERM_BP_DIRECT	GO:0006413~translational initiation	21	1.27737	0.00804404	EIF2B3, RPL3, RPL23, RPL34, RPL11, RPS3A, RPL6, RPS26, RPL7A, EIF3M, EIF6, EIF4H, RPL14, EIF3G, RPL13, EIF3H, EIF3E, EIF4E2, EIF1B, EIF3D, RPL19	1376	137	16792	1.87061	1	0.62726	0.623588
GOTERM_BP_DIRECT	GO:0051439~regulation of ubiquitin-protein ligase activity involved in mitotic cell cycle	7	0.425791	0.00893567	ANAPC16, ANAPC7, UBE2C, CDC26, UBE2D1, ANAPC5, ANAPC11	1376	23	16792	3.71411	1	0.651299	0.647486
GOTERM_BP_DIRECT	GO:0001731~formation of translation preinitiation complex	7	0.425791	0.00893567	MCTS1, EIF3M, EIF4H, EIF3G, EIF3H, EIF3E, EIF3D	1376	23	16792	3.71411	1	0.651299	0.647486
GOTERM_BP_DIRECT	GO:0006296~nucleotide-excision repair, DNA incision, 5'-to lesion	9	0.547445	0.00895343	RFC4, NTHL1, RFC2, ERCC1, POLD2, RPA2, GTF2H5, RBX1, DDB2	1376	37	16792	2.96842	1	0.651299	0.647486
GOTERM_BP_DIRECT	GO:0006098~pentose-phosphate shunt	5	0.304136	0.00924794	G6PD, TPI1, RPE, PGM2, PGLS	1376	11	16792	5.54704	1	0.651299	0.647486
GOTERM_BP_DIRECT	GO:0050852~T cell receptor signaling pathway	22	1.3382	0.00926018	PDPK1, UBE2D2, RFTN1, UBE2D1, PSEN1, NFKB1, PSMD8, PSMB7, PSMD6, PSMC5, PSMA3, PSMA1, PSMB3, PSMC1, GRAP2, PSMB1, UBE2N, PSME1, PRKD2, RBCK1, HRAS, SKP1	1376	148	16792	1.81403	1	0.651299	0.647486
GOTERM_BP_DIRECT	GO:0071276~cellular response to cadmium ion	6	0.364964	0.00981882	SUMO1, MT1F, MT1G, MT1H, SOD1, MT1E	1376	17	16792	4.30711	1	0.67731	0.673344
GOTERM_BP_DIRECT	GO:0008152~metabolic process	24	1.45985	0.0101853	GSTM3, CENPV, AASDH, GSTP1, OXSM, ECI2, PLA2G4C, TAZ, MCAT, AGPAT2, FAHD2A, ACAT1, FAHD2B, HADHB, GRHPR, SUCLA2, NAT1, TMEM68, ECHDC1, DXO, DIP2B, ACO2, ARSG, ACAA1	1376	168	16792	1.74336	1	0.689333	0.685298
GOTERM_BP_DIRECT	GO:0006886~intracellular protein transport	31	1.88564	0.010594	NAPA, VPS29, STX12, TMED10, CLTB, CLTA, VPS26A, GRIK2, TIMM17A, AP2S1, TIMM17B, TMED2, STX3, SEC23B, SIL1, SNX8, AP1M2, AP2M1, AP1M1, BCAP31, CTSA, NSF, NPM1, STX8, COPZ1, CDK5, TSNARE1, ZP3, RAMP1, ZP2, RAN	1376	236	16792	1.603	1	0.70372	0.6996
GOTERM_BP_DIRECT	GO:0036258~multivesicular body assembly	8	0.486618	0.0111415	TSG101, VPS4A, CHMP2A, CHMP7, VPS25, VPS28, RAB11A, CHMP5	1376	31	16792	3.14929	1	0.726629	0.722375
GOTERM_BP_DIRECT	GO:0002479~antigen processing and presentation of exogenous peptide antigen via MHC class I, TAP-dependent	12	0.729927	0.0125605	PSMD8, PSMB7, PSMA3, PSMD6, PSMC5, PSMA1, PSMB3, PSMC1, PSMB1, PSME1, CD36, B2M	1376	63	16792	2.32447	1	0.763538	0.759068
GOTERM_BP_DIRECT	GO:0051170~nuclear import	6	0.364964	0.0126952	GEMIN2, SNRPG, GEMIN6, SNRPE, GEMIN7, SMN1	1376	18	16792	4.06783	1	0.763538	0.759068
GOTERM_BP_DIRECT	GO:0055114~oxidation-reduction process	65	3.95377	0.012983	DMGDH, DHRS12, DHRS11, TECR, COX4I2, NDUFA10, OGFOD3, AKR1B1, HCCS, TXNDC12, ECSIT, CYP46A1, FADS3, AKR7A2, NSDHL, ALKBH4, PHYHD1, SH3BGRL3, GSTK1, G6PD, TYW5, GPX4, GLRX5, DCXR, HSD11B1L, GLRX2, CYP7B1, JMJD6, NDUFS7, ALDH1A2, FAR1, ALDH7A1, TSTA3, MRPS36, GLRX, TXN, HSD17B10, PRDX2, PRDX5, LDHA, PRDX1, DHRS7B, KDSR, DECR2, SDR42E1, NDUFA8, CYB5A, SURF1, NDUFA6, SRD5A1, TXNL1, DHRS1, SOD2, GFER,…	1376	592	16792	1.33991	1	0.763538	0.759068
GOTERM_BP_DIRECT	GO:0019430~removal of superoxide radicals	5	0.304136	0.0129846	PRDX2, CCS, PRDX1, SOD2, SOD1	1376	12	16792	5.08479	1	0.763538	0.759068
GOTERM_BP_DIRECT	GO:0042407~cristae formation	5	0.304136	0.0129846	APOO, C19ORF70, SAMM50, CHCHD6, TAZ	1376	12	16792	5.08479	1	0.763538	0.759068
GOTERM_BP_DIRECT	GO:0008334~histone mRNA metabolic process	5	0.304136	0.0129846	LSM10, ZNF473, SLBP, SNRPG, SNRPE	1376	12	16792	5.08479	1	0.763538	0.759068
GOTERM_BP_DIRECT	GO:0070911~global genome nucleotide-excision repair	8	0.486618	0.0132776	SUMO1, ERCC1, SUMO3, SUMO2, UBE2N, GTF2H5, RBX1, DDB2	1376	32	16792	3.05087	1	0.768173	0.763676
GOTERM_BP_DIRECT	GO:0006369~termination of RNA polymerase II transcription	12	0.729927	0.0140784	LSM10, ZNF473, SLBP, CHTOP, DDX39A, CPSF3, EIF4A3, SRSF2, SNRPG, SNRPE, U2AF1, SRSF9	1376	64	16792	2.28815	1	0.798583	0.793907
GOTERM_BP_DIRECT	GO:0006520~cellular amino acid metabolic process	9	0.547445	0.0143475	QDPR, CLN3, GSS, HDC, SLC3A1, GGT1, SDSL, GCAT, PTS	1376	40	16792	2.74578	1	0.798583	0.793907
GOTERM_BP_DIRECT	GO:0006749~glutathione metabolic process	11	0.6691	0.01453	GSTK1, GSTM3, G6PD, GPX1, GLO1, GSTP1, GLRX2, EEF1E1, GGT1, SOD2, SOD1	1376	56	16792	2.39711	1	0.798583	0.793907
GOTERM_BP_DIRECT	GO:0009249~protein lipoylation	4	0.243309	0.0149164	LIPT1, POP5, GLRX5, NDUFAB1	1376	7	16792	6.97342	1	0.798583	0.793907
GOTERM_BP_DIRECT	GO:0000492~box C/D snoRNP assembly	4	0.243309	0.0149164	PIH1D1, RUVBL2, TAF9, RUVBL1	1376	7	16792	6.97342	1	0.798583	0.793907
GOTERM_BP_DIRECT	GO:0005975~carbohydrate metabolic process	24	1.45985	0.0151417	CHID1, PARG, B4GALT1, MDH1, ADPGK, ST8SIA1, IDH3G, RPE, GLO1, IDH2, AKR1B1, SLC3A1, PYGM, SLC3A2, LDHC, LDHA, AKR7A2, PGM2, PGLS, B4GALT6, CHST4, B4GALT7, GLA, MDH1B	1376	174	16792	1.68324	1	0.798723	0.794046
GOTERM_BP_DIRECT	GO:0000209~protein polyubiquitination	25	1.52068	0.0154862	RNF14, UBE2D2, UBE2D1, PSMD8, PSMB7, PSMD6, PSMB3, PSMB1, FBXO4, FBXO6, SKP1, SIAH1, UBE2A, CHFR, DDB2, RBX1, PSMC5, PSMA3, PSMA1, PSMC1, PSME1, RNF181, RBCK1, ASB2, RNF166	1376	184	16792	1.65808	1	0.799338	0.794659
GOTERM_BP_DIRECT	GO:0009116~nucleoside metabolic process	6	0.364964	0.0160913	PRPSAP2, NME4, UPRT, UPP1, UMPS, APRT	1376	19	16792	3.85373	1	0.799338	0.794659
GOTERM_BP_DIRECT	GO:0070584~mitochondrion morphogenesis	6	0.364964	0.0160913	FIS1, PID1, POLG2, NDUFS6, SLIRP, MFF	1376	19	16792	3.85373	1	0.799338	0.794659
GOTERM_BP_DIRECT	GO:0045926~negative regulation of growth	6	0.364964	0.0160913	MT2A, IGFBP5, MT1F, MT1G, MT1H, MT1E	1376	19	16792	3.85373	1	0.799338	0.794659
GOTERM_BP_DIRECT	GO:0000724~double-strand break repair via homologous recombination	13	0.790754	0.0165284	CCDC155, FEN1, FBXO18, SHFM1, XRCC2, NSMCE1, RPA2, RAD51, RAD51C, SFR1, SWI5, UBE2N, RAD54L	1376	74	16792	2.14386	1	0.799338	0.794659
GOTERM_BP_DIRECT	GO:0000045~autophagosome assembly	9	0.547445	0.0165823	RAB1A, STX12, MAP1LC3B, ATG16L2, MAP1LC3B2, ATG4C, ATG4B, EMC6, PSEN1	1376	41	16792	2.67881	1	0.799338	0.794659
GOTERM_BP_DIRECT	GO:0015992~proton transport	10	0.608273	0.0167132	SLC35A2, ATP6V0E1, MFSD3, ATP6V1B2, ATP6V1E1, ATP5O, SLC35A5, SLC25A14, ATP6V1F, ATP5J2	1376	49	16792	2.49051	1	0.799338	0.794659
GOTERM_BP_DIRECT	GO:0038061~NIK/NF-kappaB signaling	12	0.729927	0.0175242	PSMD8, PSMB7, PSMA3, PSMD6, PSMC5, PSMA1, PSMB3, PSMC1, PSMB1, PSME1, NFKB1, SKP1	1376	66	16792	2.21882	1	0.827098	0.822255
GOTERM_BP_DIRECT	GO:0032008~positive regulation of TOR signaling	7	0.425791	0.019797	RRAGB, RHEB, SLC38A9, LAMTOR2, LAMTOR1, LAMTOR4, LAMTOR3	1376	27	16792	3.16387	1	0.907354	0.902042
GOTERM_BP_DIRECT	GO:0090383~phagosome acidification	7	0.425791	0.019797	ATP6V1G1, ATP6V0E1, ATP6V1B2, ATP6V1H, ATP6V1E1, ATP6V1F, RAB7A	1376	27	16792	3.16387	1	0.907354	0.902042
GOTERM_BP_DIRECT	GO:0007067~mitotic nuclear division	31	1.88564	0.0201047	RGS14, ANAPC16, DCTN2, DCTN3, CLTA, YEATS4, ARPP19, PMF1, AURKB, ANAPC11, SKA2, CDC26, RUVBL1, PBK, MCMBP, SSSCA1, FSD1, TXNL4A, CENPV, NUDC, CENPW, DYNLT1, ANAPC7, VRK1, KIF22, CHFR, SRSF2, MPLKIP, ANAPC5, RAN, SPC25	1376	248	16792	1.52544	1	0.907354	0.902042
GOTERM_BP_DIRECT	GO:0043488~regulation of mRNA stability	16	0.973236	0.020346	PCID2, PSMD8, PSMB7, PSMD6, PSMC5, PSMA3, PSMA1, PSMB3, PSMC1, APEX1, EXOSC8, PSMB1, PSME1, EXOSC2, EXOSC1, HSPA1B	1376	103	16792	1.89569	1	0.907354	0.902042
GOTERM_BP_DIRECT	GO:0006614~SRP-dependent cotranslational protein targeting to membrane	15	0.912409	0.0204895	SRP19, RPL3, RPL23, RPL34, RPL11, SRP54, RPS3A, SRP68, SRP14, RPL6, RPS26, RPL7A, RPL14, RPL13, RPL19	1376	94	16792	1.94737	1	0.907354	0.902042
GOTERM_BP_DIRECT	GO:0006521~regulation of cellular amino acid metabolic process	10	0.608273	0.0213884	PSMD8, PSMB7, PSMA3, PSMD6, PSMC5, PSMA1, PSMB3, PSMC1, PSMB1, PSME1	1376	51	16792	2.39284	1	0.935611	0.930133
GOTERM_BP_DIRECT	GO:0007005~mitochondrion organization	13	0.790754	0.0221192	VPS13C, HTRA2, PARK7, BCS1L, CAMKMT, SIRT3, HMGCL, CHCHD2, SHARPIN, HAX1, POLG2, LONP1, MTFR2	1376	77	16792	2.06033	1	0.955923	0.950327
GOTERM_BP_DIRECT	GO:0070131~positive regulation of mitochondrial translation	4	0.243309	0.0224292	COA3, UQCC2, C1QBP, MPV17L2	1376	8	16792	6.10174	1	0.957779	0.952172
GOTERM_BP_DIRECT	GO:0015031~protein transport	45	2.73723	0.0226991	ARF3, VPS29, ARF4, ENY2, TSG101, TIMM9, VPS4A, TIMM13, PSEN1, AAAS, LIN7B, SNX3, AP5M1, TMED3, CCDC53, TBC1D17, ATG7, TMED5, AP1M1, BBIP1, COMMD1, YIF1A, COPZ1, RAB11A, VAMP8, TTC8, NECAP2, RABIF, C16ORF62, NECAP1, ATG16L2, ATG4C, RAB18, PPT1, CHMP2A, ATG4B, ITGB1BP1, KDELR3, CHMP7, RAMP1, CNIH4, COPE, RAB7A, BET1, CHMP5	1376	395	16792	1.39027	1	0.957902	0.952294
GOTERM_BP_DIRECT	GO:0090200~positive regulation of release of cytochrome c from mitochondria	7	0.425791	0.0234996	FAM162A, BNIP3, PDCD5, PLAUR, PPIF, APOPT1, MFF	1376	28	16792	3.05087	1	0.974273	0.968569
GOTERM_BP_DIRECT	GO:0006914~autophagy	19	1.15572	0.0236303	RAB1A, RGS19, TSG101, VPS4A, PARK7, IRGM, MAP1LC3B, TOLLIP, CHMP2A, ATG4C, TMEM208, ANXA7, ATG4B, DRAM2, TBC1D17, CTSD, ATG7, VPS25, VPS28	1376	133	16792	1.74336	1	0.974273	0.968569
GOTERM_BP_DIRECT	GO:0000027~ribosomal large subunit assembly	6	0.364964	0.0245764	MRPL20, RPL3, RPL11, BRIX1, RPL6, MRPL11	1376	21	16792	3.48671	1	0.987488	0.981707
GOTERM_BP_DIRECT	GO:0007017~microtubule-based process	8	0.486618	0.024774	TUBA1C, TUBA1B, TUBA1A, DCTN2, DCTN3, DYNLL1, TUBB4B, TUBA4B	1376	36	16792	2.71189	1	0.987488	0.981707
GOTERM_BP_DIRECT	GO:0006635~fatty acid beta-oxidation	9	0.547445	0.0247767	HADHB, BDH2, ECHS1, SLC25A17, ECI2, PEX2, HADH, ACAA1, ACAT1	1376	44	16792	2.49617	1	0.987488	0.981707
GOTERM_BP_DIRECT	GO:0006091~generation of precursor metabolites and energy	10	0.608273	0.026935	COX4I1, ATPIF1, COX4I2, COX17, UQCR11, ACO2, COX6C, COX6A1, SLC25A4, COX7C	1376	53	16792	2.30254	1	1	0.994423
GOTERM_BP_DIRECT	GO:0050434~positive regulation of viral transcription	7	0.425791	0.027639	POLR2B, POLR2C, POLR2E, POLR2F, POLR2G, POLR2I, POLR2L	1376	29	16792	2.94567	1	1	0.994423
GOTERM_BP_DIRECT	GO:0043928~exonucleolytic nuclear-transcribed mRNA catabolic process involved in deadenylation-dependent decay	7	0.425791	0.027639	LSM6, EXOSC8, LSM5, EXOSC2, EXOSC1, LSM3, LSM2	1376	29	16792	2.94567	1	1	0.994423
GOTERM_BP_DIRECT	GO:0006936~muscle contraction	16	0.973236	0.0277536	TPM4, HSBP1, TPM1, DYSF, TAZ, MYL12A, ACTG2, MYOM2, MYL12B, CKMT2, MYL6, NDUFS6, MYH13, CALM3, CALM2, SNTA1	1376	107	16792	1.82482	1	1	0.994423
GOTERM_BP_DIRECT	GO:0006488~dolichol-linked oligosaccharide biosynthetic process	5	0.304136	0.0294048	ALG6, PQLC3, ALG14, ALG3, ALG10	1376	15	16792	4.06783	1	1	0.994423
GOTERM_BP_DIRECT	GO:0039702~viral budding via host ESCRT complex	6	0.364964	0.0297204	TSG101, VPS4A, CHMP2A, MITD1, CHMP7, VPS28	1376	22	16792	3.32822	1	1	0.994423
GOTERM_BP_DIRECT	GO:2000344~positive regulation of acrosome reaction	4	0.243309	0.0316274	ZP3, PLB1, POMZP3, ZP4	1376	9	16792	5.42377	1	1	0.994423
GOTERM_BP_DIRECT	GO:0033683~nucleotide-excision repair, DNA incision	8	0.486618	0.0325117	RFC4, RFC2, ERCC1, POLD2, RPA2, GTF2H5, RBX1, DDB2	1376	38	16792	2.56916	1	1	0.994423
GOTERM_BP_DIRECT	GO:0034599~cellular response to oxidative stress	11	0.6691	0.0343274	PRDX2, G6PD, GPX1, MGMT, PRKRA, TXNL1, LONP1, HTRA2, PRR5L, PARK7, HSPA1B	1376	64	16792	2.09747	1	1	0.994423
GOTERM_BP_DIRECT	GO:0006890~retrograde vesicle-mediated transport, Golgi to ER	13	0.790754	0.0343654	NAPA, NSF, ARF3, RAB1A, ARF4, TMED10, KIF22, COPZ1, RER1, TMED3, TMED2, KDELR3, COPE	1376	82	16792	1.9347	1	1	0.994423
GOTERM_BP_DIRECT	GO:0070936~protein K48-linked ubiquitination	9	0.547445	0.0354474	RNF146, UBE2C, UBE2D2, UBE2E3, UBE2D1, UBE2E2, UBE2G1, UBE2A, RNF187	1376	47	16792	2.33684	1	1	0.994423
GOTERM_BP_DIRECT	GO:0015853~adenine transport	3	0.182482	0.0359541	VDAC3, SLC25A5, SLC25A4	1376	4	16792	9.15262	1	1	0.994423
GOTERM_BP_DIRECT	GO:0022615~protein to membrane docking	3	0.182482	0.0359541	PEX16, SNX3, RAB7A	1376	4	16792	9.15262	1	1	0.994423
GOTERM_BP_DIRECT	GO:0019673~GDP-mannose metabolic process	3	0.182482	0.0359541	DPM1, TSTA3, GUK1	1376	4	16792	9.15262	1	1	0.994423
GOTERM_BP_DIRECT	GO:0019886~antigen processing and presentation of exogenous peptide antigen via MHC class II	14	0.851582	0.036557	DCTN6, DCTN2, DCTN3, CLTA, CTSV, KIF22, DYNLL1, DYNC2LI1, AP2S1, CTSD, AP1M2, AP2M1, RAB7A, AP1M1	1376	92	16792	1.85705	1	1	0.994423
GOTERM_BP_DIRECT	GO:0016226~iron-sulfur cluster assembly	5	0.304136	0.0367319	NFU1, FAM96A, ISCU, NUBP1, CIAO1	1376	16	16792	3.81359	1	1	0.994423
GOTERM_BP_DIRECT	GO:0006487~protein N-linked glycosylation	8	0.486618	0.0369243	DPM1, GAL3ST1, B4GALT1, ALG6, PMM1, DAD1, MGAT5, B4GALT7	1376	39	16792	2.50328	1	1	0.994423
GOTERM_BP_DIRECT	GO:0019058~viral life cycle	7	0.425791	0.0372941	ZNF571, TSG101, VPS4A, CHMP2A, CHMP7, VPS28, CHMP5	1376	31	16792	2.75563	1	1	0.994423
GOTERM_BP_DIRECT	GO:0006310~DNA recombination	13	0.790754	0.0372995	RPAIN, XRCC6, APEX2, RECQL4, TFPT, RAD51, RAD51C, EID3, APEX1, RUVBL2, ERCC1, RUVBL1, RAD54L	1376	83	16792	1.91139	1	1	0.994423
GOTERM_BP_DIRECT	GO:0006457~protein folding	23	1.39903	0.0379358	DNAJC19, LRPAP1, MKKS, NUDC, FKBP2, PPIL1, TXNL1, GNAI3, AIP, TXN, HSPE1, PDCL3, DNAJB6, DNAJA4, RUVBL2, DNAJB4, PPIF, PPIE, PFDN2, SIL1, FKBP6, PPIC, CCT4	1376	180	16792	1.55933	1	1	0.994423
GOTERM_BP_DIRECT	GO:0051603~proteolysis involved in cellular protein catabolic process	9	0.547445	0.0396011	CTSA, PSMB7, PSMA3, PSMA1, PSMB3, PSMB1, LONP1, CTSH, CTSV	1376	48	16792	2.28815	1	1	0.994423
GOTERM_BP_DIRECT	GO:0019083~viral transcription	16	0.973236	0.0396085	RPL3, RPL23, RPL34, RPL11, RPS3A, AAAS, RPL6, RPS26, NUP93, RPL7A, NUP85, RPL14, NUP35, RPL13, NUP54, RPL19	1376	112	16792	1.74336	1	1	0.994423
GOTERM_BP_DIRECT	GO:0060055~angiogenesis involved in wound healing	4	0.243309	0.0424869	B4GALT1, GPX1, PRCP, ETS1	1376	10	16792	4.8814	1	1	0.994423
GOTERM_BP_DIRECT	GO:0006613~cotranslational protein targeting to membrane	4	0.243309	0.0424869	SRP19, ARL6IP1, SSR2, SRP14	1376	10	16792	4.8814	1	1	0.994423
GOTERM_BP_DIRECT	GO:1904903~ESCRT III complex disassembly	4	0.243309	0.0424869	VPS4A, CHMP2A, CHMP7, CHMP5	1376	10	16792	4.8814	1	1	0.994423
GOTERM_BP_DIRECT	GO:0016559~peroxisome fission	4	0.243309	0.0424869	FIS1, ACOT8, PEX19, MFF	1376	10	16792	4.8814	1	1	0.994423
GOTERM_BP_DIRECT	GO:0000462~maturation of SSU-rRNA from tricistronic rRNA transcript (SSU-rRNA, 5.8S rRNA, LSU-rRNA)	7	0.425791	0.0428364	EMG1, MRPS9, NGDN, RRP36, UTP18, WDR46, BYSL	1376	32	16792	2.66951	1	1	0.994423
GOTERM_BP_DIRECT	GO:0000722~telomere maintenance via recombination	7	0.425791	0.0428364	FEN1, RAD51, RFC4, RAD51C, RFC2, POLD2, RPA2	1376	32	16792	2.66951	1	1	0.994423
GOTERM_BP_DIRECT	GO:0015991~ATP hydrolysis coupled proton transport	7	0.425791	0.0428364	ATP6V0E1, ATP6V1B2, ATP6V1H, ATP6V1E1, ATP5G2, ATP5G1, ATP6V1F	1376	32	16792	2.66951	1	1	0.994423
GOTERM_BP_DIRECT	GO:0016032~viral process	34	2.06813	0.0485565	YWHAE, RTN3, AAAS, PSMB7, SUMO1, NUP85, PSMB3, C1QBP, PSMB1, TSPAN7, EIF4H, POLR2E, ATP6V1H, TCEB1, CCR3, AP1M1, GADD45GIP1, RANBP1, NPM1, ACOT8, AMBP, DYNLL1, RBX1, NUP93, PDCL3, COPS6, PSMA3, KARS, NUP35, NUP54, RBCK1, SLC25A5, SLC25A4, RAN	1376	299	16792	1.38769	1	1	0.994423
GOTERM_BP_DIRECT	GO:0006383~transcription from RNA polymerase III promoter	7	0.425791	0.0488685	GTF3C6, POLR2E, GTF3A, POLR2F, POLR3H, POLR3K, POLR2L	1376	33	16792	2.58862	1	1	0.994423
GOTERM_BP_DIRECT	GO:0051402~neuron apoptotic process	7	0.425791	0.0488685	PIGT, CDK5, FAM162A, BNIP3, SIAH1, GRIK2, PSEN1	1376	33	16792	2.58862	1	1	0.994423
GOTERM_BP_DIRECT	GO:0000375~RNA splicing, via transesterification reactions	6	0.364964	0.0489844	SF3A3, SF3B4, SNRNP40, GEMIN2, TXNL4A, BCAS2	1376	25	16792	2.92884	1	1	0.994423
GOTERM_BP_DIRECT	GO:0007059~chromosome segregation	11	0.6691	0.0492121	CENPW, RGS14, PPP1R7, TOP1MT, FAM96A, SLC25A5, KNSTRN, PMF1, SPC25, SKA2, CIAO1	1376	68	16792	1.97409	1	1	0.994423
GOTERM_BP_DIRECT	GO:0060271~cilium morphogenesis	18	1.09489	0.0524007	IQCB1, SPAG16, RAB1A, MKKS, GSN, ARL6, ARL3, BBIP1, DYNLL1, HSPB11, TMEM231, IFT52, TTC8, RILPL2, TCTN3, TCTN1, B9D1, B9D2	1376	136	16792	1.61517	1	1	0.994423
GOTERM_BP_DIRECT	GO:0035338~long-chain fatty-acyl-CoA biosynthetic process	8	0.486618	0.0524534	ACOT9, ACOT8, AGK, ELOVL2, TECR, PPT1, ACOT13, ACACA	1376	42	16792	2.32447	1	1	0.994423
GOTERM_BP_DIRECT	GO:0075733~intracellular transport of virus	9	0.547445	0.0539614	NUP93, TSG101, NUP85, NUP35, NUP54, AAAS, KPNA2, VPS28, RAN	1376	51	16792	2.15356	1	1	0.994423
GOTERM_BP_DIRECT	GO:0006414~translational elongation	5	0.304136	0.0542464	EEF1A1, TSFM, EEF1A1P5, EEF1E1, TUFM	1376	18	16792	3.38986	1	1	0.994423
GOTERM_BP_DIRECT	GO:0000920~cell separation after cytokinesis	5	0.304136	0.0542464	VPS4A, CHMP2A, MITD1, CHMP7, CHMP5	1376	18	16792	3.38986	1	1	0.994423
GOTERM_BP_DIRECT	GO:2001268~negative regulation of cysteine-type endopeptidase activity involved in apoptotic signaling pathway	3	0.182482	0.0567038	PIH1D1, PLAUR, PARK7	1376	5	16792	7.32209	1	1	0.994423
GOTERM_BP_DIRECT	GO:0000730~DNA recombinase assembly	3	0.182482	0.0567038	RAD51, RAD51C, SWI5	1376	5	16792	7.32209	1	1	0.994423
GOTERM_BP_DIRECT	GO:0019243~methylglyoxal catabolic process to D-lactate via S-lactoyl-glutathione	3	0.182482	0.0567038	PNKD, PARK7, HAGH	1376	5	16792	7.32209	1	1	0.994423
GOTERM_BP_DIRECT	GO:0045039~protein import into mitochondrial inner membrane	3	0.182482	0.0567038	TIMM9, TIMM13, TIMM10	1376	5	16792	7.32209	1	1	0.994423
GOTERM_BP_DIRECT	GO:0001302~replicative cell aging	3	0.182482	0.0567038	CHEK2, ERCC1, ROMO1	1376	5	16792	7.32209	1	1	0.994423
GOTERM_BP_DIRECT	GO:0006398~mRNA 3'-end processing by stem-loop binding and cleavage	3	0.182482	0.0567038	ZNF473, SLBP, CPSF3	1376	5	16792	7.32209	1	1	0.994423
GOTERM_BP_DIRECT	GO:0019439~aromatic compound catabolic process	3	0.182482	0.0567038	PON3, EPHX1, ATP5J	1376	5	16792	7.32209	1	1	0.994423
GOTERM_BP_DIRECT	GO:0050999~regulation of nitric-oxide synthase activity	6	0.364964	0.056716	GCHFR, NOSTRIN, NOSIP, CALM3, CALM2, PTS	1376	26	16792	2.81619	1	1	0.994423
GOTERM_BP_DIRECT	GO:0000245~spliceosomal complex assembly	6	0.364964	0.056716	GEMIN2, SNRPG, GEMIN6, SNRPE, SMN1, TXNL4A	1376	26	16792	2.81619	1	1	0.994423
GOTERM_BP_DIRECT	GO:0000413~protein peptidyl-prolyl isomerization	8	0.486618	0.0584168	PPIL1, FKBP2, PPIF, PPIE, PIN1, PIN4, FKBP6, PPIC	1376	43	16792	2.27042	1	1	0.994423
GOTERM_BP_DIRECT	GO:0006397~mRNA processing	22	1.3382	0.0601047	SF3A3, TSEN34, SF3B4, CPSF6, TSEN15, GEMIN2, RBM4B, U2AF1, MAGOHB, ADARB2, LSM5, LSM3, JMJD6, LSM10, ALKBH5, C1QBP, SRSF2, SAP18, SMN1, AURKAIP1, BCAS2, SRSF9	1376	179	16792	1.49987	1	1	0.994423
GOTERM_BP_DIRECT	GO:0007339~binding of sperm to zona pellucida	7	0.425791	0.0624259	B4GALT1, ZP1, ZP3, ZP2, POMZP3, ZP4, CCT4	1376	35	16792	2.4407	1	1	0.994423
GOTERM_BP_DIRECT	GO:0000422~mitophagy	7	0.425791	0.0624259	FIS1, FUNDC2, BNIP3, FUNDC1, MAP1LC3B2, ATG4C, ATG4B	1376	35	16792	2.4407	1	1	0.994423
GOTERM_BP_DIRECT	GO:0071294~cellular response to zinc ion	5	0.304136	0.0644212	MT2A, MT1F, MT1G, MT1H, MT1E	1376	19	16792	3.21144	1	1	0.994423
GOTERM_BP_DIRECT	GO:0000266~mitochondrial fission	5	0.304136	0.0644212	FIS1, MUL1, MTFR1L, MTFR2, MFF	1376	19	16792	3.21144	1	1	0.994423
GOTERM_BP_DIRECT	GO:0061025~membrane fusion	8	0.486618	0.0647811	NAPA, STX12, RABIF, GCA, GOSR2, ANXA7, STX3, ATG7	1376	44	16792	2.21882	1	1	0.994423
GOTERM_BP_DIRECT	GO:0016241~regulation of macroautophagy	8	0.486618	0.0647811	UCHL1, ATP6V1G1, ATP6V0E1, CDK5, ATP6V1B2, ATP6V1H, VPS26A, ATP6V1E1	1376	44	16792	2.21882	1	1	0.994423
GOTERM_BP_DIRECT	GO:0006979~response to oxidative stress	15	0.912409	0.0650416	NDUFA6, GPX1, RGS14, GPX4, NDUFA12, NDUFB4, GSS, NUDT1, PSEN1, ATOX1, PRDX2, PRDX5, NDUFS8, ERCC1, HMOX2	1376	110	16792	1.66411	1	1	0.994423
GOTERM_BP_DIRECT	GO:0006107~oxaloacetate metabolic process	4	0.243309	0.0689405	GOT1, MDH1, NIT2, MDH1B	1376	12	16792	4.06783	1	1	0.994423
GOTERM_BP_DIRECT	GO:0010458~exit from mitosis	4	0.243309	0.0689405	UBE2C, UBE2S, CHMP2A, CHMP7	1376	12	16792	4.06783	1	1	0.994423
GOTERM_BP_DIRECT	GO:0043248~proteasome assembly	4	0.243309	0.0689405	PSMD8, SHFM1, POMP, PSMG2	1376	12	16792	4.06783	1	1	0.994423
GOTERM_BP_DIRECT	GO:0000002~mitochondrial genome maintenance	4	0.243309	0.0689405	LONP1, MRPL17, MRPL39, SLC25A4	1376	12	16792	4.06783	1	1	0.994423
GOTERM_BP_DIRECT	GO:0043097~pyrimidine nucleoside salvage	4	0.243309	0.0689405	CDA, UCK1, UPRT, UPP1	1376	12	16792	4.06783	1	1	0.994423
GOTERM_BP_DIRECT	GO:0031047~gene silencing by RNA	15	0.912409	0.0690904	AAAS, NUP93, POLR2B, PRKRA, NUP85, POLR2C, POLR2E, NUP35, POLR2F, NUP54, POLR2G, POLR2I, RAN, FKBP6, POLR2L	1376	111	16792	1.64912	1	1	0.994423
GOTERM_BP_DIRECT	GO:0042254~ribosome biogenesis	7	0.425791	0.0699562	RCL1, RPL7A, MTG2, RPL34, DDX31, MRPL36, AATF	1376	36	16792	2.3729	1	1	0.994423
GOTERM_BP_DIRECT	GO:0006446~regulation of translational initiation	7	0.425791	0.0699562	EIF3M, EIF4H, EIF3G, EIF3H, EIF3E, EIF1B, EIF3D	1376	36	16792	2.3729	1	1	0.994423
GOTERM_BP_DIRECT	GO:0060071~Wnt signaling pathway, planar cell polarity pathway	13	0.790754	0.0718985	PSMD8, PSMB7, PSMD6, PSMC5, PSMA3, PSMA1, PSMB3, PSMC1, PSMB1, DVL1, AP2S1, PSME1, AP2M1	1376	92	16792	1.72441	1	1	0.994423
GOTERM_BP_DIRECT	GO:0043388~positive regulation of DNA binding	6	0.364964	0.0741517	PLAUR, HMGB2, EDF1, CALM3, TXN, CALM2	1376	28	16792	2.61503	1	1	0.994423
GOTERM_BP_DIRECT	GO:0000387~spliceosomal snRNP assembly	6	0.364964	0.0741517	GEMIN2, SNRPG, GEMIN6, SNRPE, GEMIN7, SMN1	1376	28	16792	2.61503	1	1	0.994423
GOTERM_BP_DIRECT	GO:0050690~regulation of defense response to virus by virus	6	0.364964	0.0741517	AP2S1, ATP6V1H, B2M, AP2M1, AP1M2, AP1M1	1376	28	16792	2.61503	1	1	0.994423
GOTERM_BP_DIRECT	GO:0006378~mRNA polyadenylation	6	0.364964	0.0741517	CPSF6, CPSF3, LEO1, CPSF4L, PABPC1L, MTPAP	1376	28	16792	2.61503	1	1	0.994423
GOTERM_BP_DIRECT	GO:0051881~regulation of mitochondrial membrane potential	6	0.364964	0.0741517	PRELID1, PID1, MUL1, PARK7, SOD2, SOD1	1376	28	16792	2.61503	1	1	0.994423
GOTERM_BP_DIRECT	GO:0022904~respiratory electron transport chain	5	0.304136	0.075516	POLG2, NDUFA5, NDUFS6, SOD2, SDHB	1376	20	16792	3.05087	1	1	0.994423
GOTERM_BP_DIRECT	GO:0042744~hydrogen peroxide catabolic process	5	0.304136	0.075516	PRDX2, PRDX5, GPX1, PRDX1, PRDX6	1376	20	16792	3.05087	1	1	0.994423
GOTERM_BP_DIRECT	GO:0042787~protein ubiquitination involved in ubiquitin-dependent protein catabolic process	19	1.15572	0.0756367	ANAPC7, ANAPC16, RNF14, UBE2C, SIAH1, KLHL32, UBE2D1, BTBD11, RNF7, AURKB, ANAPC11, RBX1, RNF146, CDC26, RNF181, ANAPC5, TCEB1, BUB3, ASB2	1376	153	16792	1.51547	1	1	0.994423
GOTERM_BP_DIRECT	GO:0008033~tRNA processing	7	0.425791	0.0779867	TRUB2, TRMU, LSM6, POP7, KARS, POP4, SARS	1376	37	16792	2.30877	1	1	0.994423
GOTERM_BP_DIRECT	GO:0061732~mitochondrial acetyl-CoA biosynthetic process from pyruvate	3	0.182482	0.0805195	PDHA1, MPC1, MPC2	1376	6	16792	6.10174	1	1	0.994423
GOTERM_BP_DIRECT	GO:0042426~choline catabolic process	3	0.182482	0.0805195	DMGDH, SARDH, ALDH7A1	1376	6	16792	6.10174	1	1	0.994423
GOTERM_BP_DIRECT	GO:0009744~response to sucrose	3	0.182482	0.0805195	ERCC1, OXT, KHK	1376	6	16792	6.10174	1	1	0.994423
GOTERM_BP_DIRECT	GO:0006266~DNA ligation	3	0.182482	0.0805195	XRCC6, MGMT, APTX	1376	6	16792	6.10174	1	1	0.994423
GOTERM_BP_DIRECT	GO:0007042~lysosomal lumen acidification	3	0.182482	0.0805195	CLN3, PPT1, CLN5	1376	6	16792	6.10174	1	1	0.994423
GOTERM_BP_DIRECT	GO:0043620~regulation of DNA-templated transcription in response to stress	3	0.182482	0.0805195	RGS14, DDIT3, RPS6KA1	1376	6	16792	6.10174	1	1	0.994423
GOTERM_BP_DIRECT	GO:0009838~abscission	3	0.182482	0.0805195	ZFYVE19, VPS4A, AURKB	1376	6	16792	6.10174	1	1	0.994423
GOTERM_BP_DIRECT	GO:0007049~cell cycle	25	1.52068	0.0808558	PRR5, CDC123, ANAPC16, LIN37, GPS1, CCDC124, GNAI3, ARL2, PDCD2L, AURKB, CKS1B, MRPL41, RPS6KA1, MCTS1, SIAH1, APEX2, ANXA11, EID1, CDK5, ZFYVE19, CINP, PIN1, ERH, FAM32A, AVPI1	1376	217	16792	1.40593	1	1	0.994423
GOTERM_BP_DIRECT	GO:0035019~somatic stem cell population maintenance	10	0.608273	0.0818448	POLR2B, POLR2C, PRDM16, POLR2E, POLR2F, BRAF, POLR2G, POLR2I, PBX1, POLR2L	1376	65	16792	1.87746	1	1	0.994423
GOTERM_BP_DIRECT	GO:0098609~cell-cell adhesion	30	1.82482	0.0831154	YWHAE, RAB1A, TXNDC9, RPL34, SLC3A2, ENO1, PARK7, RPL6, RPL7A, LDHA, EPCAM, PRDX1, RUVBL1, RPL14, EIF4H, MB21D2, SH3GLB2, RANBP1, NUDC, PAICS, PRDX6, RPS26, CCS, PKM, VAPB, GLOD4, EIF3E, ALDOA, RAN, CHMP5	1376	271	16792	1.35094	1	1	0.994423
GOTERM_BP_DIRECT	GO:0006312~mitotic recombination	4	0.243309	0.0843547	RAD51, RAD51C, ERCC1, XRCC2	1376	13	16792	3.75492	1	1	0.994423
GOTERM_BP_DIRECT	GO:0006119~oxidative phosphorylation	4	0.243309	0.0843547	SURF1, ATP5D, ATP5C1, UQCRC2	1376	13	16792	3.75492	1	1	0.994423
GOTERM_BP_DIRECT	GO:0006293~nucleotide-excision repair, preincision complex stabilization	5	0.304136	0.0875018	ERCC1, RPA2, GTF2H5, RBX1, DDB2	1376	21	16792	2.90559	1	1	0.994423
GOTERM_BP_DIRECT	GO:0005980~glycogen catabolic process	5	0.304136	0.0875018	PGM2, CALM3, PYGM, GYG1, CALM2	1376	21	16792	2.90559	1	1	0.994423
GOTERM_BP_DIRECT	GO:0032402~melanosome transport	5	0.304136	0.0875018	RAB1A, MKKS, DCTN2, ARL6, RAB11A	1376	21	16792	2.90559	1	1	0.994423
GOTERM_BP_DIRECT	GO:0016197~endosomal transport	10	0.608273	0.0882445	AP5M1, TSG101, RAB13, VPS4A, CHMP2A, DPY30, CHMP7, VPS25, VPS28, CHMP5	1376	66	16792	1.84901	1	1	0.994423
GOTERM_BP_DIRECT	GO:0016236~macroautophagy	11	0.6691	0.0905511	CLN3, MAP1LC3B, RRAGB, RHEB, ATG4B, LAMTOR2, LAMTOR1, LAMTOR4, DYNLL1, ATG7, LAMTOR3	1376	76	16792	1.76629	1	1	0.994423
GOTERM_BP_DIRECT	GO:0048013~ephrin receptor signaling pathway	12	0.729927	0.0918228	NCSTN, APH1B, ARPC3, ARPC1A, AP2S1, NCK2, ADAM10, HRAS, EFNA4, MYL12A, AP2M1, ACTG1	1376	86	16792	1.70281	1	1	0.994423
GOTERM_BP_DIRECT	GO:0038095~Fc-epsilon receptor signaling pathway	21	1.27737	0.091992	PDPK1, UBE2D2, UBE2D1, NFKB1, PSMD8, PSMB7, PSMD6, PSMC5, PSMA3, NRAS, PSMA1, PSMB3, PSMC1, GRAP2, PSMB1, UBE2N, PSME1, CALM3, HRAS, CALM2, SKP1	1376	178	16792	1.43974	1	1	0.994423
GOTERM_BP_DIRECT	GO:0009058~biosynthetic process	6	0.364964	0.0941637	EIF2B3, PCYT2, NDUFAF6, APMAP, GMPPA, GCAT	1376	30	16792	2.4407	1	1	0.994423

## Sheet: Sheet2
		Category	Term	Count	%
		Mitochondrial respiratory chain complex I assembly	40	2.43309	5.31899e-27	26.2742
		Mitochondrial translational elongation	44	2.6764	1.02399e-24	23.9897
		Mitochondrial electron transport, NADH to ubiquinone	33	2.0073	1.87616e-23	22.7267
		Mitochondrial translational termination	43	2.61557	2.12429e-23	22.6728
		Translation	64	3.89294	5.15711e-16	15.2876
		ATP biosynthetic process	14	0.851582	1.37285e-07	6.86238
		Transcription-coupled nucleotide-excision repair	20	1.21655	5.40504e-06	5.2672
		Anaphase-promoting complex-dependent catabolic process	20	1.21655	1.50305e-05	4.82303
		Anaphase-promoting complex-dependent catabolic process	4.82303
		Transcription-coupled nucleotide-excision repair	5.2672
		ATP biosynthetic process	6.86238
		Translation	15.2876
		Mitochondrial translational termination	22.6728
		Mitochondrial electron transport, NADH to ubiquinone	22.7267
		Mitochondrial translational elongation	23.9897
		Mitochondrial respiratory chain complex I assembly	26.2742

## Sheet: Legend
Geno Ontology (GO) terms enriched for genes that are significantly upregulated by MOS Asn95Lys mutation compared with control
