# Supplementary material for: Biallelic mutations in MOS cause female infertility characterized by human early embryonic arrest and fragmentation
Source: EMBO Mol Med. 2021 Nov 15;13(12):e14887. doi: 10.15252/emmm.202114887 (PMC8649871; doi:10.15252/emmm.202114887)
Supplement: Supplementary file 9 — Source Data for Figure 4 [file EMMM-13-e14887-s007.zip › EMM-2021-14887_SDataFig4/Figure 4H.xlsx]

## Sheet: Sheet1
	GV_WT	GV_WT	GV_WT	MII_WT	MII_WT	MII_WT	MII_Mut	MII_Mut
MOS	359.415	491.604	847.497	27.9088	47.3138	42.4985	289.776	268.889
ZP2	456.333	403.994	537.788	165.558	155.95	220.469	744.215	714.777
TLE6	455.933	388.116	583.967	270.059	166.434	195.026	423.303	462.321
SLBP	550.737	531.484	624.894	72.1714	75.4807	77.7918	654.686	592.592
NDUFA8	255.584	286.665	265.047	19.8343	23.6497	28.4091	126.395	123.537
NDUFB5	303.314	410.831	362.327	47.5384	67.4723	62.3832	177.279	165.041
MRPL36	206.731	270.899	240.059	10.5953	12.9402	13.1834	122.207	119.323
MRPL37	187.849	211.772	240.321	64.1821	39.7529	40.1633	201.543	191.647
RPL6	121.711	161.891	133.017	59.0896	39.0335	70.5608	222.248	291.78
RPL19	212.5	294.373	227.949	130.512	77.7438	87.3974	320.945	392.752
RPL23	68.5861	83.9828	69.9321	27.5588	33.556	30.1231	76.2812	79.6786
GDF9	4044.22	3625.23	3913.96	1067.2	1264.72	1230.41	4075.25	4141.44
BTG4	2135.14	2434.95	1950.75	987.577	1264.13	1285.03	2053.73	1848.5
ZP3	5741.17	5206.73	8157	1138.19	845.173	1085.04	12706.9	13352.5
TCL1A	4581.78	4671.08	6952.75	1281.09	859.655	1146.01	9358.33	10794.3
MRPS14	67.2076	84.5985	86.4005	9.807	19.9739	19.6282	52.5749	52.9065
ZAR1L	1452	1199.18	1696.71	128.732	88.203	161.212	1118.92	1086.23
NLRP5	255.973	195.95	251.417	50.4324	37.556	62.6799	104.296	108.358
	GV_WT	MII_WT	MII_Mut	SD_GV_WT	SD_MII_WT	SD_MII_Mut	t test_GV vs MII		t test_MII_WT vs Mut
MOS	566.172	39.2403	279.333	252.441	10.1044	14.7692	0.0225066	*	0.000200995	***
ZP2	466.038	180.659	729.496	67.4227	34.8097	20.8164	0.00286661	**	0.000295387	***
TLE6	476.005	210.506	442.812	99.4567	53.519	27.5899	0.0152026	*	0.0120025	*
SLBP	569.039	75.148	623.639	49.3211	2.82493	43.9066	6.52778e-05	***	0.000166598	***
NDUFA8	269.098	23.9643	124.966	15.9317	4.29606	2.02114	1.35504e-05	***	8.19256e-05	***
NDUFB5	358.824	59.1313	171.16	53.844	10.3572	8.65339	0.000694506	***	0.0011051	**
MRPL36	239.23	12.2396	120.765	32.092	1.42922	2.03906	0.000255919	***	5.9739e-06	***
MRPL37	213.314	48.0328	196.595	26.2702	13.9872	6.9972	0.000653119	***	0.000891741	***
RPL6	138.873	56.228	257.014	20.7199	15.9572	49.167	0.00542173	**	0.00588453	**
RPL19	244.941	98.551	356.849	43.501	28.0966	50.7758	0.00806583	**	0.00472509	**
RPL23	74.167	30.4126	77.9799	8.52729	3.00905	2.40233	0.00110883	**	0.0003464	***
