# Supplementary material for: Biallelic mutations in MOS cause female infertility characterized by human early embryonic arrest and fragmentation
Source: EMBO Mol Med. 2021 Nov 15;13(12):e14887. doi: 10.15252/emmm.202114887 (PMC8649871; doi:10.15252/emmm.202114887)
Supplement: Supplementary file 10 — Source Data for Figure 5 [file EMMM-13-e14887-s004.zip]

Archive with 4 entries (3 files):
- EMM-2021-14887_SDataFig5/Figure 5C_NT-vs-U0126.edgeR .xlsx
- EMM-2021-14887_SDataFig5/Figure 5D GO-U0126 MOS.xlsx
- EMM-2021-14887_SDataFig5/RPKM_Human oocyte IVM RNA-seq.xlsx
- EMM-2021-14887_SDataFig5/
