# Supplementary material for: Biallelic mutations in MOS cause female infertility characterized by human early embryonic arrest and fragmentation
Source: EMBO Mol Med. 2021 Nov 15;13(12):e14887. doi: 10.15252/emmm.202114887 (PMC8649871; doi:10.15252/emmm.202114887)
Supplement: Supplementary file 10 — Source Data for Figure 5 [file EMMM-13-e14887-s004.zip › EMM-2021-14887_SDataFig5/Figure 5C_NT-vs-U0126.edgeR .xlsx]

## Sheet: DEG_NT vs. U0126
Gene Symbol	NT_1	NT_2	U0126_1	U0126_2	NT_1_CPM	NT_2_CPM	U0126_1_CPM	U0126_2_CPM	NT_mean	U0126_mean	log2(fc)	PValue	FDR
5S_rRNA	0	0	0	0	0	0	0	0	0.001	0.001	0	1	1
5_8S_rRNA	0	0	0	0	0	0	0	0	0.001	0.001	0	1	1
7SK	0	0	0	0	0	0	0	0	0.001	0.001	0	1	1
A1BG	0	0.14	7.55	4.64	0	0.16	10.01	5.8	0.08	7.905	6.62662	2.3e-05	0.000387579
A1BG-AS1	0	2.52	0.9	5.59	0	2.87	1.19	6.98	1.435	4.085	1.50929	0.13236	0.396879
A1CF	3.69	10.43	8.83	12.13	3.83	11.88	11.71	15.15	7.855	13.43	0.773776	0.132783	0.397767
A2M	0.03	0	0	0	0.03	0	0	0	0.015	0.001	-3.90689	0.852295	0.935677
A2M-AS1	0	0	0	0	0	0	0	0	0.001	0.001	0	1	1
A2ML1	4.05	5.55	11.18	16.74	4.2	6.32	14.83	20.91	5.26	17.87	1.7644	0.00135555	0.0123379
A2ML1-AS1	0.59	0	0	0	0.61	0	0	0	0.305	0.001	-8.25267	0.408972	0.720941
A2ML1-AS2	0.77	0	0	0	0.8	0	0	0	0.4	0.001	-8.64386	0.345536	0.671336
A2MP1	0	0	0.46	0	0	0	0.61	0	0.001	0.305	8.25267	0.384061	0.701349
A3GALT2	0	0	0	0	0	0	0	0	0.001	0.001	0	1	1
A4GALT	7.05	4.42	4.65	6.06	7.31	5.03	6.17	7.57	6.17	6.87	0.15504	0.805841	0.917384
A4GNT	0	0	0	0	0	0	0	0	0.001	0.001	0	1	1
AA06	0	0	0	0	0	0	0	0	0.001	0.001	0	1	1
AAAS	8.33	12.25	14.48	32.52	8.64	13.95	19.21	40.62	11.295	29.915	1.40518	0.00450281	0.032902
AACS	6.5	6.95	14.54	25.44	6.74	7.91	19.29	31.77	7.325	25.53	1.80129	0.000514154	0.00549286
AACSP1	0	0.73	2.39	1.84	0	0.83	3.17	2.3	0.415	2.735	2.72036	0.0671626	0.255293
AADAC	0	0	0	0	0	0	0	0	0.001	0.001	0	1	1
AADACL2	0	0	0	0	0	0	0	0	0.001	0.001	0	1	1
AADACL2-AS1	7.9	7.56	2.55	7.24	8.2	8.61	3.38	9.04	8.405	6.21	-0.436655	0.457482	0.753664
AADACL3	0	0	0	0	0	0	0	0	0.001	0.001	0	1	1
AADACL4	0	0	0	0	0	0	0	0	0.001	0.001	0	1	1
AADACP1	0	0	0	0	0	0	0	0	0.001	0.001	0	1	1
AADAT	0.31	0	0.41	0.2	0.32	0	0.54	0.25	0.16	0.395	1.30378	0.676742	0.865936
AAED1	1.66	3.4	12.55	11.47	1.72	3.87	16.65	14.33	2.795	15.49	2.47042	6.77e-05	0.000976981
AAGAB	48.68	53.2	39.69	40.8	50.5	60.59	52.64	50.96	55.545	51.8	-0.100705	0.808901	0.91791
AAK1	29.03	34.3	25.4	22.82	30.12	39.06	33.69	28.5	34.59	31.095	-0.153672	0.728301	0.888396
AAMDC	0.48	0.09	2.39	18.84	0.5	0.1	3.17	23.53	0.3	13.35	5.47573	1.71e-07	5.08e-06
AAMP	0.69	1.61	4.56	3.68	0.72	1.83	6.05	4.6	1.275	5.325	2.06228	0.0313586	0.148822
AANAT	0	0	0	0	0	0	0	0	0.001	0.001	0	1	1
AAR2	3.71	9.04	7.1	15.07	3.85	10.29	9.42	18.82	7.07	14.12	0.997958	0.0616966	0.241411
AARD	11.66	4.36	7.64	5.98	12.1	4.97	10.13	7.47	8.535	8.8	0.0441124	0.928492	0.967592
AARS	3.19	0.87	0.73	2.95	3.31	0.99	0.97	3.68	2.15	2.325	0.112894	0.920836	0.964172
AARS2	0.04	0.11	0	0.05	0.04	0.13	0	0.06	0.085	0.03	-1.5025	0.839875	0.930902
AARSD1	1.78	1.66	7	17.49	1.85	1.89	9.28	21.85	1.87	15.565	3.0572	8.07e-06	0.000153364
AARSP1	0	0	0	0	0	0	0	0	0.001	0.001	0	1	1
AASDH	6.04	22.07	17.73	28.14	6.27	25.13	23.52	35.15	15.7	29.335	0.901858	0.033262	0.155555
AASDHPPT	47.42	59.75	71.22	55.86	49.19	68.04	94.47	69.77	58.615	82.12	0.486464	0.232048	0.55376
AASS	0.44	1.52	1.15	1.79	0.46	1.73	1.53	2.24	1.095	1.885	0.783634	0.547668	0.8063
AATBC	0	0	0.19	0	0	0	0.25	0	0.001	0.125	6.96578	0.575876	0.822322
AATF	6.23	4.05	8.31	10.22	6.46	4.61	11.02	12.76	5.535	11.89	1.10309	0.0508775	0.21122
AATK	0	0.2	0	0.41	0	0.23	0	0.51	0.115	0.255	1.14886	0.758548	0.899885
AATK-AS1	0	0	0	0	0	0	0	0	0.001	0.001	0	1	1
AB015752.3	15.75	12.28	17.76	44.68	16.34	13.98	23.56	55.81	15.16	39.685	1.38832	0.00521712	0.0371878
AB019438.66	0	0	0	0	0	0	0	0	0.001	0.001	0	1	1
AB019440.50	0	0	0.88	1.91	0	0	1.17	2.39	0.001	1.78	10.7977	0.0386198	0.173297
AB019441.29	0	0	0	0	0	0	0	0	0.001	0.001	0	1	1
ABALON	5.65	3.82	2.93	3.28	5.86	4.35	3.89	4.1	5.105	3.995	-0.353715	0.631229	0.846452
ABAT	2.42	2.33	4.19	6.03	2.51	2.65	5.56	7.53	2.58	6.545	1.34302	0.0823006	0.291292
ABC11-4932300O16.1	0	0	0	0	0	0	0	0	0.001	0.001	0	1	1
ABC12-47043100G14.2	0	0	0	0	0	0	0	0	0.001	0.001	0	1	1
ABC12-47964100C23.1	0	0	0	0	0	0	0	0	0.001	0.001	0	1	1
ABC12-49244600F4.4	0	0	0	0	0	0	0	0	0.001	0.001	0	1	1
ABC7-42391500H16.4	0	0	0	1.37	0	0	0	1.71	0.001	0.855	9.73978	0.154366	0.437046
ABC7-42404400C24.1	0	0	0.04	0	0	0	0.05	0	0.001	0.025	4.64386	0.797426	0.913391
ABC7-42418200C9.1	0	0	0	0	0	0	0	0	0.001	0.001	0	1	1
ABC7-481722F1.1	0	0	0	0	0	0	0	0	0.001	0.001	0	1	1
ABC7-481722F1.2	0	0	0	0	0	0	0	0	0.001	0.001	0	1	1
ABCA1	1.05	2.67	1.53	0.51	1.09	3.04	2.03	0.64	2.065	1.335	-0.629302	0.607026	0.836508
ABCA10	0	0.6	0.99	0.43	0	0.68	1.31	0.54	0.34	0.925	1.44392	0.481855	0.76815
ABCA11P	0.87	3.12	2.39	2.8	0.9	3.55	3.17	3.5	2.225	3.335	0.583881	0.535986	0.799346
ABCA12	0.92	0.78	0.64	0.46	0.95	0.89	0.85	0.57	0.92	0.71	-0.373815	0.831758	0.927452
ABCA13	0	0.01	0	0	0	0.01	0	0	0.005	0.001	-2.32193	0.909363	0.959153
ABCA17P	4.6	8.95	13.71	29.43	4.77	10.19	18.18	36.76	7.48	27.47	1.87675	0.000256279	0.00307
ABCA2	0.64	1.84	3.8	1.87	0.66	2.1	5.04	2.34	1.38	3.69	1.41895	0.167171	0.459589
ABCA3	0.75	0.26	1.39	0.58	0.78	0.3	1.84	0.72	0.54	1.28	1.24511	0.462397	0.756542
ABCA4	0.95	1.37	0.75	0.81	0.99	1.56	0.99	1.01	1.275	1	-0.350497	0.817233	0.921805
ABCA5	82.87	77.87	53.01	39.48	85.97	88.68	70.31	49.31	87.325	59.81	-0.546008	0.168137	0.46161
ABCA6	0	0.69	0.19	0.41	0	0.79	0.25	0.51	0.395	0.38	-0.0558532	0.988735	0.994983
ABCA7	0.79	0	0.53	0.23	0.82	0	0.7	0.29	0.41	0.495	0.271805	0.908835	0.959153
ABCA8	0	0.1	0.06	0	0	0.11	0.08	0	0.055	0.04	-0.459432	0.943503	0.97389
ABCA9	0.05	0	1.11	0.52	0.05	0	1.47	0.65	0.025	1.06	5.40599	0.137069	0.405814
ABCA9-AS1	0.47	2.71	2.17	2.87	0.49	3.09	2.88	3.58	1.79	3.23	0.851575	0.393038	0.707655
ABCB1	0	0	0	0	0	0	0	0	0.001	0.001	0	1	1
ABCB10	0.48	0.53	0.8	0.72	0.5	0.6	1.06	0.9	0.55	0.98	0.83335	0.647897	0.853697
ABCB10P1	0	0	0	0	0	0	0	0	0.001	0.001	0	1	1
ABCB10P3	0	0	0	0	0	0	0	0	0.001	0.001	0	1	1
ABCB10P4	0	0	0	0	0	0	0	0	0.001	0.001	0	1	1
ABCB11	0	0.12	0.49	0.27	0	0.14	0.65	0.34	0.07	0.495	2.822	0.423604	0.731281
ABCB4	24.1	35.06	117.42	139.94	25	39.93	155.74	174.79	32.465	165.265	2.34782	7.01e-08	2.32e-06
ABCB5	0	0.05	0.05	0	0	0.06	0.07	0	0.03	0.035	0.222392	0.978703	0.9911
ABCB6	0	0	0	1.63	0	0	0	2.04	0.001	1.02	9.99435	0.120291	0.373523
ABCB7	5.08	8.23	27.52	28.23	5.27	9.37	36.5	35.26	7.32	35.88	2.29326	5.8e-06	0.000114501
ABCB8	0.56	0.44	1.59	5.08	0.58	0.5	2.11	6.34	0.54	4.225	2.96792	0.0190067	0.101552
ABCB9	4.52	3.4	6.89	5.86	4.69	3.87	9.14	7.32	4.28	8.23	0.943282	0.141982	0.415248
ABCC1	6.72	2.62	3.32	3.28	6.97	2.98	4.4	4.1	4.975	4.25	-0.227234	0.754259	0.897957
ABCC10	4.96	1.79	4.77	6.76	5.15	2.04	6.33	8.44	3.595	7.385	1.03861	0.13489	0.401651
ABCC11	0.52	0.23	0.07	0.43	0.54	0.26	0.09	0.54	0.4	0.315	-0.344648	0.894211	0.954037
ABCC12	0	0	0.04	0.05	0	0	0.05	0.06	0.001	0.055	5.78136	0.708358	0.879102
ABCC13	0	0	0	0	0	0	0	0	0.001	0.001	0	1	1
ABCC2	0	0.08	0.18	0.04	0	0.09	0.24	0.05	0.045	0.145	1.68806	0.756204	0.899107
ABCC3	1.31	4.54	3.99	2.29	1.36	5.17	5.29	2.86	3.265	4.075	0.319717	0.688574	0.869723
ABCC4	25.55	33.21	36.7	26.58	26.5	37.82	48.68	33.2	32.16	40.94	0.348244	0.410387	0.721986
ABCC5	15.15	9.98	8.5	21.34	15.72	11.37	11.27	26.65	13.545	18.96	0.485199	0.372651	0.693274
ABCC5-AS1	0	0	0	0	0	0	0	0	0.001	0.001	0	1	1
ABCC6	5.06	12.28	22.27	14.07	5.25	13.98	29.54	17.57	9.615	23.555	1.29267	0.0101186	0.0622283
ABCC6P1	117.82	116.64	195.37	57.26	122.22	132.83	259.14	71.52	127.525	165.33	0.374568	0.77966	0.906563
ABCC6P2	0	0	0	0	0	0	0	0	0.001	0.001	0	1	1
ABCC8	0	0	0	0	0	0	0	0	0.001	0.001	0	1	1
ABCC9	0	0	0	0	0	0	0	0	0.001	0.001	0	1	1
ABCD1	0.05	0.35	1.53	1	0.05	0.4	2.03	1.25	0.225	1.64	2.8657	0.145053	0.421392
ABCD1P2	0	0	0	0	0	0	0	0	0.001	0.001	0	1	1
ABCD1P3	0	0	0	0	0	0	0	0	0.001	0.001	0	1	1
ABCD1P4	0	0	0	0	0	0	0	0	0.001	0.001	0	1	1
ABCD1P5	0	0	0	0	0	0	0	0	0.001	0.001	0	1	1
ABCD2	0	0	0	0	0	0	0	0	0.001	0.001	0	1	1
ABCD3	44.17	47.34	32.22	35.23	45.82	53.91	42.74	44	49.865	43.37	-0.20133	0.622044	0.843651
ABCD4	10.22	8.44	38.37	46.94	10.6	9.61	50.89	58.63	10.105	54.76	2.43805	2.57e-07	7.25e-06
ABCE1	64.05	89.22	74.32	91.43	66.44	101.61	98.58	114.2	84.025	106.39	0.340472	0.3748	0.694961
ABCF1	52.18	33.68	28.01	24.1	54.13	38.36	37.15	30.1	46.245	33.625	-0.459763	0.272577	0.601719
ABCF2	10.98	12.45	23.78	40.28	11.39	14.18	31.54	50.31	12.785	40.925	1.67853	0.000367097	0.00416005
ABCF2P1	0	0	0	0	0	0	0	0	0.001	0.001	0	1	1
ABCF2P2	0	0	0	0	0	0	0	0	0.001	0.001	0	1	1
ABCF3	1.54	4.12	8.53	10.36	1.6	4.69	11.31	12.94	3.145	12.125	1.94685	0.00186135	0.0159567
ABCG1	0	0	0	0	0	0	0	0	0.001	0.001	0	1	1
ABCG2	4.54	0.61	4.92	1.37	4.71	0.69	6.53	1.71	2.7	4.12	0.609685	0.479163	0.766057
ABCG4	1.94	1.04	2.16	3.15	2.01	1.18	2.86	3.93	1.595	3.395	1.08986	0.291001	0.620254
ABCG5	0.45	0.38	1.3	0.85	0.47	0.43	1.72	1.06	0.45	1.39	1.62709	0.350447	0.675456
ABCG8	0.65	0.06	0.75	0.73	0.67	0.07	0.99	0.91	0.37	0.95	1.3604	0.505488	0.780197
ABHD1	0	0	0	1.15	0	0	0	1.44	0.001	0.72	9.49185	0.191919	0.498906
ABHD10	1.71	1.49	3.47	2.69	1.77	1.7	4.6	3.36	1.735	3.98	1.19783	0.212937	0.528914
ABHD11	1.26	0.66	3.88	8.3	1.31	0.75	5.15	10.37	1.03	7.76	2.91341	0.00162632	0.014244
ABHD11-AS1	0	0	0	0	0	0	0	0	0.001	0.001	0	1	1
ABHD12	5.34	6.69	5.48	16.09	5.54	7.62	7.27	20.1	6.58	13.685	1.05644	0.0600125	0.236717
ABHD12B	23.37	23.01	31.14	24.01	24.24	26.2	41.3	29.99	25.22	35.645	0.499131	0.257533	0.582659
ABHD13	0.09	1.06	0.58	0.91	0.09	1.21	0.77	1.14	0.65	0.955	0.555061	0.751901	0.897439
ABHD14A	0	2.57	1.69	5.91	0	2.93	2.24	7.38	1.465	4.81	1.71514	0.0723069	0.267623
ABHD14A-ACY1	0	0	0	0	0	0	0	0	0.001	0.001	0	1	1
ABHD14B	0.44	1.34	2.04	6.41	0.46	1.53	2.71	8.01	0.995	5.36	2.42946	0.0175986	0.095668
ABHD15	0	0	0	0.48	0	0	0	0.6	0.001	0.3	8.22882	0.399191	0.711769
ABHD15-AS1	0	0	0	0	0	0	0	0	0.001	0.001	0	1	1
ABHD16A	22.84	47.12	22.71	47.09	23.69	53.66	30.12	58.82	38.675	44.47	0.201431	0.584886	0.826285
ABHD16B	0	0	0	0	0	0	0	0	0.001	0.001	0	1	1
ABHD17A	0.36	1.49	4.74	6.17	0.37	1.7	6.29	7.71	1.035	7	2.75772	0.00336131	0.0258323
ABHD17AP1	0	0	0	0	0	0	0	0	0.001	0.001	0	1	1
ABHD17AP3	0	0	0	0	0	0	0	0	0.001	0.001	0	1	1
ABHD17AP4	0	0	0	0	0	0	0	0	0.001	0.001	0	1	1
ABHD17AP5	0	0	0	0	0	0	0	0	0.001	0.001	0	1	1
ABHD17AP6	0	0	0	0	0	0	0	0	0.001	0.001	0	1	1
ABHD17AP7	0	0	0	0	0	0	0	0	0.001	0.001	0	1	1
ABHD17AP8	0	0	0	0	0	0	0	0	0.001	0.001	0	1	1
ABHD17AP9	0	0	0	0	0	0	0	0	0.001	0.001	0	1	1
ABHD17B	14.61	24.13	38.82	27.4	15.16	27.48	51.49	34.22	21.32	42.855	1.00726	0.0216441	0.112183
ABHD17C	2.14	1.38	0.83	1.45	2.22	1.57	1.1	1.81	1.895	1.455	-0.381179	0.754428	0.898023
ABHD18	6.03	8.75	11.72	10.7	6.26	9.96	15.55	13.36	8.11	14.455	0.833795	0.108356	0.349457
ABHD2	36.44	61.13	48.72	98.21	37.8	69.62	64.62	122.67	53.71	93.645	0.802011	0.0514998	0.213055
ABHD3	70.77	80.23	72.4	85.87	73.42	91.37	96.03	107.25	82.395	101.64	0.30284	0.450266	0.749048
ABHD4	0	0.04	0	0.06	0	0.05	0	0.07	0.025	0.035	0.485427	0.937814	0.971279
ABHD5	1.82	6.01	5.29	18.25	1.89	6.84	7.02	22.79	4.365	14.905	1.77174	0.00238225	0.0194811
ABHD6	0.44	2.48	1.27	0.57	0.46	2.82	1.68	0.71	1.64	1.195	-0.456685	0.735581	0.889855
ABHD8	0	0.16	0	0.11	0	0.18	0	0.14	0.09	0.07	-0.36257	0.942128	0.973345
ABI1	18.36	20.39	34.67	23.19	19.05	23.22	45.99	28.96	21.135	37.475	0.826294	0.0674591	0.255812
ABI2	9.15	11.39	11.81	12.23	9.49	12.97	15.66	15.28	11.23	15.47	0.462115	0.349313	0.675058
ABI3	0	0	0	0	0	0	0	0	0.001	0.001	0	1	1
ABI3BP	48.53	63.17	21.2	8.52	50.34	71.94	28.12	10.64	61.14	19.38	-1.65755	0.000173585	0.00218536
ABL1	3.49	4.03	10.78	9.79	3.62	4.59	14.3	12.23	4.105	13.265	1.69217	0.00382418	0.0287024
ABL2	1.91	4.21	4.63	4.64	1.98	4.79	6.14	5.8	3.385	5.97	0.818575	0.265209	0.59223
ABLIM1	2.3	1.39	0.9	2.33	2.39	1.58	1.19	2.91	1.985	2.05	0.0464849	0.96869	0.986473
ABLIM2	1.84	4.38	1.53	9.93	1.91	4.99	2.03	12.4	3.45	7.215	1.0644	0.131178	0.394958
ABLIM3	0	0.77	0	0	0	0.88	0	0	0.44	0.001	-8.78136	0.317808	0.646549
ABO	0.12	0	0	0.03	0.12	0	0	0.04	0.06	0.02	-1.58496	0.841002	0.93138
ABR	6.79	3.4	9.26	7.27	7.04	3.87	12.28	9.08	5.455	10.68	0.969261	0.0912705	0.311943
ABRA	0	0	0	0	0	0	0	0	0.001	0.001	0	1	1
ABRACL	1.45	0.42	0	0	1.5	0.48	0	0	0.99	0.001	-9.95128	0.136244	0.404141
ABT1	0.18	0	1.01	2.27	0.19	0	1.34	2.84	0.095	2.09	4.45943	0.0496477	0.20731
ABT1P1	0	0	0	0	0	0	0	0	0.001	0.001	0	1	1
ABTB1	0	0.16	2.51	1.48	0	0.18	3.33	1.85	0.09	2.59	4.84688	0.0232919	0.118639
ABTB2	11.58	15.47	21.99	16.03	12.01	17.62	29.17	20.02	14.815	24.595	0.731306	0.122027	0.377246
AC000003.1	0	0	0	0	0	0	0	0	0.001	0.001	0	1	1
AC000029.1	0	0	0	0	0	0	0	0	0.001	0.001	0	1	1
AC000032.2	0	0	0	0	0	0	0	0	0.001	0.001	0	1	1
AC000035.3	0	0	0	0	0	0	0	0	0.001	0.001	0	1	1
AC000036.4	0	0	0	0	0	0	0	0	0.001	0.001	0	1	1
AC000041.10	0	0	0	0	0	0	0	0	0.001	0.001	0	1	1
AC000041.8	0	0	3.39	0	0	0	4.5	0	0.001	2.25	11.1357	0.0181353	0.0979029
AC000067.1	0	0	0	0	0	0	0	0	0.001	0.001	0	1	1
AC000068.10	0	0	0	0	0	0	0	0	0.001	0.001	0	1	1
AC000068.5	0	0	0	0	0	0	0	0	0.001	0.001	0	1	1
AC000068.9	0	0	0	0	0	0	0	0	0.001	0.001	0	1	1
AC000077.2	0	0	0	0	0	0	0	0	0.001	0.001	0	1	1
AC000078.5	0	0	0	0	0	0	0	0	0.001	0.001	0	1	1
AC000081.2	0	0	0	0	0	0	0	0	0.001	0.001	0	1	1
AC000089.3	0	0	0	0	0	0	0	0	0.001	0.001	0	1	1
AC000095.11	0	0	0	0	0	0	0	0	0.001	0.001	0	1	1
AC000095.9	0	0	0	0	0	0	0	0	0.001	0.001	0	1	1
AC000099.1	0	0	0	0	0	0	0	0	0.001	0.001	0	1	1
AC000111.3	0	0	0	0	0	0	0	0	0.001	0.001	0	1	1
AC000111.4	0	0	0	0	0	0	0	0	0.001	0.001	0	1	1
AC000111.5	0	0	0	0	0	0	0	0	0.001	0.001	0	1	1
AC000111.6	0	0	0	0	0	0	0	0	0.001	0.001	0	1	1
AC000120.7	0	0	0	0	0	0	0	0	0.001	0.001	0	1	1
AC000123.2	0.64	0.09	0.08	0.38	0.66	0.1	0.11	0.47	0.38	0.29	-0.389947	0.881942	0.948333
AC000123.3	0	0	0	0	0	0	0	0	0.001	0.001	0	1	1
AC000123.4	0	0	0	0	0	0	0	0	0.001	0.001	0	1	1
AC000124.1	0	0	0	0	0	0	0	0	0.001	0.001	0	1	1
AC000354.1	0	0	0	0	0	0	0	0	0.001	0.001	0	1	1
AC000362.1	0	0	0	0	0	0	0	0	0.001	0.001	0	1	1
AC000367.1	0.41	0	0	0	0.43	0	0	0	0.215	0.001	-7.74819	0.491251	0.773038
AC000370.2	0	0	0	0	0	0	0	0	0.001	0.001	0	1	1
AC000374.1	0	0	0	0	0	0	0	0	0.001	0.001	0	1	1
AC000403.1	0	0	0	0	0	0	0	0	0.001	0.001	0	1	1
AC000403.4	0	0	0	0	0	0	0	0	0.001	0.001	0	1	1
AC001226.7	0	0	0	0	0	0	0	0	0.001	0.001	0	1	1
AC002044.1	0	0	0	0	0	0	0	0	0.001	0.001	0	1	1
AC002044.3	0	0	0	0	0	0	0	0	0.001	0.001	0	1	1
AC002044.4	0	0	0	0	0	0	0	0	0.001	0.001	0	1	1
AC002056.3	0	0	0	0	0	0	0	0	0.001	0.001	0	1	1
AC002056.5	0	0	0	0	0	0	0	0	0.001	0.001	0	1	1
AC002059.10	0	0	0	0	0	0	0	0	0.001	0.001	0	1	1
AC002064.4	0	0	0	0	0	0	0	0	0.001	0.001	0	1	1
AC002064.5	0	0	0	0	0	0	0	0	0.001	0.001	0	1	1
AC002064.7	0	0	0	3.57	0	0	0	4.46	0.001	2.23	11.1228	0.0215012	0.111601
AC002066.1	0	0.27	5.38	5.85	0	0.31	7.14	7.31	0.155	7.225	5.54266	9.31e-05	0.00129129
AC002069.5	0	0	0	0	0	0	0	0	0.001	0.001	0	1	1
AC002069.6	0	0	0	0	0	0	0	0	0.001	0.001	0	1	1
AC002070.1	0	0	0	0	0	0	0	0	0.001	0.001	0	1	1
AC002072.1	0	0	0	0	0	0	0	0	0.001	0.001	0	1	1
AC002075.3	0	0	0	0	0	0	0	0	0.001	0.001	0	1	1
AC002075.4	0	0	0	0	0	0	0	0	0.001	0.001	0	1	1
AC002076.10	0	0	0	0	0	0	0	0	0.001	0.001	0	1	1
AC002115.5	0	0	0	0	0	0	0	0	0.001	0.001	0	1	1
AC002115.9	0	0	0	0	0	0	0	0	0.001	0.001	0	1	1
AC002116.7	0	0.6	0.8	4.81	0	0.68	1.06	6.01	0.34	3.535	3.3781	0.0219815	0.113528
AC002116.8	0	0	0.24	0	0	0	0.32	0	0.001	0.16	7.32193	0.529524	0.794024
AC002117.1	0.42	0.23	4.4	1.29	0.44	0.26	5.84	1.61	0.35	3.725	3.41181	0.0167462	0.0919733
AC002127.2	0	0	0	0	0	0	0	0	0.001	0.001	0	1	1
AC002127.4	0	0	0	0	0	0	0	0	0.001	0.001	0	1	1
AC002128.5	0	0	0	0	0	0	0	0	0.001	0.001	0	1	1
AC002306.1	0	0	0	0	0	0	0	0	0.001	0.001	0	1	1
AC002310.10	0	0	0	0	0	0	0	0	0.001	0.001	0	1	1
AC002310.11	1.07	0.19	0	0.21	1.11	0.22	0	0.26	0.665	0.13	-2.35484	0.425902	0.732814
AC002310.12	1.79	0.54	0.59	0.25	1.86	0.61	0.78	0.31	1.235	0.545	-1.18018	0.500327	0.778356
AC002310.13	0	0	0	0	0	0	0	0	0.001	0.001	0	1	1
AC002310.14	0.54	0.35	0	1.19	0.56	0.4	0	1.49	0.48	0.745	0.634206	0.761445	0.900522
AC002310.17	0	0	0	0	0	0	0	0	0.001	0.001	0	1	1
AC002310.7	0	0.03	0	0	0	0.03	0	0	0.015	0.001	-3.90689	0.843684	0.931659
AC002314.4	0	0	0	0	0	0	0	0	0.001	0.001	0	1	1
AC002331.1	0	0	0	0	0	0	0	0	0.001	0.001	0	1	1
AC002366.1	0	0	0	0	0	0	0	0	0.001	0.001	0	1	1
AC002366.3	0	0	0	0	0	0	0	0	0.001	0.001	0	1	1
AC002368.4	0	0	0	0	0	0	0	0	0.001	0.001	0	1	1
AC002383.2	0	0	0	0	0	0	0	0	0.001	0.001	0	1	1
AC002386.1	0	0	0	0	0	0	0	0	0.001	0.001	0	1	1
AC002389.1	0	0	0	0	0	0	0	0	0.001	0.001	0	1	1
AC002395.1	0	0	0	0	0	0	0	0	0.001	0.001	0	1	1
AC002398.11	0.4	0	0	0	0.41	0	0	0	0.205	0.001	-7.67948	0.496583	0.776726
AC002398.12	0.06	0	0.67	1.84	0.06	0	0.89	2.3	0.03	1.595	5.73245	0.0675831	0.255944
AC002398.13	0	0	0	0	0	0	0	0	0.001	0.001	0	1	1
AC002398.9	3.08	1.67	6.6	0.41	3.2	1.9	8.75	0.51	2.55	4.63	0.860515	0.300741	0.6296
AC002400.1	0	0	0	0	0	0	0	0	0.001	0.001	0	1	1
AC002401.1	0	0	0	0	0	0	0	0	0.001	0.001	0	1	1
AC002429.1	0	0	0	0	0	0	0	0	0.001	0.001	0	1	1
AC002429.4	0	0	0	0	0	0	0	0	0.001	0.001	0	1	1
AC002429.5	0	0	0	0	0	0	0	0	0.001	0.001	0	1	1
AC002451.3	0	0	0	0	0	0	0	0	0.001	0.001	0	1	1
AC002454.1	0	0	0	0	0	0	0	0	0.001	0.001	0	1	1
AC002456.2	0	0	0	0	0	0	0	0	0.001	0.001	0	1	1
AC002463.3	0.48	0	0	0	0.5	0	0	0	0.25	0.001	-7.96578	0.456414	0.752393
AC002464.1	0	0	0	0	0	0	0	0	0.001	0.001	0	1	1
AC002465.2	1.86	0	0	0	1.93	0	0	0	0.965	0.001	-9.91439	0.142638	0.416371
AC002467.7	1.37	1.75	6.12	29.15	1.42	1.99	8.12	36.41	1.705	22.265	3.70693	1.41e-07	4.28e-06
AC002472.11	0	0	0	0	0	0	0	0	0.001	0.001	0	1	1
AC002480.2	0	0	0	0	0	0	0	0	0.001	0.001	0	1	1
AC002480.3	0	0.06	0	0	0	0.07	0	0	0.035	0.001	-5.12928	0.780351	0.906563
AC002480.4	0	0.37	0	0	0	0.42	0	0	0.21	0.001	-7.71425	0.488631	0.772145
AC002480.5	0	0	0.17	0	0	0	0.23	0	0.001	0.115	6.84549	0.596696	0.831718
AC002486.2	0	0	0	0	0	0	0	0	0.001	0.001	0	1	1
AC002486.3	0	0	0	0	0	0	0	0	0.001	0.001	0	1	1
AC002511.2	0	0	0	0	0	0	0	0	0.001	0.001	0	1	1
AC002511.3	0	0	0	0	0	0	0	0	0.001	0.001	0	1	1
AC002519.6	0	0	0	0	0	0	0	0	0.001	0.001	0	1	1
AC002519.8	0	0	0	0	0	0	0	0	0.001	0.001	0	1	1
AC002523.1	0	0	0	0	0	0	0	0	0.001	0.001	0	1	1
AC002530.1	0	0	0	0	0	0	0	0	0.001	0.001	0	1	1
AC002539.1	4.6	2	0	0.96	4.77	2.28	0	1.2	3.525	0.6	-2.55459	0.0528608	0.217113
AC002539.2	0	0	0	0	0	0	0	0	0.001	0.001	0	1	1
AC002542.2	0	0	0	0	0	0	0	0	0.001	0.001	0	1	1
AC002543.2	0	0	0	0	0	0	0	0	0.001	0.001	0	1	1
AC002550.5	0	0	0	0	0	0	0	0	0.001	0.001	0	1	1
AC002550.6	0	0	0	0	0	0	0	0	0.001	0.001	0	1	1
AC002551.1	0	0	0	0	0	0	0	0	0.001	0.001	0	1	1
AC002553.4	0	0	0	0	0	0	0	0	0.001	0.001	0	1	1
AC002558.1	0	0	110.1	117.51	0	0	146.04	146.77	0.001	146.405	17.1596	2.49e-28	7.75e-25
AC002978.1	0	0	0	0	0	0	0	0	0.001	0.001	0	1	1
AC002979.1	0	0	0	0	0	0	0	0	0.001	0.001	0	1	1
AC002981.1	0	0	0	0	0	0	0	0	0.001	0.001	0	1	1
AC002984.2	0	0	0	0	0	0	0	0	0.001	0.001	0	1	1
AC002985.3	0	0	0	0	0	0	0	0	0.001	0.001	0	1	1
AC003001.1	0	0	0	0	0	0	0	0	0.001	0.001	0	1	1
AC003002.4	0	0	0	0.78	0	0	0	0.97	0.001	0.485	8.92184	0.28251	0.611409
AC003002.6	0	0	0	0	0	0	0	0	0.001	0.001	0	1	1
AC003003.5	0	0.12	0	0	0	0.14	0	0	0.07	0.001	-6.12928	0.693308	0.872414
AC003005.2	0	0	0	0	0	0	0	0	0.001	0.001	0	1	1
AC003005.4	0	2.38	0	0	0	2.71	0	0	1.355	0.001	-10.4041	0.0790466	0.284557
AC003006.1	0	0	0	0	0	0	0	0	0.001	0.001	0	1	1
AC003006.7	0	0	0	0	0	0	0	0	0.001	0.001	0	1	1
AC003009.1	0	0	0	0	0	0	0	0	0.001	0.001	0	1	1
AC003045.1	0	0	0	0	0	0	0	0	0.001	0.001	0	1	1
AC003075.4	0	0.11	0	0	0	0.13	0	0	0.065	0.001	-6.02237	0.705743	0.877444
AC003080.4	0	0	0	0	0	0	0	0	0.001	0.001	0	1	1
AC003084.2	0	2.76	0	0.79	0	3.14	0	0.99	1.57	0.495	-1.66526	0.321431	0.649794
AC003088.1	0.51	0	0.59	0	0.53	0	0.78	0	0.265	0.39	0.557482	0.837524	0.93039
AC003090.1	0.79	0.25	1.82	1.74	0.82	0.28	2.41	2.17	0.55	2.29	2.05784	0.162553	0.451203
AC003092.1	15.07	1.11	4.87	0	15.63	1.26	6.46	0	8.445	3.23	-1.38656	0.0450586	0.19363
AC003092.2	0	0	0	0	0	0	0	0	0.001	0.001	0	1	1
AC003101.1	0	0	0	0	0	0	0	0	0.001	0.001	0	1	1
AC003104.1	0	0	0	0	0	0	0	0	0.001	0.001	0	1	1
AC003658.1	0	0	0	0	0	0	0	0	0.001	0.001	0	1	1
AC003664.1	0	0	0	0	0	0	0	0	0.001	0.001	0	1	1
AC003666.1	0	0	0	0	0	0	0	0	0.001	0.001	0	1	1
AC003681.1	0	0	0	0	0	0	0	0	0.001	0.001	0	1	1
AC003682.16	0	0	0	0	0	0	0	0	0.001	0.001	0	1	1
AC003682.17	0	0	0	0	0	0	0	0	0.001	0.001	0	1	1
AC003688.1	0	0	0	0	0	0	0	0	0.001	0.001	0	1	1
AC003956.1	0	0	0	0	0	0	0	0	0.001	0.001	0	1	1
AC003958.2	0	0	0	0	0	0	0	0	0.001	0.001	0	1	1
AC003958.6	0	0	0	0	0	0	0	0	0.001	0.001	0	1	1
AC003968.1	0	0	0	0	0	0	0	0	0.001	0.001	0	1	1
AC003973.1	0	0	0	0	0	0	0	0	0.001	0.001	0	1	1
AC003973.3	0	0	0	0	0	0	0	0	0.001	0.001	0	1	1
AC003973.4	0	0	0	0.13	0	0	0	0.16	0.001	0.08	6.32193	0.660844	0.859416
AC003973.5	0	0	0	0	0	0	0	0	0.001	0.001	0	1	1
AC003984.1	0	0	0	0	0	0	0	0	0.001	0.001	0	1	1
AC003985.1	0	0	0	0	0	0	0	0	0.001	0.001	0	1	1
AC003986.5	0	0	0	0	0	0	0	0	0.001	0.001	0	1	1
AC003986.6	0	0.18	0.24	0.4	0	0.2	0.32	0.5	0.1	0.41	2.03562	0.559289	0.813617
AC003986.7	0	0	0	0	0	0	0	0	0.001	0.001	0	1	1
AC003988.1	0	0	0	0	0	0	0	0	0.001	0.001	0	1	1
AC003989.3	0	0	0	0	0	0	0	0	0.001	0.001	0	1	1
AC003989.4	12.94	9.07	7.25	10.49	13.42	10.33	9.62	13.1	11.875	11.36	-0.0639647	0.898617	0.955199
AC003991.3	0	0.43	0.49	0	0	0.49	0.65	0	0.245	0.325	0.407658	0.883925	0.949258
AC004000.1	0	0	0	0	0	0	0	0	0.001	0.001	0	1	1
AC004000.2	0	0	0	0	0	0	0	0	0.001	0.001	0	1	1
AC004004.2	0	0	0	0	0	0	0	0	0.001	0.001	0	1	1
AC004006.2	36.23	47.89	48.63	60.65	37.58	54.54	64.5	75.75	46.06	70.125	0.606414	0.120094	0.373225
AC004009.1	0	0	0	0	0	0	0	0	0.001	0.001	0	1	1
AC004009.2	0	0	0	0	0	0	0	0	0.001	0.001	0	1	1
AC004009.3	0.42	0	0	0	0.44	0	0	0	0.22	0.001	-7.78136	0.486013	0.770325
AC004012.1	0	0	0	0	0	0	0	0	0.001	0.001	0	1	1
AC004014.3	0	0.39	0	0	0	0.44	0	0	0.22	0.001	-7.78136	0.477111	0.764642
AC004016.1	0	0	0	0	0	0	0	0	0.001	0.001	0	1	1
AC004019.10	0	0	0	0	0	0	0	0	0.001	0.001	0	1	1
AC004019.13	0	0	0	0.12	0	0	0	0.15	0.001	0.075	6.22882	0.673364	0.864063
AC004022.7	0	0	0	0	0	0	0	0	0.001	0.001	0	1	1
AC004022.8	0	0	0	0.23	0	0	0	0.29	0.001	0.145	7.17991	0.559497	0.813617
AC004051.2	0	0	0	0	0	0	0	0	0.001	0.001	0	1	1
AC004052.1	0	0	0	0	0	0	0	0	0.001	0.001	0	1	1
AC004053.1	0	0	0	0	0	0	0	0	0.001	0.001	0	1	1
AC004053.2	0	0	0	0	0	0	0	0	0.001	0.001	0	1	1
AC004054.1	0	0	0	0	0	0	0	0	0.001	0.001	0	1	1
AC004057.1	133.4	162.56	376.8	533.32	138.39	185.13	499.78	666.12	161.76	582.95	1.84952	7.96e-06	0.000151503
AC004062.2	0	0	0	0	0	0	0	0	0.001	0.001	0	1	1
AC004063.1	0	0	0	0	0	0	0	0	0.001	0.001	0	1	1
AC004066.2	0	0	0	0	0	0	0	0	0.001	0.001	0	1	1
AC004066.3	0.82	0	0	0	0.85	0	0	0	0.425	0.001	-8.73132	0.330341	0.65697
AC004067.5	0	0	0	0	0	0	0	0	0.001	0.001	0	1	1
AC004069.1	0	0	0	0	0	0	0	0	0.001	0.001	0	1	1
AC004069.2	15.05	18.63	21.96	22.16	15.61	21.22	29.13	27.68	18.415	28.405	0.625264	0.165189	0.456092
AC004070.1	0	0	0	0	0	0	0	0	0.001	0.001	0	1	1
AC004074.4	0	0	0	0	0	0	0	0	0.001	0.001	0	1	1
AC004076.5	0	0	0	0	0	0	0	0	0.001	0.001	0	1	1
AC004076.7	0	0	0	0	0	0	0	0	0.001	0.001	0	1	1
AC004076.9	0	0.58	0.84	0	0	0.66	1.11	0	0.33	0.555	0.750022	0.743107	0.894055
AC004079.1	0	0	0	0	0	0	0	0	0.001	0.001	0	1	1
AC004108.1	0	0	0	0	0	0	0	0	0.001	0.001	0	1	1
AC004112.4	0	0	0	0	0	0	0	0	0.001	0.001	0	1	1
AC004125.3	0	0	0	0	0	0	0	0	0.001	0.001	0	1	1
AC004129.7	0	0	0	0	0	0	0	0	0.001	0.001	0	1	1
AC004129.9	0	0	0	0	0	0	0	0	0.001	0.001	0	1	1
AC004156.3	0.21	0.13	0.06	0.32	0.22	0.15	0.08	0.4	0.185	0.24	0.375509	0.911856	0.959927
AC004158.1	0	0	0	0	0	0	0	0	0.001	0.001	0	1	1
AC004158.3	0	0	0	0	0	0	0	0	0.001	0.001	0	1	1
AC004159.1	0	0	0	0	0	0	0	0	0.001	0.001	0	1	1
AC004160.4	0	2.55	4.86	6.33	0	2.9	6.45	7.91	1.45	7.18	2.30793	0.00725202	0.0481102
AC004221.2	0	0	0.28	0	0	0	0.37	0	0.001	0.185	7.53138	0.497069	0.776786
AC004231.2	0	0	0.29	0	0	0	0.38	0	0.001	0.19	7.56986	0.489485	0.772263
AC004237.1	0	0	0	0	0	0	0	0	0.001	0.001	0	1	1
AC004257.1	0	0	0	0	0	0	0	0	0.001	0.001	0	1	1
AC004381.6	1.22	1.07	1.27	2.62	1.27	1.22	1.68	3.27	1.245	2.475	0.991283	0.40187	0.714825
AC004381.7	0	0	0	0	0	0	0	0	0.001	0.001	0	1	1
AC004383.3	0	0	0	0	0	0	0	0	0.001	0.001	0	1	1
AC004386.3	0	0	0	0	0	0	0	0	0.001	0.001	0	1	1
AC004386.4	0	0	0	0	0	0	0	0	0.001	0.001	0	1	1
AC004448.2	0	0	0	0	0	0	0	0	0.001	0.001	0	1	1
AC004448.5	0	0	0	0	0	0	0	0	0.001	0.001	0	1	1
AC004449.6	0	0	0	0	0	0	0	0	0.001	0.001	0	1	1
AC004453.1	0	0	0	0	0	0	0	0	0.001	0.001	0	1	1
AC004453.8	0	0	0	0	0	0	0	0	0.001	0.001	0	1	1
AC004458.1	0	0	0	0	0	0	0	0	0.001	0.001	0	1	1
AC004460.1	0	0	0	0	0	0	0	0	0.001	0.001	0	1	1
AC004461.4	0	0	0	0	0	0	0	0	0.001	0.001	0	1	1
AC004470.1	0	0	0	0	0	0	0	0	0.001	0.001	0	1	1
AC004471.10	0	0	0	0	0	0	0	0	0.001	0.001	0	1	1
AC004471.9	1.2	0	0	0.5	1.24	0	0	0.62	0.62	0.31	-1	0.676653	0.865936
AC004477.1	0	0	0	0	0	0	0	0	0.001	0.001	0	1	1
AC004485.3	0	0	1.07	0	0	0	1.42	0	0.001	0.71	9.47168	0.184332	0.486603
AC004490.1	0	0	0	0	0	0	0	0	0.001	0.001	0	1	1
AC004492.1	0	0	0	0	0	0	0	0	0.001	0.001	0	1	1
AC004510.3	0	0	0	0	0	0	0	0	0.001	0.001	0	1	1
AC004520.1	0	0	0	0	0	0	0	0	0.001	0.001	0	1	1
AC004535.2	0	0	0	0	0	0	0	0	0.001	0.001	0	1	1
AC004538.3	32.41	54.17	45.12	36.22	33.62	61.69	59.85	45.24	47.655	52.545	0.140926	0.663367	0.861342
AC004540.4	0	0	0	0	0	0	0	0	0.001	0.001	0	1	1
AC004540.5	0	0.44	2.12	0.37	0	0.5	2.81	0.46	0.25	1.635	2.70929	0.154058	0.436628
AC004541.1	0	0	0	0	0	0	0	0	0.001	0.001	0	1	1
AC004543.1	0	0	0	0	0	0	0	0	0.001	0.001	0	1	1
AC004543.2	0	0	0	0	0	0	0	0	0.001	0.001	0	1	1
AC004549.6	1.62	1.38	2.25	1.23	1.68	1.57	2.98	1.54	1.625	2.26	0.475883	0.672579	0.864063
AC004552.1	0	0	0	0	0	0	0	0	0.001	0.001	0	1	1
AC004593.3	0	0	0	0	0	0	0	0	0.001	0.001	0	1	1
AC004595.1	0	0	0	0	0	0	0	0	0.001	0.001	0	1	1
AC004603.4	0.19	0	0.33	0.36	0.2	0	0.44	0.45	0.1	0.445	2.15381	0.526556	0.793273
AC004623.2	0	0	0.3	1.73	0	0	0.4	2.16	0.001	1.28	10.3219	0.0804533	0.28744
AC004623.3	0	0	0	0	0	0	0	0	0.001	0.001	0	1	1
AC004637.1	0	0	0	0	0	0	0	0	0.001	0.001	0	1	1
AC004655.1	0	0	0	0	0	0	0	0	0.001	0.001	0	1	1
AC004656.1	0	0	0	0	0	0	0	0	0.001	0.001	0	1	1
AC004673.1	0	0	0	0	0	0	0	0	0.001	0.001	0	1	1
AC004691.1	0	0	0	0	0	0	0	0	0.001	0.001	0	1	1
AC004691.5	0	0	0	0	0	0	0	0	0.001	0.001	0	1	1
AC004692.4	0	0	0	0	0	0	0	0	0.001	0.001	0	1	1
AC004692.5	0	0	0	0	0	0	0	0	0.001	0.001	0	1	1
AC004699.1	0	0	0	0	0	0	0	0	0.001	0.001	0	1	1
AC004702.2	0	0	0	10.58	0	0	0	13.21	0.001	6.605	12.6893	7.58e-05	0.00107966
AC004744.3	0	0	0	0	0	0	0	0	0.001	0.001	0	1	1
AC004745.1	0	0	0	0	0	0	0	0	0.001	0.001	0	1	1
AC004754.3	0	0	0	0	0	0	0	0	0.001	0.001	0	1	1
AC004769.1	0	0	0	0	0	0	0	0	0.001	0.001	0	1	1
AC004775.5	0	0	0	0	0	0	0	0	0.001	0.001	0	1	1
AC004791.2	0	0	0	0	0	0	0	0	0.001	0.001	0	1	1
AC004812.1	0	0	0	0	0	0	0	0	0.001	0.001	0	1	1
AC004813.1	3.02	3.69	3.35	3.42	3.13	4.2	4.44	4.27	3.665	4.355	0.24886	0.750076	0.896853
AC004816.1	0	0	0	0	0	0	0	0	0.001	0.001	0	1	1
AC004819.1	0	0	0	0	0	0	0	0	0.001	0.001	0	1	1
AC004824.1	0	0	0	0	0	0	0	0	0.001	0.001	0	1	1
AC004824.2	0	9.08	0	19.34	0	10.34	0	24.16	5.17	12.08	1.22438	0.0376	0.169908
AC004832.1	0	0	0	0	0	0	0	0	0.001	0.001	0	1	1
AC004837.1	0	0	0	0	0	0	0	0	0.001	0.001	0	1	1
AC004837.3	0	0	0	0	0	0	0	0	0.001	0.001	0	1	1
AC004837.4	0	0	0	0	0	0	0	0	0.001	0.001	0	1	1
AC004837.5	0	0	0	0	0	0	0	0	0.001	0.001	0	1	1
AC004840.8	0	0	0	0	0	0	0	0	0.001	0.001	0	1	1
AC004846.1	0	0	0	0	0	0	0	0	0.001	0.001	0	1	1
AC004850.1	0	0	0	0	0	0	0	0	0.001	0.001	0	1	1
AC004853.1	0	0	0	0	0	0	0	0	0.001	0.001	0	1	1
AC004854.4	0	0	0	0	0	0	0	0	0.001	0.001	0	1	1
AC004854.5	0	0	0	0	0	0	0	0	0.001	0.001	0	1	1
AC004862.6	0	0	0	0	0	0	0	0	0.001	0.001	0	1	1
AC004866.1	0	0	0	0	0	0	0	0	0.001	0.001	0	1	1
AC004866.3	0	0	0	0	0	0	0	0	0.001	0.001	0	1	1
AC004869.2	0	0	0	0	0	0	0	0	0.001	0.001	0	1	1
AC004869.3	0	0	0	0	0	0	0	0	0.001	0.001	0	1	1
AC004870.3	0	0	0	0	0	0	0	0	0.001	0.001	0	1	1
AC004870.4	0	0	0	0	0	0	0	0	0.001	0.001	0	1	1
AC004870.5	0	0	0	0	0	0	0	0	0.001	0.001	0	1	1
AC004875.1	0	0	0	0	0	0	0	0	0.001	0.001	0	1	1
AC004878.2	0	0	0	0	0	0	0	0	0.001	0.001	0	1	1
AC004878.8	0	0	0	0	0	0	0	0	0.001	0.001	0	1	1
AC004893.10	0	0	0	0	0	0	0	0	0.001	0.001	0	1	1
AC004893.11	0	0.69	1.4	0.13	0	0.79	1.86	0.16	0.395	1.01	1.35443	0.477344	0.76483
AC004895.1	0	0	0	0	0	0	0	0	0.001	0.001	0	1	1
AC004895.4	0	0	0	0	0	0	0	0	0.001	0.001	0	1	1
AC004899.3	0	0	0	0	0	0	0	0	0.001	0.001	0	1	1
AC004901.1	0	0	0	0	0	0	0	0	0.001	0.001	0	1	1
AC004906.3	0	0	0	0	0	0	0	0	0.001	0.001	0	1	1
AC004911.2	0	0	0	0	0	0	0	0	0.001	0.001	0	1	1
AC004915.1	0	0	0	0	0	0	0	0	0.001	0.001	0	1	1
AC004920.2	0	0	0	0	0	0	0	0	0.001	0.001	0	1	1
AC004920.3	0	0	0	0	0	0	0	0	0.001	0.001	0	1	1
AC004924.1	0	0	0	0	0	0	0	0	0.001	0.001	0	1	1
AC004932.1	0	0	0	0	0	0	0	0	0.001	0.001	0	1	1
AC004938.5	0	0	0	0	0	0	0	0	0.001	0.001	0	1	1
AC004941.3	0	0	0	0.07	0	0	0	0.09	0.001	0.045	5.49185	0.747488	0.895301
AC004941.5	0	0	0	0	0	0	0	0	0.001	0.001	0	1	1
AC004943.1	0	0	0	0	0	0	0	0	0.001	0.001	0	1	1
AC004945.1	0	0	0	0	0	0	0	0	0.001	0.001	0	1	1
AC004946.1	0	0	0	0	0	0	0	0	0.001	0.001	0	1	1
AC004947.2	0	0	0	0	0	0	0	0	0.001	0.001	0	1	1
AC004951.5	0	0	0	0	0	0	0	0	0.001	0.001	0	1	1
AC004951.6	0.58	0.73	1.1	0	0.6	0.83	1.46	0	0.715	0.73	0.0299532	0.984987	0.993637
AC004953.1	0	0	0	0	0	0	0	0	0.001	0.001	0	1	1
AC004967.7	4.19	4.74	18.77	8.29	4.35	5.4	24.9	10.35	4.875	17.625	1.85415	0.00110977	0.0104494
AC004969.1	0	0	0	0	0	0	0	0	0.001	0.001	0	1	1
AC004980.1	0	0	0	0	0	0	0	0	0.001	0.001	0	1	1
AC004980.10	0	0	0.59	0	0	0	0.78	0	0.001	0.39	8.60733	0.324237	0.651953
AC004980.7	0.15	0	0.54	0.1	0.16	0	0.72	0.12	0.08	0.42	2.39232	0.503084	0.779747
AC004980.8	0	0	0	0	0	0	0	0	0.001	0.001	0	1	1
AC004980.9	0	3.64	0	1.19	0	4.15	0	1.49	2.075	0.745	-1.4778	0.297311	0.626054
AC004984.1	0	0	0	0	0	0	0	0	0.001	0.001	0	1	1
AC004985.12	0	0	0	0	0	0	0	0	0.001	0.001	0	1	1
AC004987.10	0	0	0	0	0	0	0	0	0.001	0.001	0	1	1
AC004987.9	0.18	0.46	0	0.23	0.19	0.52	0	0.29	0.355	0.145	-1.29177	0.694977	0.873332
AC004988.1	0	0	0	0	0	0	0	0	0.001	0.001	0	1	1
AC005000.1	0	0	0	0	0	0	0	0	0.001	0.001	0	1	1
AC005008.2	0	0	0	0	0	0	0	0	0.001	0.001	0	1	1
AC005008.3	0	0	0	0	0	0	0	0	0.001	0.001	0	1	1
AC005009.1	0	0	0	0	0	0	0	0	0.001	0.001	0	1	1
AC005009.2	0	0.27	0	0.4	0	0.31	0	0.5	0.155	0.25	0.68966	0.843811	0.931706
AC005013.5	0	0	0	0	0	0	0	0	0.001	0.001	0	1	1
AC005014.5	0	0	0	0	0	0	0	0	0.001	0.001	0	1	1
AC005017.2	0	0	0	0	0	0	0	0	0.001	0.001	0	1	1
AC005019.2	0	0	0	0	0	0	0	0	0.001	0.001	0	1	1
AC005019.3	0	0	0	0	0	0	0	0	0.001	0.001	0	1	1
AC005020.1	0	0	0	0	0	0	0	0	0.001	0.001	0	1	1
AC005024.1	0	0	0	0	0	0	0	0	0.001	0.001	0	1	1
AC005027.3	0	0	0	0	0	0	0	0	0.001	0.001	0	1	1
AC005033.6	0	0	0	0	0	0	0	0	0.001	0.001	0	1	1
AC005034.2	0	0	0	0	0	0	0	0	0.001	0.001	0	1	1
AC005037.1	0	0	0	0	0	0	0	0	0.001	0.001	0	1	1
AC005037.3	0	0.24	0	0	0	0.27	0	0	0.135	0.001	-7.07682	0.577034	0.822322
AC005040.3	0	0	0	0	0	0	0	0	0.001	0.001	0	1	1
AC005041.11	0	0	0	0	0	0	0	0	0.001	0.001	0	1	1
AC005042.1	0	0	0	0	0	0	0	0	0.001	0.001	0	1	1
AC005042.2	0	0	0	0	0	0	0	0	0.001	0.001	0	1	1
AC005042.3	0	0	0	0	0	0	0	0	0.001	0.001	0	1	1
AC005042.4	19.01	27.77	29.78	104.46	19.72	31.63	39.5	130.47	25.675	84.985	1.72684	0.000209136	0.00257595
AC005042.5	0	0	0	0	0	0	0	0	0.001	0.001	0	1	1
AC005048.1	0	0	0	0	0	0	0	0	0.001	0.001	0	1	1
AC005052.1	0	0	0	0	0	0	0	0	0.001	0.001	0	1	1
AC005062.2	19.53	15.63	9.59	13.15	20.26	17.8	12.72	16.42	19.03	14.57	-0.385275	0.419949	0.728492
AC005071.1	0	0	0	0	0	0	0	0	0.001	0.001	0	1	1
AC005071.2	0	0	0	0	0	0	0	0	0.001	0.001	0	1	1
AC005071.3	0	0	0	0	0	0	0	0	0.001	0.001	0	1	1
AC005071.4	0	0	0	0	0	0	0	0	0.001	0.001	0	1	1
AC005076.5	0	0.71	0.63	7.84	0	0.81	0.84	9.79	0.405	5.315	3.71408	0.00345459	0.026419
AC005077.14	0	0	0	0	0	0	0	0	0.001	0.001	0	1	1
AC005077.5	0	0	0	0	0	0	0	0	0.001	0.001	0	1	1
AC005077.7	0	0	0	0	0	0	0	0	0.001	0.001	0	1	1
AC005077.8	0	0	0	0	0	0	0	0	0.001	0.001	0	1	1
AC005077.9	0	0	0	0	0	0	0	0	0.001	0.001	0	1	1
AC005082.1	0	0	0	0	0	0	0	0	0.001	0.001	0	1	1
AC005082.12	0	0	0.1	0.11	0	0	0.13	0.14	0.001	0.135	7.07682	0.567078	0.81799
AC005083.1	0	0	0	0	0	0	0	0	0.001	0.001	0	1	1
AC005086.1	0	0	0	0	0	0	0	0	0.001	0.001	0	1	1
AC005086.2	0	0	5.84	0	0	0	7.75	0	0.001	3.875	11.92	0.00192775	0.0164228
AC005086.3	0	0	0	0	0	0	0	0	0.001	0.001	0	1	1
AC005088.1	0	0	0	0	0	0	0	0	0.001	0.001	0	1	1
AC005094.2	0	0	0	0	0	0	0	0	0.001	0.001	0	1	1
AC005102.1	1.61	0	1.86	2.02	1.67	0	2.47	2.52	0.835	2.495	1.57919	0.22895	0.549612
AC005104.3	0	0	0	0	0	0	0	0	0.001	0.001	0	1	1
AC005105.2	0	0	0	0	0	0	0	0	0.001	0.001	0	1	1
AC005150.1	0.43	1.09	0	1.84	0.45	1.24	0	2.3	0.845	1.15	0.444611	0.781596	0.907206
AC005150.2	0	0	0	0	0	0	0	0	0.001	0.001	0	1	1
AC005150.3	0	0	0	0	0	0	0	0	0.001	0.001	0	1	1
AC005152.3	5.45	1.96	2.54	9.22	5.65	2.23	3.37	11.52	3.94	7.445	0.918076	0.180622	0.480622
AC005154.6	0.49	1.72	7.14	6.11	0.51	1.96	9.47	7.63	1.235	8.55	2.79141	0.00106075	0.010053
AC005154.7	0	0	0	0	0	0	0	0	0.001	0.001	0	1	1
AC005154.8	0	0	0	0	0	0	0	0	0.001	0.001	0	1	1
AC005158.1	0	0	0	0	0	0	0	0	0.001	0.001	0	1	1
AC005159.1	0	0	0	0	0	0	0	0	0.001	0.001	0	1	1
AC005160.3	0	0	0	0	0	0	0	0	0.001	0.001	0	1	1
AC005162.4	0	0	0	0	0	0	0	0	0.001	0.001	0	1	1
AC005162.5	0	0	0	0	0	0	0	0	0.001	0.001	0	1	1
AC005176.1	0	0	0	0	0	0	0	0	0.001	0.001	0	1	1
AC005176.2	0	0	0	0	0	0	0	0	0.001	0.001	0	1	1
AC005176.3	0	0	0	0	0	0	0	0	0.001	0.001	0	1	1
AC005178.1	0	0	0	0	0	0	0	0	0.001	0.001	0	1	1
AC005187.1	0	0	0	0	0	0	0	0	0.001	0.001	0	1	1
AC005189.6	0	0	0	0	0	0	0	0	0.001	0.001	0	1	1
AC005197.2	0	0	0	0	0	0	0	0	0.001	0.001	0	1	1
AC005204.1	0	0	0	0	0	0	0	0	0.001	0.001	0	1	1
AC005215.1	0	0	0	0	0	0	0	0	0.001	0.001	0	1	1
AC005220.3	0	0	0	0	0	0	0	0	0.001	0.001	0	1	1
AC005224.2	0	0.1	0	0	0	0.11	0	0	0.055	0.001	-5.78136	0.718841	0.882323
AC005227.1	0	0	0	0	0	0	0	0	0.001	0.001	0	1	1
AC005229.1	0	0	0	0	0	0	0	0	0.001	0.001	0	1	1
AC005229.5	0	0	0	0	0	0	0	0	0.001	0.001	0	1	1
AC005229.7	0	0	0	0	0	0	0	0	0.001	0.001	0	1	1
AC005235.1	0	0	0	0	0	0	0	0	0.001	0.001	0	1	1
AC005237.2	0	0	0	0	0	0	0	0	0.001	0.001	0	1	1
AC005237.4	0	0	0	0	0	0	0	0	0.001	0.001	0	1	1
AC005251.3	0	0	0	0	0	0	0	0	0.001	0.001	0	1	1
AC005253.2	0	0	0	0.11	0	0	0	0.14	0.001	0.07	6.12928	0.686514	0.868992
AC005253.4	0	0	0	0	0	0	0	0	0.001	0.001	0	1	1
AC005255.3	0	0	0	0	0	0	0	0	0.001	0.001	0	1	1
AC005255.5	0	0	0	0	0	0	0	0	0.001	0.001	0	1	1
AC005255.6	0	0	0	0	0	0	0	0	0.001	0.001	0	1	1
AC005256.1	0	0	0	0	0	0	0	0	0.001	0.001	0	1	1
AC005262.2	0	0	0	0	0	0	0	0	0.001	0.001	0	1	1
AC005262.3	0	0	0	0	0	0	0	0	0.001	0.001	0	1	1
AC005262.4	0	0	0	0	0	0	0	0	0.001	0.001	0	1	1
AC005264.2	0	0	0	0	0	0	0	0	0.001	0.001	0	1	1
AC005276.1	3.17	1.14	3.14	9.96	3.29	1.3	4.16	12.44	2.295	8.3	1.85462	0.0139308	0.079658
AC005281.1	0	0	0	0	0	0	0	0	0.001	0.001	0	1	1
AC005281.2	0.26	0	0.25	0	0.27	0	0.33	0	0.135	0.165	0.289507	0.941314	0.97297
AC005284.1	0	0	0	0	0	0	0	0	0.001	0.001	0	1	1
AC005284.2	0	0	0	0	0	0	0	0	0.001	0.001	0	1	1
AC005288.1	0	0	0	0	0	0	0	0	0.001	0.001	0	1	1
AC005300.5	0	0	0	0	0	0	0	0	0.001	0.001	0	1	1
AC005301.8	0	0	0	0	0	0	0	0	0.001	0.001	0	1	1
AC005304.1	0	0	0	0	0	0	0	0	0.001	0.001	0	1	1
AC005306.3	0	0	0	0	0	0	0	0	0.001	0.001	0	1	1
AC005307.1	0	0	0	0	0	0	0	0	0.001	0.001	0	1	1
AC005307.3	0.93	3.19	1.15	1.4	0.96	3.63	1.53	1.75	2.295	1.64	-0.484798	0.666213	0.863609
AC005324.6	0	0	0	0	0	0	0	0	0.001	0.001	0	1	1
AC005324.7	0	0	0	0	0	0	0	0	0.001	0.001	0	1	1
AC005329.7	0	0	0	0	0	0	0	0	0.001	0.001	0	1	1
AC005330.2	0	0	0	0	0	0	0	0	0.001	0.001	0	1	1
AC005336.4	0	0	0	0	0	0	0	0	0.001	0.001	0	1	1
AC005336.5	0	0	0	0	0	0	0	0	0.001	0.001	0	1	1
AC005339.1	0	0	0	0	0	0	0	0	0.001	0.001	0	1	1
AC005339.2	0	0	0	0.89	0	0	0	1.11	0.001	0.555	9.11634	0.250978	0.576007
AC005351.1	0	0	0	0	0	0	0	0	0.001	0.001	0	1	1
AC005355.1	0	0	0	0	0	0	0	0	0.001	0.001	0	1	1
AC005355.2	0	0	0.4	0.22	0	0	0.53	0.27	0.001	0.4	8.64386	0.321064	0.649569
AC005355.3	0	0	0	0	0	0	0	0	0.001	0.001	0	1	1
AC005357.1	0	0	0	0	0	0	0	0	0.001	0.001	0	1	1
AC005358.3	0	0	0	0	0	0	0	0	0.001	0.001	0	1	1
AC005363.11	0	0	0	0	0	0	0	0	0.001	0.001	0	1	1
AC005363.9	0	0	0	0	0	0	0	0	0.001	0.001	0	1	1
AC005371.1	0	0	0	0	0	0	0	0	0.001	0.001	0	1	1
AC005375.1	0	0	0	0	0	0	0	0	0.001	0.001	0	1	1
AC005387.2	0	0	0	0	0	0	0	0	0.001	0.001	0	1	1
AC005387.3	0	0	0	0	0	0	0	0	0.001	0.001	0	1	1
AC005391.2	0	0	0	0	0	0	0	0	0.001	0.001	0	1	1
AC005392.13	0	0	0	0	0	0	0	0	0.001	0.001	0	1	1
AC005394.1	0	0	0	0	0	0	0	0	0.001	0.001	0	1	1
AC005412.1	0	0	0	0	0	0	0	0	0.001	0.001	0	1	1
AC005477.1	0	0.49	1.97	0.14	0	0.56	2.61	0.17	0.28	1.39	2.31159	0.227775	0.547723
AC005480.1	0	0	0	0	0	0	0	0	0.001	0.001	0	1	1
AC005481.5	0	0	0	0	0	0	0	0	0.001	0.001	0	1	1
AC005487.2	0	0	0	0	0	0	0	0	0.001	0.001	0	1	1
AC005488.11	0	0	0	0	0	0	0	0	0.001	0.001	0	1	1
AC005498.1	0	0	0	0	0	0	0	0	0.001	0.001	0	1	1
AC005498.3	0	0	0	0	0	0	0	0	0.001	0.001	0	1	1
AC005498.4	0	0	0	0	0	0	0	0	0.001	0.001	0	1	1
AC005513.1	0	0	0	0	0	0	0	0	0.001	0.001	0	1	1
AC005514.2	0	0	0	0	0	0	0	0	0.001	0.001	0	1	1
AC005517.3	0	0	0	0	0	0	0	0	0.001	0.001	0	1	1
AC005518.2	0	0.15	0	0.22	0	0.17	0	0.27	0.085	0.135	0.667425	0.885939	0.950407
AC005519.4	0	0	0.06	0	0	0	0.08	0	0.001	0.04	5.32193	0.753243	0.897439
AC005522.6	0	0	0	0	0	0	0	0	0.001	0.001	0	1	1
AC005522.7	0	0	0	0	0	0	0	0	0.001	0.001	0	1	1
AC005523.2	0	1.17	9.11	4.6	0	1.33	12.08	5.75	0.665	8.915	3.74481	0.000113013	0.00150911
AC005523.3	0	1.77	0	2.53	0	2.02	0	3.16	1.01	1.58	0.645569	0.643383	0.852681
AC005532.5	0	0	0	0	0	0	0	0	0.001	0.001	0	1	1
AC005534.6	0	0	0	0	0	0	0	0	0.001	0.001	0	1	1
AC005534.8	0	0	0	0	0	0	0	0	0.001	0.001	0	1	1
AC005537.2	11.01	11.06	6.97	7.52	11.42	12.6	9.24	9.39	12.01	9.315	-0.366608	0.487542	0.771326
AC005538.1	0	0	52.39	0	0	0	69.49	0	0.001	34.745	15.0845	6.11e-13	7.17e-11
AC005538.3	0.67	1.71	0	0	0.7	1.95	0	0	1.325	0.001	-10.3718	0.0837605	0.294692
AC005538.5	0	0	0	0	0	0	0	0	0.001	0.001	0	1	1
AC005539.2	0	0	0	0	0	0	0	0	0.001	0.001	0	1	1
AC005540.1	0	0	0	0	0	0	0	0	0.001	0.001	0	1	1
AC005540.3	0	0	0	0	0	0	0	0	0.001	0.001	0	1	1
AC005546.2	0	0	0	0	0	0	0	0	0.001	0.001	0	1	1
AC005549.1	0	0	0	0	0	0	0	0	0.001	0.001	0	1	1
AC005549.2	0	0	0	0	0	0	0	0	0.001	0.001	0	1	1
AC005550.3	0	0	0	0	0	0	0	0	0.001	0.001	0	1	1
AC005550.5	0	0	0	0	0	0	0	0	0.001	0.001	0	1	1
AC005559.3	0	0	0	0	0	0	0	0	0.001	0.001	0	1	1
AC005562.1	0.23	0	1.55	0.63	0.24	0	2.06	0.79	0.12	1.425	3.56986	0.133519	0.399099
AC005562.2	0	0	0	0	0	0	0	0	0.001	0.001	0	1	1
AC005578.3	0	0.16	0	0	0	0.18	0	0	0.09	0.001	-6.49185	0.648837	0.853697
AC005588.2	0	0	0	0	0	0	0	0	0.001	0.001	0	1	1
AC005592.1	1.26	1.27	1.08	0.89	1.31	1.45	1.43	1.11	1.38	1.27	-0.11984	0.934176	0.969652
AC005592.2	0	0	3.03	0	0	0	4.02	0	0.001	2.01	10.973	0.0254911	0.126963
AC005592.3	0	0	0	0	0	0	0	0	0.001	0.001	0	1	1
AC005593.2	0.96	0	0.55	2.41	1	0	0.73	3.01	0.5	1.87	1.90304	0.237296	0.559735
AC005597.1	0	0	0	0	0	0	0	0	0.001	0.001	0	1	1
AC005599.1	0	0	0	0	0	0	0	0	0.001	0.001	0	1	1
AC005606.14	0	0	0	0	0	0	0	0	0.001	0.001	0	1	1
AC005606.15	11.36	6.4	10.67	7.54	11.78	7.29	14.15	9.42	9.535	11.785	0.305647	0.558538	0.813306
AC005609.16	0	0	0	0	0	0	0	0	0.001	0.001	0	1	1
AC005609.17	0	0	0	0	0	0	0	0	0.001	0.001	0	1	1
AC005609.18	0	0	0	0	0	0	0	0	0.001	0.001	0	1	1
AC005609.19	0	0	0	0	0	0	0	0	0.001	0.001	0	1	1
AC005609.2	0	0	0	0	0	0	0	0	0.001	0.001	0	1	1
AC005609.20	0	0	0	0	0	0	0	0	0.001	0.001	0	1	1
AC005614.3	0	0	0	0	0	0	0	0	0.001	0.001	0	1	1
AC005614.5	0	0	0	0	0	0	0	0	0.001	0.001	0	1	1
AC005616.1	0	0.51	0	0	0	0.58	0	0	0.29	0.001	-8.17991	0.416213	0.725696
AC005616.2	0	0	0	0	0	0	0	0	0.001	0.001	0	1	1
AC005618.6	0	0	0	0	0	0	0	0	0.001	0.001	0	1	1
AC005618.8	0	0	0	0	0	0	0	0	0.001	0.001	0	1	1
AC005618.9	0	0	0	0	0	0	0	0	0.001	0.001	0	1	1
AC005621.1	0	0	0	0	0	0	0	0	0.001	0.001	0	1	1
AC005624.2	0	0	0	0	0	0	0	0	0.001	0.001	0	1	1
AC005625.1	0	0	0	0	0	0	0	0	0.001	0.001	0	1	1
AC005626.3	0	0	0	0	0	0	0	0	0.001	0.001	0	1	1
AC005631.1	229.9	53.59	0	34.9	238.49	61.03	0	43.59	149.76	21.795	-2.78058	0.363855	0.687947
AC005668.1	0	0	0	0	0	0	0	0	0.001	0.001	0	1	1
AC005682.5	0.35	1.35	2.82	1.53	0.36	1.54	3.74	1.91	0.95	2.825	1.57225	0.191603	0.49843
AC005682.6	0	0	0	0	0	0	0	0	0.001	0.001	0	1	1
AC005686.1	0	0	0	0	0	0	0	0	0.001	0.001	0	1	1
AC005701.1	0	0	0	0	0	0	0	0	0.001	0.001	0	1	1
AC005702.1	0	0	0	0	0	0	0	0	0.001	0.001	0	1	1
AC005702.2	0	0	0	0	0	0	0	0	0.001	0.001	0	1	1
AC005702.3	0	0	0	0	0	0	0	0	0.001	0.001	0	1	1
AC005702.4	0	0	0	0	0	0	0	0	0.001	0.001	0	1	1
AC005703.2	0	0	0	0	0	0	0	0	0.001	0.001	0	1	1
AC005703.3	0	0	0	0	0	0	0	0	0.001	0.001	0	1	1
AC005722.4	0	0	0	0	0	0	0	0	0.001	0.001	0	1	1
AC005725.1	0	0	0	0	0	0	0	0	0.001	0.001	0	1	1
AC005730.2	0	0	0	0	0	0	0	0	0.001	0.001	0	1	1
AC005740.3	0	0	0	0	0	0	0	0	0.001	0.001	0	1	1
AC005740.4	0	0	0	0	0	0	0	0	0.001	0.001	0	1	1
AC005740.5	0	0	0	0	0	0	0	0	0.001	0.001	0	1	1
AC005740.6	0	0	0	0	0	0	0	0	0.001	0.001	0	1	1
AC005741.2	0	0	0	0	0	0	0	0	0.001	0.001	0	1	1
AC005752.10	0	0	0	0	0	0	0	0	0.001	0.001	0	1	1
AC005753.1	0	0	0	0	0	0	0	0	0.001	0.001	0	1	1
AC005754.7	0	0	0	0	0	0	0	0	0.001	0.001	0	1	1
AC005754.8	0	0	0	0	0	0	0	0	0.001	0.001	0	1	1
AC005757.6	0	0	0	0	0	0	0	0	0.001	0.001	0	1	1
AC005757.7	0	0	0	0	0	0	0	0	0.001	0.001	0	1	1
AC005758.1	0	0	0	0	0	0	0	0	0.001	0.001	0	1	1
AC005772.2	0	0	0	0	0	0	0	0	0.001	0.001	0	1	1
AC005775.2	0	0	0	1.56	0	0	0	1.95	0.001	0.975	9.92926	0.128553	0.389209
AC005776.1	0	0	0	0	0	0	0	0	0.001	0.001	0	1	1
AC005777.3	0	0	0	0	0	0	0	0	0.001	0.001	0	1	1
AC005779.2	0	0	0	0	0	0	0	0	0.001	0.001	0	1	1
AC005780.1	0	0	0	0	0	0	0	0	0.001	0.001	0	1	1
AC005783.1	0	0	0	0	0	0	0	0	0.001	0.001	0	1	1
AC005785.2	0	0	0	0	0	0	0	0	0.001	0.001	0	1	1
AC005785.5	0	0	0	0	0	0	0	0	0.001	0.001	0	1	1
AC005786.3	0	0	0	0	0	0	0	0	0.001	0.001	0	1	1
AC005786.5	0	0	0	0	0	0	0	0	0.001	0.001	0	1	1
AC005786.6	0	0	0	0	0	0	0	0	0.001	0.001	0	1	1
AC005786.7	0	1.32	9.37	6.6	0	1.5	12.43	8.24	0.75	10.335	3.7845	3.1e-05	0.000497677
AC005789.9	0	0	0	0	0	0	0	0	0.001	0.001	0	1	1
AC005794.1	0	0	0	0	0	0	0	0	0.001	0.001	0	1	1
AC005795.1	0	0	0	0	0	0	0	0	0.001	0.001	0	1	1
AC005796.2	0	0	0	0	0	0	0	0	0.001	0.001	0	1	1
AC005808.3	0	0	0	0	0	0	0	0	0.001	0.001	0	1	1
AC005822.1	0	0	0	0	0	0	0	0	0.001	0.001	0	1	1
AC005828.1	0	0	0	0	0	0	0	0	0.001	0.001	0	1	1
AC005838.2	0	0	0	0	0	0	0	0	0.001	0.001	0	1	1
AC005863.1	0	0	0	0	0	0	0	0	0.001	0.001	0	1	1
AC005863.2	0	0	0	0	0	0	0	0	0.001	0.001	0	1	1
AC005901.1	0	0	0	0	0	0	0	0	0.001	0.001	0	1	1
AC005915.1	0	0	0	0.33	0	0	0	0.41	0.001	0.205	7.67948	0.48453	0.769284
AC005926.1	0	0	0	0	0	0	0	0	0.001	0.001	0	1	1
AC005932.1	0	0	0	0	0	0	0	0	0.001	0.001	0	1	1
AC005943.2	0	0	0	0.38	0	0	0	0.47	0.001	0.235	7.87652	0.453179	0.750804
AC005943.6	0	0	0	0	0	0	0	0	0.001	0.001	0	1	1
AC005944.2	0	0	0	0	0	0	0	0	0.001	0.001	0	1	1
AC005954.3	0	0	0	0	0	0	0	0	0.001	0.001	0	1	1
AC005954.4	0	0	0	0	0	0	0	0	0.001	0.001	0	1	1
AC006000.5	0	0	0	0	0	0	0	0	0.001	0.001	0	1	1
AC006003.3	0	0	0	0	0	0	0	0	0.001	0.001	0	1	1
AC006004.1	0	0	0	0	0	0	0	0	0.001	0.001	0	1	1
AC006007.1	0	0	0	0	0	0	0	0	0.001	0.001	0	1	1
AC006011.4	0.09	7.48	18.12	18.47	0.09	8.52	24.03	23.07	4.305	23.55	2.45164	2.32e-05	0.000389488
AC006014.7	0	0	0	0.64	0	0	0	0.8	0.001	0.4	8.64386	0.330311	0.65697
AC006014.8	0	0	0	0	0	0	0	0	0.001	0.001	0	1	1
AC006019.1	0	0	0	0	0	0	0	0	0.001	0.001	0	1	1
AC006019.3	0	0	0	0	0	0	0	0	0.001	0.001	0	1	1
AC006019.4	0	0	0	0	0	0	0	0	0.001	0.001	0	1	1
AC006022.4	0	0	0	0	0	0	0	0	0.001	0.001	0	1	1
AC006026.1	0	0	0	0	0	0	0	0	0.001	0.001	0	1	1
AC006026.12	0	0	0	0	0	0	0	0	0.001	0.001	0	1	1
AC006026.13	0	0	0	0	0	0	0	0	0.001	0.001	0	1	1
AC006026.2	0	0	0	0	0	0	0	0	0.001	0.001	0	1	1
AC006026.9	0	0	0.11	0	0	0	0.15	0	0.001	0.075	6.22882	0.670359	0.863609
AC006028.11	0	0	0	0	0	0	0	0	0.001	0.001	0	1	1
AC006033.22	0	0	0	0	0	0	0	0	0.001	0.001	0	1	1
AC006037.2	0	0	0	0	0	0	0	0	0.001	0.001	0	1	1
AC006041.1	0	0	0	0	0	0	0	0	0.001	0.001	0	1	1
AC006042.6	0	0	0	0	0	0	0	0	0.001	0.001	0	1	1
AC006042.7	0	0	0	0	0	0	0	0	0.001	0.001	0	1	1
AC006042.8	0	0	0	0	0	0	0	0	0.001	0.001	0	1	1
AC006050.2	1.62	2.42	13.58	59.23	1.68	2.76	18.01	73.98	2.22	45.995	4.37285	3.79e-11	2.86e-09
AC006070.12	0	0	0	0	0	0	0	0	0.001	0.001	0	1	1
AC006076.1	0	0	0	0	0	0	0	0	0.001	0.001	0	1	1
AC006077.3	0	0	0	0	0	0	0	0	0.001	0.001	0	1	1
AC006077.4	0	0	0	0	0	0	0	0	0.001	0.001	0	1	1
AC006088.1	0	0	0	0	0	0	0	0	0.001	0.001	0	1	1
AC006115.1	0	0	0	0	0	0	0	0	0.001	0.001	0	1	1
AC006115.6	0	0	0	0	0	0	0	0	0.001	0.001	0	1	1
AC006116.1	0	0	0	0	0	0	0	0	0.001	0.001	0	1	1
AC006116.12	0	0.52	0	0	0	0.59	0	0	0.295	0.001	-8.20457	0.41168	0.722293
AC006116.13	0	0	0	0	0	0	0	0	0.001	0.001	0	1	1
AC006116.14	0	0	0	0	0	0	0	0	0.001	0.001	0	1	1
AC006116.15	4.04	3.14	17.33	12.08	4.19	3.58	22.99	15.09	3.885	19.04	2.29305	7.39e-05	0.00105763
AC006116.17	0.16	0.41	0	0	0.17	0.47	0	0	0.32	0.001	-8.32193	0.397369	0.710783
AC006116.19	0	0	0	0	0	0	0	0	0.001	0.001	0	1	1
AC006116.20	0.89	6.33	1.62	8.43	0.92	7.21	2.15	10.53	4.065	6.34	0.641227	0.357453	0.681829
AC006116.21	8	2.08	5.95	15.15	8.3	2.37	7.89	18.92	5.335	13.405	1.32921	0.0290641	0.140437
AC006116.22	0	0	0	0	0	0	0	0	0.001	0.001	0	1	1
AC006116.24	0	0	0	0	0	0	0	0	0.001	0.001	0	1	1
AC006116.27	0	0	0	4.89	0	0	0	6.11	0.001	3.055	11.577	0.00713072	0.0475367
AC006126.3	0	0	0	0	0	0	0	0	0.001	0.001	0	1	1
AC006126.4	0	0	0	0	0	0	0	0	0.001	0.001	0	1	1
AC006128.2	0	0	0	0	0	0	0	0	0.001	0.001	0	1	1
AC006129.1	0	0	0	0	0	0	0	0	0.001	0.001	0	1	1
AC006129.2	0	0	0	0	0	0	0	0	0.001	0.001	0	1	1
AC006129.3	0	0	0	0	0	0	0	0	0.001	0.001	0	1	1
AC006130.1	0	0	0	0	0	0	0	0	0.001	0.001	0	1	1
AC006130.3	0	0	0	0	0	0	0	0	0.001	0.001	0	1	1
AC006130.4	0	0	0	0	0	0	0	0	0.001	0.001	0	1	1
AC006133.3	0	0	0	0	0	0	0	0	0.001	0.001	0	1	1
AC006133.7	0	0	0	0	0	0	0	0	0.001	0.001	0	1	1
AC006145.1	0	0	0	0	0	0	0	0	0.001	0.001	0	1	1
AC006145.4	0	0	0	0	0	0	0	0	0.001	0.001	0	1	1
AC006150.1	0	0	0	0	0	0	0	0	0.001	0.001	0	1	1
AC006150.2	0	0	0	0	0	0	0	0	0.001	0.001	0	1	1
AC006153.3	0	1.41	0	0	0	1.61	0	0	0.805	0.001	-9.65284	0.176438	0.474625
AC006159.4	0	0	0	0	0	0	0	0	0.001	0.001	0	1	1
AC006159.5	0	0	0	0	0	0	0	0	0.001	0.001	0	1	1
AC006160.5	4.52	2.68	2.61	1.42	4.69	3.05	3.46	1.77	3.87	2.615	-0.565523	0.523258	0.791724
AC006195.2	0	0	0	0.27	0	0	0	0.34	0.001	0.17	7.40939	0.527189	0.793273
AC006196.1	0	0	0	0	0	0	0	0	0.001	0.001	0	1	1
AC006227.1	0	0	0	0	0	0	0	0	0.001	0.001	0	1	1
AC006262.10	0	0	0	0	0	0	0	0	0.001	0.001	0	1	1
AC006262.11	0	0	0	0	0	0	0	0	0.001	0.001	0	1	1
AC006262.4	0	0	0	0	0	0	0	0	0.001	0.001	0	1	1
AC006262.5	0	0	0	0	0	0	0	0	0.001	0.001	0	1	1
AC006272.1	1.97	0.58	0	0	2.04	0.66	0	0	1.35	0.001	-10.3987	0.081835	0.290192
AC006272.2	0	0	0	0	0	0	0	0	0.001	0.001	0	1	1
AC006273.4	0.25	0.39	0	0	0.26	0.44	0	0	0.35	0.001	-8.45121	0.372786	0.693337
AC006273.5	0	0	0	0	0	0	0	0	0.001	0.001	0	1	1
AC006277.2	7.42	11.97	1.78	7.03	7.7	13.63	2.36	8.78	10.665	5.57	-0.937135	0.105692	0.343166
AC006277.3	0	0.1	0.26	1.7	0	0.11	0.34	2.12	0.055	1.23	4.48308	0.131832	0.396077
AC006288.1	0	0	0	0	0	0	0	0	0.001	0.001	0	1	1
AC006296.1	0	0.24	0	0.69	0	0.27	0	0.86	0.135	0.43	1.67138	0.602875	0.834709
AC006296.2	0	0	0	0	0	0	0	0	0.001	0.001	0	1	1
AC006322.1	0	0	0	0	0	0	0	0	0.001	0.001	0	1	1
AC006326.3	0	0	0	0	0	0	0	0	0.001	0.001	0	1	1
AC006328.1	0	0	0	0	0	0	0	0	0.001	0.001	0	1	1
AC006328.2	0	0	0	0	0	0	0	0	0.001	0.001	0	1	1
AC006328.3	0	0	0	0	0	0	0	0	0.001	0.001	0	1	1
AC006328.4	0	0	0	0	0	0	0	0	0.001	0.001	0	1	1
AC006328.9	0	0	0	0	0	0	0	0	0.001	0.001	0	1	1
AC006335.10	0	0	0	0	0	0	0	0	0.001	0.001	0	1	1
AC006335.11	0	0	0	0	0	0	0	0	0.001	0.001	0	1	1
AC006335.2	0	0	0	0	0	0	0	0	0.001	0.001	0	1	1
AC006335.6	0	0	0	0	0	0	0	0	0.001	0.001	0	1	1
AC006355.3	0	0	0	0	0	0	0	0	0.001	0.001	0	1	1
AC006366.3	0	0	0	0	0	0	0	0	0.001	0.001	0	1	1
AC006369.2	0	0	0	0	0	0	0	0	0.001	0.001	0	1	1
AC006369.3	0	0	0	0	0	0	0	0	0.001	0.001	0	1	1
AC006371.1	0	0	0	0	0	0	0	0	0.001	0.001	0	1	1
AC006372.4	0	0	0	0	0	0	0	0	0.001	0.001	0	1	1
AC006372.5	0	0	0	0	0	0	0	0	0.001	0.001	0	1	1
AC006372.6	0	0	0	0	0	0	0	0	0.001	0.001	0	1	1
AC006373.1	0	0	0	0	0	0	0	0	0.001	0.001	0	1	1
AC006377.1	0	0	0	0	0	0	0	0	0.001	0.001	0	1	1
AC006378.2	0	0	0	0	0	0	0	0	0.001	0.001	0	1	1
AC006380.1	0	0	0	0	0	0	0	0	0.001	0.001	0	1	1
AC006380.3	0	0	0	0	0	0	0	0	0.001	0.001	0	1	1
AC006386.1	0	0	0.42	0.45	0	0	0.56	0.56	0.001	0.56	9.12928	0.243864	0.566808
AC006390.4	0	0	0	0	0	0	0	0	0.001	0.001	0	1	1
AC006427.2	0	0	0	0	0	0	0	0	0.001	0.001	0	1	1
AC006445.1	0	0	0	0	0	0	0	0	0.001	0.001	0	1	1
AC006445.6	0	0	0	0	0	0	0	0	0.001	0.001	0	1	1
AC006445.7	0	0	0	0	0	0	0	0	0.001	0.001	0	1	1
AC006449.2	0	0	0	0	0	0	0	0	0.001	0.001	0	1	1
AC006452.1	0	0	0	0	0	0	0	0	0.001	0.001	0	1	1
AC006452.2	0	0	0	0	0	0	0	0	0.001	0.001	0	1	1
AC006458.3	0	0	0	0	0	0	0	0	0.001	0.001	0	1	1
AC006460.2	0	0	0.35	0	0	0	0.46	0	0.001	0.23	7.84549	0.447694	0.747046
AC006461.1	0	0	0	0	0	0	0	0	0.001	0.001	0	1	1
AC006461.2	0	0	0	0	0	0	0	0	0.001	0.001	0	1	1
AC006466.5	0	0	0	0	0	0	0	0	0.001	0.001	0	1	1
AC006478.1	0	0	0	0	0	0	0	0	0.001	0.001	0	1	1
AC006480.1	62.25	0	0	0	64.58	0	0	0	32.29	0.001	-14.9788	4.91e-11	3.61e-09
AC006482.1	0	0	0	0	0	0	0	0	0.001	0.001	0	1	1
AC006483.1	0	0	0.8	0	0	0	1.06	0	0.001	0.53	9.04985	0.251013	0.576007
AC006483.5	0	0	0	0	0	0	0	0	0.001	0.001	0	1	1
AC006486.10	0	0	0	0	0	0	0	0	0.001	0.001	0	1	1
AC006486.9	0	0	0	0	0	0	0	0	0.001	0.001	0	1	1
AC006487.1	0	0	0	0	0	0	0	0	0.001	0.001	0	1	1
AC006499.1	0	0.29	0	0	0	0.33	0	0	0.165	0.001	-7.36632	0.53983	0.802009
AC006499.2	0	0	0.56	0	0	0	0.74	0	0.001	0.37	8.53138	0.336854	0.663072
AC006499.3	0	0	0	0	0	0	0	0	0.001	0.001	0	1	1
AC006499.4	0	0	0	0	0	0	0	0	0.001	0.001	0	1	1
AC006499.5	2.51	3.52	1.81	1.18	2.6	4.01	2.4	1.47	3.305	1.935	-0.772317	0.437054	0.739468
AC006499.6	0.48	0	0	0	0.5	0	0	0	0.25	0.001	-7.96578	0.456414	0.752393
AC006499.7	0	0.33	1.74	0	0	0.38	2.31	0	0.19	1.155	2.60382	0.238182	0.560794
AC006499.9	0	0	0	0	0	0	0	0	0.001	0.001	0	1	1
AC006509.4	0	0	0	0	0	0	0	0	0.001	0.001	0	1	1
AC006509.7	0.35	0	0	0	0.36	0	0	0	0.18	0.001	-7.49185	0.524799	0.792573
AC006534.1	0	0	0	0	0	0	0	0	0.001	0.001	0	1	1
AC006534.2	0	0	0	0	0	0	0	0	0.001	0.001	0	1	1
AC006534.3	0	0	0	0	0	0	0	0	0.001	0.001	0	1	1
AC006538.1	0	0	0	0	0	0	0	0	0.001	0.001	0	1	1
AC006538.4	0.67	0	0	0	0.7	0	0	0	0.35	0.001	-8.45121	0.378912	0.697662
AC006538.8	0	0	0	1.02	0	0	0	1.27	0.001	0.635	9.31061	0.219087	0.536437
AC006539.1	0	0	0	0	0	0	0	0	0.001	0.001	0	1	1
AC006539.2	0	0	0	0	0	0	0	0	0.001	0.001	0	1	1
AC006539.3	0	0	0	0	0	0	0	0	0.001	0.001	0	1	1
AC006539.6	0	0	32.97	0	0	0	43.73	0	0.001	21.865	14.4163	2.85e-11	2.23e-09
AC006547.13	0	0	0.45	0	0	0	0.6	0	0.001	0.3	8.22882	0.38928	0.705521
AC006547.15	0	0	0	0	0	0	0	0	0.001	0.001	0	1	1
AC006547.8	0	0.25	0	1.04	0	0.28	0	1.3	0.14	0.65	2.21501	0.44032	0.741922
AC006548.19	0	0	0	0	0	0	0	0	0.001	0.001	0	1	1
AC006548.26	0	0	0	0	0	0	0	0	0.001	0.001	0	1	1
AC006548.28	0.02	0.03	0.05	0.02	0.02	0.03	0.07	0.02	0.025	0.045	0.847997	0.928818	0.967702
AC006552.1	0.08	0	0	0	0.08	0	0	0	0.04	0.001	-5.32193	0.76109	0.900522
AC006557.1	0	0	0	0	0	0	0	0	0.001	0.001	0	1	1
AC006840.1	0	0	0	0	0	0	0	0	0.001	0.001	0	1	1
AC006925.1	0	0	0	0	0	0	0	0	0.001	0.001	0	1	1
AC006926.1	0	0	0	0	0	0	0	0	0.001	0.001	0	1	1
AC006942.4	0	0	0	0	0	0	0	0	0.001	0.001	0	1	1
AC006946.12	0	0	0	0	0	0	0	0	0.001	0.001	0	1	1
AC006946.15	0	0	0.37	0.41	0	0	0.49	0.51	0.001	0.5	8.96578	0.270041	0.598596
AC006946.16	0	0	0	0	0	0	0	0	0.001	0.001	0	1	1
AC006946.17	0	0	0	0	0	0	0	0	0.001	0.001	0	1	1
AC006947.1	0	0	0	0	0	0	0	0	0.001	0.001	0	1	1
AC006960.5	0	0	0	0	0	0	0	0	0.001	0.001	0	1	1
AC006960.7	16.92	19.53	25.95	29.89	17.55	22.24	34.42	37.33	19.895	35.875	0.850573	0.0531273	0.217568
AC006978.6	0	1.31	1.94	1.92	0	1.49	2.57	2.4	0.745	2.485	1.73793	0.188758	0.494222
AC006987.4	0	0	0	0	0	0	0	0	0.001	0.001	0	1	1
AC006987.5	0	0	0	0	0	0	0	0	0.001	0.001	0	1	1
AC006987.6	0	0	0	0	0	0	0	0	0.001	0.001	0	1	1
AC006988.1	0	0	0	0	0	0	0	0	0.001	0.001	0	1	1
AC006989.2	0	0	0	0	0	0	0	0	0.001	0.001	0	1	1
AC006994.1	0	0	0	0	0	0	0	0	0.001	0.001	0	1	1
AC006994.2	0	0	0.57	0	0	0	0.76	0	0.001	0.38	8.56986	0.332577	0.659054
AC006994.3	0	0	0	0	0	0	0	0	0.001	0.001	0	1	1
AC007000.10	0	0	0	0	0	0	0	0	0.001	0.001	0	1	1
AC007000.11	0	0	0	0	0	0	0	0	0.001	0.001	0	1	1
AC007003.1	0	0	2.17	0	0	0	2.88	0	0.001	1.44	10.4919	0.0586922	0.233558
AC007006.1	0	0	0	0	0	0	0	0	0.001	0.001	0	1	1
AC007009.1	3.21	0.56	2.23	1.61	3.33	0.64	2.96	2.01	1.985	2.485	0.324107	0.761349	0.900522
AC007009.2	0	0	0	0	0	0	0	0	0.001	0.001	0	1	1
AC007016.3	0	0	0	0	0	0	0	0	0.001	0.001	0	1	1
AC007036.4	0	0	0	0	0	0	0	0	0.001	0.001	0	1	1
AC007036.5	0	0	0	0	0	0	0	0	0.001	0.001	0	1	1
AC007036.6	0	0	0	0	0	0	0	0	0.001	0.001	0	1	1
AC007038.7	0	0	0	0	0	0	0	0	0.001	0.001	0	1	1
AC007040.1	0	0	0	0	0	0	0	0	0.001	0.001	0	1	1
AC007040.11	0	0	0	0	0	0	0	0	0.001	0.001	0	1	1
AC007040.2	0	0	0	0	0	0	0	0	0.001	0.001	0	1	1
AC007040.3	0	0	0	0	0	0	0	0	0.001	0.001	0	1	1
AC007040.6	0	0	0	0	0	0	0	0	0.001	0.001	0	1	1
AC007040.8	0	0	0	0	0	0	0	0	0.001	0.001	0	1	1
AC007041.1	0	0	0	0	0	0	0	0	0.001	0.001	0	1	1
AC007041.2	0	0	0	0	0	0	0	0	0.001	0.001	0	1	1
AC007050.1	0	0	0	0	0	0	0	0	0.001	0.001	0	1	1
AC007050.17	0	0	0	0	0	0	0	0	0.001	0.001	0	1	1
AC007056.1	0	0	0	0	0	0	0	0	0.001	0.001	0	1	1
AC007064.22	0	0	0	0	0	0	0	0	0.001	0.001	0	1	1
AC007064.24	0	0	0	0	0	0	0	0	0.001	0.001	0	1	1
AC007064.25	0	0	0	0	0	0	0	0	0.001	0.001	0	1	1
AC007078.4	0	0	0	0	0	0	0	0	0.001	0.001	0	1	1
AC007091.1	2.08	4.71	2.89	5.23	2.16	5.36	3.83	6.53	3.76	5.18	0.462219	0.534294	0.798272
AC007096.1	0	0	0	0	0	0	0	0	0.001	0.001	0	1	1
AC007098.1	0	0	0	0	0	0	0	0	0.001	0.001	0	1	1
AC007099.1	0	0.55	0.19	0.4	0	0.63	0.25	0.5	0.315	0.375	0.251539	0.920037	0.963779
AC007099.2	0	0	0	0	0	0	0	0	0.001	0.001	0	1	1
AC007106.1	0	0	0	0	0	0	0	0	0.001	0.001	0	1	1
AC007115.3	0	0	0	0	0	0	0	0	0.001	0.001	0	1	1
AC007126.1	0	0	0.04	0	0	0	0.05	0	0.001	0.025	4.64386	0.797426	0.913391
AC007128.1	0	0	0	0	0	0	0	0	0.001	0.001	0	1	1
AC007131.1	0.44	0.44	0.1	0.77	0.46	0.5	0.13	0.96	0.48	0.545	0.183222	0.932492	0.968663
AC007131.2	1.22	1.91	2	4.58	1.27	2.18	2.65	5.72	1.725	4.185	1.27863	0.179974	0.480211
AC007131.3	0	0	0	0	0	0	0	0	0.001	0.001	0	1	1
AC007136.1	0	0	0	0	0	0	0	0	0.001	0.001	0	1	1
AC007161.5	0	0	0	0	0	0	0	0	0.001	0.001	0	1	1
AC007163.1	0	0	0	0	0	0	0	0	0.001	0.001	0	1	1
AC007163.2	0	0	0	0	0	0	0	0	0.001	0.001	0	1	1
AC007163.3	0.17	0	0	0	0.18	0	0	0	0.09	0.001	-6.49185	0.657602	0.858731
AC007163.6	0	0	0	0	0	0	0	0	0.001	0.001	0	1	1
AC007179.1	0	0	0	0	0	0	0	0	0.001	0.001	0	1	1
AC007179.2	0	0	0	0	0	0	0	0	0.001	0.001	0	1	1
AC007182.6	0	0	0	0	0	0	0	0	0.001	0.001	0	1	1
AC007191.4	0.46	0.55	0	0.07	0.48	0.63	0	0.09	0.555	0.045	-3.62449	0.359858	0.683216
AC007192.4	0	0	0	0	0	0	0	0	0.001	0.001	0	1	1
AC007192.6	0	0.94	1.59	8.86	0	1.07	2.11	11.07	0.535	6.59	3.62267	0.00124621	0.0115254
AC007193.10	0	0	0	0.28	0	0	0	0.35	0.001	0.175	7.45121	0.519637	0.78942
AC007193.6	0	0	0	0	0	0	0	0	0.001	0.001	0	1	1
AC007193.8	0	0	0	0	0	0	0	0	0.001	0.001	0	1	1
AC007193.9	0	0	0	0	0	0	0	0	0.001	0.001	0	1	1
AC007204.2	0	0	0	0	0	0	0	0	0.001	0.001	0	1	1
AC007204.3	0	0	0	0	0	0	0	0	0.001	0.001	0	1	1
AC007216.1	0	0	0	0	0	0	0	0	0.001	0.001	0	1	1
AC007224.1	0	0	0	0	0	0	0	0	0.001	0.001	0	1	1
AC007228.11	0	0.29	0.2	0	0	0.33	0.27	0	0.165	0.135	-0.289507	0.940156	0.972504
AC007228.5	0	0	0	0	0	0	0	0	0.001	0.001	0	1	1
AC007228.8	0	0	0	0	0	0	0	0	0.001	0.001	0	1	1
AC007228.9	0	0	0.42	0.68	0	0	0.56	0.85	0.001	0.705	9.46148	0.19246	0.499615
AC007229.3	0	0	0	0	0	0	0	0	0.001	0.001	0	1	1
AC007237.2	0	0.44	0.58	0	0	0.5	0.77	0	0.25	0.385	0.62293	0.818519	0.921989
AC007238.1	0	0	0	0	0	0	0	0	0.001	0.001	0	1	1
AC007241.1	0	0	0	0	0	0	0	0	0.001	0.001	0	1	1
AC007242.1	0	0	0	0	0	0	0	0	0.001	0.001	0	1	1
AC007246.3	110.15	121.97	123.79	97.8	114.27	138.9	164.19	122.15	126.585	143.17	0.177623	0.679954	0.86818
AC007249.3	0	0	0	0	0	0	0	0	0.001	0.001	0	1	1
AC007250.4	9.44	17.8	17.31	22.44	9.79	20.27	22.96	28.03	15.03	25.495	0.762369	0.0906929	0.310793
AC007251.2	0	0	0	0	0	0	0	0	0.001	0.001	0	1	1
AC007253.1	0	0	0.79	0	0	0	1.05	0	0.001	0.525	9.03617	0.253997	0.57898
AC007255.8	34.19	45.51	32.76	63.29	35.47	51.83	43.45	79.05	43.65	61.25	0.488728	0.249643	0.574473
AC007256.5	0	0	0	0	0	0	0	0	0.001	0.001	0	1	1
AC007271.3	0	0	0	0	0	0	0	0	0.001	0.001	0	1	1
AC007272.3	0	0	0	0	0	0	0	0	0.001	0.001	0	1	1
AC007274.2	0	0	0	0	0	0	0	0	0.001	0.001	0	1	1
AC007274.5	0	0	0	0	0	0	0	0	0.001	0.001	0	1	1
AC007277.3	0.24	0	0	0.3	0.25	0	0	0.37	0.125	0.185	0.565597	0.888121	0.95135
AC007278.2	0	0	0	0	0	0	0	0	0.001	0.001	0	1	1
AC007278.3	0	0	0	0	0	0	0	0	0.001	0.001	0	1	1
AC007279.1	0	0	0	0	0	0	0	0	0.001	0.001	0	1	1
AC007279.2	0	0	0	0	0	0	0	0	0.001	0.001	0	1	1
AC007283.4	0	0	0	0	0	0	0	0	0.001	0.001	0	1	1
AC007283.5	0	0	0	0	0	0	0	0	0.001	0.001	0	1	1
AC007285.1	0	0	0	0	0	0	0	0	0.001	0.001	0	1	1
AC007285.6	0	0	0	0	0	0	0	0	0.001	0.001	0	1	1
AC007285.7	0	0	1.65	0	0	0	2.19	0	0.001	1.095	10.0967	0.0992484	0.32966
AC007292.3	0	0	0	0	0	0	0	0	0.001	0.001	0	1	1
AC007292.4	0	0	0	0	0	0	0	0	0.001	0.001	0	1	1
AC007292.6	0	0	1.65	0	0	0	2.19	0	0.001	1.095	10.0967	0.0992484	0.32966
AC007292.7	0	0	0	0	0	0	0	0	0.001	0.001	0	1	1
AC007304.1	0	0	0	0	0	0	0	0	0.001	0.001	0	1	1
AC007308.7	0	0	0	0	0	0	0	0	0.001	0.001	0	1	1
AC007312.3	0	0	0	0	0	0	0	0	0.001	0.001	0	1	1
AC007317.1	0	0	0	0.55	0	0	0	0.69	0.001	0.345	8.43045	0.366819	0.689594
AC007318.5	0	0	0	0	0	0	0	0	0.001	0.001	0	1	1
AC007319.1	0	0	0	0	0	0	0	0	0.001	0.001	0	1	1
AC007322.1	0	0	0	0	0	0	0	0	0.001	0.001	0	1	1
AC007322.3	0	0	0	0	0	0	0	0	0.001	0.001	0	1	1
AC007322.5	0	0	0	0	0	0	0	0	0.001	0.001	0	1	1
AC007322.7	0	0	0	0	0	0	0	0	0.001	0.001	0	1	1
AC007326.1	0	0	0	0	0	0	0	0	0.001	0.001	0	1	1
AC007326.10	0	0	0	0	0	0	0	0	0.001	0.001	0	1	1
AC007326.9	0	0	0	0	0	0	0	0	0.001	0.001	0	1	1
AC007327.5	0	0	0	0	0	0	0	0	0.001	0.001	0	1	1
AC007327.6	0	0	0	0	0	0	0	0	0.001	0.001	0	1	1
AC007333.1	0	0	0	0	0	0	0	0	0.001	0.001	0	1	1
AC007339.1	0	0	0	0	0	0	0	0	0.001	0.001	0	1	1
AC007339.2	0	0	0	0	0	0	0	0	0.001	0.001	0	1	1
AC007347.1	0	0	0	0	0	0	0	0	0.001	0.001	0	1	1
AC007349.4	0	0	0	0	0	0	0	0	0.001	0.001	0	1	1
AC007349.5	0	0	0	0	0	0	0	0	0.001	0.001	0	1	1
AC007349.7	0	0	0	0	0	0	0	0	0.001	0.001	0	1	1
AC007358.1	0	0	0	0	0	0	0	0	0.001	0.001	0	1	1
AC007359.6	0	0	0	0	0	0	0	0	0.001	0.001	0	1	1
AC007362.3	0	0	0	0	0	0	0	0	0.001	0.001	0	1	1
AC007364.1	0	0.37	0.49	0.54	0	0.42	0.65	0.67	0.21	0.66	1.65208	0.512938	0.785331
AC007365.1	0	0	0	0	0	0	0	0	0.001	0.001	0	1	1
AC007365.2	0	0	0	0	0	0	0	0	0.001	0.001	0	1	1
AC007365.3	0	0	0	0	0	0	0	0	0.001	0.001	0	1	1
AC007365.4	0	0	0	0	0	0	0	0	0.001	0.001	0	1	1
AC007367.1	0	0	0	0	0	0	0	0	0.001	0.001	0	1	1
AC007375.1	0	0	0	0	0	0	0	0	0.001	0.001	0	1	1
AC007381.1	0	0	0	0	0	0	0	0	0.001	0.001	0	1	1
AC007381.3	0	0	0	0	0	0	0	0	0.001	0.001	0	1	1
AC007383.3	0	0	4.26	1.94	0	0	5.65	2.42	0.001	4.035	11.9784	0.00166348	0.0145287
AC007383.4	0	0	0	0	0	0	0	0	0.001	0.001	0	1	1
AC007383.6	0	0	0	0	0	0	0	0	0.001	0.001	0	1	1
AC007384.1	0	0	0	0	0	0	0	0	0.001	0.001	0	1	1
AC007386.2	0	0.1	0	0.07	0	0.11	0	0.09	0.055	0.045	-0.289507	0.956955	0.980035
AC007386.3	0	0	0	0	0	0	0	0	0.001	0.001	0	1	1
AC007386.4	0	0	0	0	0	0	0	0	0.001	0.001	0	1	1
AC007387.2	0	0	0	0	0	0	0	0	0.001	0.001	0	1	1
AC007389.1	0	0	0	0	0	0	0	0	0.001	0.001	0	1	1
AC007389.2	0	0	0	0	0	0	0	0	0.001	0.001	0	1	1
AC007389.3	0.55	0	0.15	0	0.57	0	0.2	0	0.285	0.1	-1.51096	0.69359	0.872456
AC007389.4	0	0	0	0	0	0	0	0	0.001	0.001	0	1	1
AC007390.4	0	0	0	0	0	0	0	0	0.001	0.001	0	1	1
AC007391.2	0	0	0	0	0	0	0	0	0.001	0.001	0	1	1
AC007392.3	18.44	16.69	9.63	6.61	19.13	19.01	12.77	8.26	19.07	10.515	-0.858856	0.0844759	0.296045
AC007392.4	0	0	0	0.86	0	0	0	1.07	0.001	0.535	9.0634	0.259124	0.585167
AC007394.3	0	0	0	0	0	0	0	0	0.001	0.001	0	1	1
AC007395.3	0	0	0	0	0	0	0	0	0.001	0.001	0	1	1
AC007395.4	0	0	0	0	0	0	0	0	0.001	0.001	0	1	1
AC007402.1	0	0	0	0	0	0	0	0	0.001	0.001	0	1	1
AC007403.1	0	0	0	0	0	0	0	0	0.001	0.001	0	1	1
AC007403.2	3.98	5.49	5.99	6.51	4.13	6.25	7.95	8.13	5.19	8.04	0.631461	0.304639	0.633906
AC007403.3	0	0	0	0	0	0	0	0	0.001	0.001	0	1	1
AC007405.4	0	0.21	0	0	0	0.24	0	0	0.12	0.001	-6.90689	0.601878	0.833947
AC007405.6	0.34	0.58	7.34	2.53	0.35	0.66	9.74	3.16	0.505	6.45	3.67494	0.00113841	0.0106639
AC007405.8	0.97	0	1.78	0	1.01	0	2.36	0	0.505	1.18	1.22443	0.487255	0.771031
AC007422.1	0	0	0	0	0	0	0	0	0.001	0.001	0	1	1
AC007435.1	0	0	0	0	0	0	0	0	0.001	0.001	0	1	1
AC007436.1	0	0	0	0	0	0	0	0	0.001	0.001	0	1	1
AC007450.1	0	0	0	0	0	0	0	0	0.001	0.001	0	1	1
AC007461.2	0	0	0	0	0	0	0	0	0.001	0.001	0	1	1
AC007463.2	0	0	0	0	0	0	0	0	0.001	0.001	0	1	1
AC007486.1	0	0	0	0	0	0	0	0	0.001	0.001	0	1	1
AC007511.1	0	0	0	0	0	0	0	0	0.001	0.001	0	1	1
AC007528.1	0	0	0	0	0	0	0	0	0.001	0.001	0	1	1
AC007528.2	0	0	0	0	0	0	0	0	0.001	0.001	0	1	1
AC007535.1	0	0	0	0	0	0	0	0	0.001	0.001	0	1	1
AC007551.1	0	0	0	0	0	0	0	0	0.001	0.001	0	1	1
AC007551.2	0	0	0	0	0	0	0	0	0.001	0.001	0	1	1
AC007556.3	0	0	0	0	0	0	0	0	0.001	0.001	0	1	1
AC007557.1	0	0	0	0	0	0	0	0	0.001	0.001	0	1	1
AC007557.2	0	0	0	0	0	0	0	0	0.001	0.001	0	1	1
AC007557.3	0	0	0	0	0	0	0	0	0.001	0.001	0	1	1
AC007557.4	0	0	0	0	0	0	0	0	0.001	0.001	0	1	1
AC007557.5	0	0	0	0	0	0	0	0	0.001	0.001	0	1	1
AC007559.1	0	0	0	0	0	0	0	0	0.001	0.001	0	1	1
AC007560.1	0	0	0	0	0	0	0	0	0.001	0.001	0	1	1
AC007560.2	0	0	0	0	0	0	0	0	0.001	0.001	0	1	1
AC007562.1	0	0	0	0	0	0	0	0	0.001	0.001	0	1	1
AC007563.1	0	0	0	0	0	0	0	0	0.001	0.001	0	1	1
AC007563.3	0	0.27	0	0	0	0.31	0	0	0.155	0.001	-7.27612	0.55415	0.810975
AC007563.4	0	0	0	0	0	0	0	0	0.001	0.001	0	1	1
AC007563.5	2.23	0	1.73	4.67	2.31	0	2.29	5.83	1.155	4.06	1.81359	0.091963	0.313525
AC007566.10	0	0	0	0	0	0	0	0	0.001	0.001	0	1	1
AC007567.1	0	0	0	0	0	0	0	0	0.001	0.001	0	1	1
AC007568.1	0	0	0	0	0	0	0	0	0.001	0.001	0	1	1
AC007611.1	0	0	0	0	0	0	0	0	0.001	0.001	0	1	1
AC007618.3	0	0	0	0	0	0	0	0	0.001	0.001	0	1	1
AC007620.3	0	0	0	0	0	0	0	0	0.001	0.001	0	1	1
AC007631.1	0	0	0	0	0	0	0	0	0.001	0.001	0	1	1
AC007652.1	0	0	0	0	0	0	0	0	0.001	0.001	0	1	1
AC007677.2	0	0	0	0	0	0	0	0	0.001	0.001	0	1	1
AC007679.1	0	0	0	0	0	0	0	0	0.001	0.001	0	1	1
AC007679.3	0	0	0	0	0	0	0	0	0.001	0.001	0	1	1
AC007679.4	0	0	0	0	0	0	0	0	0.001	0.001	0	1	1
AC007682.1	0	0	0	0	0	0	0	0	0.001	0.001	0	1	1
AC007682.2	0	0	0	0	0	0	0	0	0.001	0.001	0	1	1
AC007682.3	0	0	0	0	0	0	0	0	0.001	0.001	0	1	1
AC007682.4	0	0	0	0	0	0	0	0	0.001	0.001	0	1	1
AC007731.1	0	0	0	0	0	0	0	0	0.001	0.001	0	1	1
AC007731.2	0	0	0	0	0	0	0	0	0.001	0.001	0	1	1
AC007740.1	0	0	0	0	0	0	0	0	0.001	0.001	0	1	1
AC007742.3	0	0	0	0	0	0	0	0	0.001	0.001	0	1	1
AC007743.1	0.17	0	0.69	0.12	0.18	0	0.92	0.15	0.09	0.535	2.57154	0.43387	0.737798
AC007750.1	0	0	0	0	0	0	0	0	0.001	0.001	0	1	1
AC007750.5	0	0	0	0	0	0	0	0	0.001	0.001	0	1	1
AC007773.1	0	0	0	0	0	0	0	0	0.001	0.001	0	1	1
AC007773.2	0.41	0	1.17	0.51	0.43	0	1.55	0.64	0.215	1.095	2.34852	0.290771	0.620005
AC007787.2	0	0	0	0	0	0	0	0	0.001	0.001	0	1	1
AC007787.3	0	0	0	0	0	0	0	0	0.001	0.001	0	1	1
AC007790.4	0	0	0	0	0	0	0	0	0.001	0.001	0	1	1
AC007792.1	0	0	0	0	0	0	0	0	0.001	0.001	0	1	1
AC007795.1	0	0	0	0	0	0	0	0	0.001	0.001	0	1	1
AC007796.1	0	0	0	0	0	0	0	0	0.001	0.001	0	1	1
AC007842.1	0	0	0	0	0	0	0	0	0.001	0.001	0	1	1
AC007875.2	0	0	0	0.93	0	0	0	1.16	0.001	0.58	9.17991	0.240599	0.563749
AC007879.1	0	0	0	0.54	0	0	0	0.67	0.001	0.335	8.38802	0.371211	0.692009
AC007879.2	0.43	0	0	0.63	0.45	0	0	0.79	0.225	0.395	0.811928	0.78385	0.907736
AC007879.3	0	0	0	0	0	0	0	0	0.001	0.001	0	1	1
AC007879.4	0	0	0	0	0	0	0	0	0.001	0.001	0	1	1
AC007879.5	0	1.18	0.53	0	0	1.34	0.7	0	0.67	0.35	-0.936806	0.679127	0.867528
AC007879.6	0	0	0	0	0	0	0	0	0.001	0.001	0	1	1
AC007879.7	0	0	0	0	0	0	0	0	0.001	0.001	0	1	1
AC007880.1	0	0	0	0.11	0	0	0	0.14	0.001	0.07	6.12928	0.686514	0.868992
AC007880.2	0	0	0	0	0	0	0	0	0.001	0.001	0	1	1
AC007881.1	0	0	0	0	0	0	0	0	0.001	0.001	0	1	1
AC007881.4	0	0	0	0	0	0	0	0	0.001	0.001	0	1	1
AC007899.3	0	0	0	0	0	0	0	0	0.001	0.001	0	1	1
AC007906.1	0.09	0.28	0	0	0.09	0.32	0	0	0.205	0.001	-7.67948	0.494417	0.775208
AC007919.1	0	0	0	0	0	0	0	0	0.001	0.001	0	1	1
AC007919.18	0	0	0	0	0	0	0	0	0.001	0.001	0	1	1
AC007919.19	0	0	0	0	0	0	0	0	0.001	0.001	0	1	1
AC007919.2	0	0	0	0	0	0	0	0	0.001	0.001	0	1	1
AC007948.1	0	0	0	0	0	0	0	0	0.001	0.001	0	1	1
AC007950.1	0	0	0	0	0	0	0	0	0.001	0.001	0	1	1
AC007950.2	0	0	0.09	0	0	0	0.12	0	0.001	0.06	5.90689	0.700223	0.874703
AC007952.4	0	0	0	0	0	0	0	0	0.001	0.001	0	1	1
AC007952.5	0	0	0	0	0	0	0	0	0.001	0.001	0	1	1
AC007952.6	0	0	0	0	0	0	0	0	0.001	0.001	0	1	1
AC007966.1	0.59	0	2.78	1.22	0.61	0	3.69	1.52	0.305	2.605	3.0944	0.0580838	0.231762
AC007967.2	0	0	0	0	0	0	0	0	0.001	0.001	0	1	1
AC007967.3	0	0	0	0	0	0	0	0	0.001	0.001	0	1	1
AC007967.4	0	0	0	0	0	0	0	0	0.001	0.001	0	1	1
AC007969.4	0	0	0	0	0	0	0	0	0.001	0.001	0	1	1
AC007969.5	0	0	0	0	0	0	0	0	0.001	0.001	0	1	1
AC007998.1	0	0	0	0	0	0	0	0	0.001	0.001	0	1	1
AC008041.1	0	0	0	0	0	0	0	0	0.001	0.001	0	1	1
AC008045.1	0	0	0	0	0	0	0	0	0.001	0.001	0	1	1
AC008060.1	0	0	0	0	0	0	0	0	0.001	0.001	0	1	1
AC008060.5	0	0	0	0	0	0	0	0	0.001	0.001	0	1	1
AC008060.7	0	0	0	0.15	0	0	0	0.19	0.001	0.095	6.56986	0.637433	0.84921
AC008060.8	0	0	0	0	0	0	0	0	0.001	0.001	0	1	1
AC008063.2	0	0	0	0	0	0	0	0	0.001	0.001	0	1	1
AC008063.3	0	0	0	0	0	0	0	0	0.001	0.001	0	1	1
AC008065.1	0	0	0	0	0	0	0	0	0.001	0.001	0	1	1
AC008067.2	1.25	0	6.51	6.64	1.3	0	8.63	8.29	0.65	8.46	3.70215	0.000218224	0.00267581
AC008069.1	0	0	0	0	0	0	0	0	0.001	0.001	0	1	1
AC008069.2	0	0	0	0	0	0	0	0	0.001	0.001	0	1	1
AC008072.1	0.75	0	0	0.46	0.78	0	0	0.57	0.39	0.285	-0.452512	0.870647	0.943841
AC008073.7	3.78	5	3.86	2.95	3.92	5.69	5.12	3.68	4.805	4.4	-0.127033	0.864734	0.940955
AC008073.9	0	0	0	0	0	0	0	0	0.001	0.001	0	1	1
AC008074.1	0.36	0	0	0	0.37	0	0	0	0.185	0.001	-7.53138	0.518936	0.78942
AC008074.3	0	0	0	0	0	0	0	0	0.001	0.001	0	1	1
AC008074.4	0	0	0	0	0	0	0	0	0.001	0.001	0	1	1
AC008074.5	0	0	0	0	0	0	0	0	0.001	0.001	0	1	1
AC008079.10	0.03	0.03	0.01	0.01	0.03	0.03	0.01	0.01	0.03	0.01	-1.58496	0.903279	0.956898
AC008079.9	0	0	0	0	0	0	0	0	0.001	0.001	0	1	1
AC008085.1	0	0	0	0	0	0	0	0	0.001	0.001	0	1	1
AC008088.4	0	0	0	0	0	0	0	0	0.001	0.001	0	1	1
AC008103.3	0	0	0	0	0	0	0	0	0.001	0.001	0	1	1
AC008103.4	0	0	0	0	0	0	0	0	0.001	0.001	0	1	1
AC008132.13	0	0	0	0	0	0	0	0	0.001	0.001	0	1	1
AC008132.14	0	0	0	0	0	0	0	0	0.001	0.001	0	1	1
AC008132.15	0	0.07	0	0	0	0.08	0	0	0.04	0.001	-5.32193	0.763259	0.900522
AC008154.4	0	0	0	0	0	0	0	0	0.001	0.001	0	1	1
AC008154.5	0	0	0	0	0	0	0	0	0.001	0.001	0	1	1
AC008155.1	0	0	0	0	0	0	0	0	0.001	0.001	0	1	1
AC008155.2	0	0	0	0	0	0	0	0	0.001	0.001	0	1	1
AC008163.4	0	0	0	0	0	0	0	0	0.001	0.001	0	1	1
AC008166.1	0	0	0	0	0	0	0	0	0.001	0.001	0	1	1
AC008169.1	0	0	0	0	0	0	0	0	0.001	0.001	0	1	1
AC008171.1	0	0	0	0	0	0	0	0	0.001	0.001	0	1	1
AC008173.1	0	0	0	0	0	0	0	0	0.001	0.001	0	1	1
AC008175.1	0	0	0	0	0	0	0	0	0.001	0.001	0	1	1
AC008264.4	0	0	0	0	0	0	0	0	0.001	0.001	0	1	1
AC008265.2	0	0	0	0	0	0	0	0	0.001	0.001	0	1	1
AC008268.1	0	0	0	0	0	0	0	0	0.001	0.001	0	1	1
AC008268.2	0	0	0.14	0	0	0	0.19	0	0.001	0.095	6.56986	0.631083	0.846452
AC008269.2	0	0	0	0	0	0	0	0	0.001	0.001	0	1	1
AC008271.1	0	0	0	0	0	0	0	0	0.001	0.001	0	1	1
AC008277.1	0	0	0	0	0	0	0	0	0.001	0.001	0	1	1
AC008278.2	0	0	0	0	0	0	0	0	0.001	0.001	0	1	1
AC008278.3	0	0	0	1.04	0	0	0	1.3	0.001	0.65	9.3443	0.214625	0.53087
AC008280.1	0	0	0	0	0	0	0	0	0.001	0.001	0	1	1
AC008280.3	0	0	0	0	0	0	0	0	0.001	0.001	0	1	1
AC008281.1	0	0	0	0	0	0	0	0	0.001	0.001	0	1	1
AC008391.1	0	0	0	0	0	0	0	0	0.001	0.001	0	1	1
AC008410.1	0	0	0	0	0	0	0	0	0.001	0.001	0	1	1
AC008427.2	0	0	0	0	0	0	0	0	0.001	0.001	0	1	1
AC008440.10	0	0	0	0	0	0	0	0	0.001	0.001	0	1	1
AC008440.5	0	0	0	0	0	0	0	0	0.001	0.001	0	1	1
AC008449.1	0	0	0	0	0	0	0	0	0.001	0.001	0	1	1
AC008464.1	0	0	0	0	0	0	0	0	0.001	0.001	0	1	1
AC008514.1	0	0	0	0	0	0	0	0	0.001	0.001	0	1	1
AC008521.1	0	0	0	0	0	0	0	0	0.001	0.001	0	1	1
AC008522.1	0	0	0	0	0	0	0	0	0.001	0.001	0	1	1
AC008536.1	0	0	0	0	0	0	0	0	0.001	0.001	0	1	1
AC008547.1	0	120.73	0	0	0	137.49	0	0	68.745	0.001	-16.069	3.6e-15	7.47e-13
AC008562.1	0	0	0	0	0	0	0	0	0.001	0.001	0	1	1
AC008565.1	0	0	0	0	0	0	0	0	0.001	0.001	0	1	1
AC008581.1	0	0	0	0	0	0	0	0	0.001	0.001	0	1	1
AC008592.3	0	0	0	0	0	0	0	0	0.001	0.001	0	1	1
AC008592.4	0	0	0	0	0	0	0	0	0.001	0.001	0	1	1
AC008592.5	0	0	0	0	0	0	0	0	0.001	0.001	0	1	1
AC008592.7	0	0	0	0	0	0	0	0	0.001	0.001	0	1	1
AC008592.8	0	0.38	2.03	7.73	0	0.43	2.69	9.65	0.215	6.17	4.84286	0.000528249	0.00562967
AC008598.1	0	0	0	0	0	0	0	0	0.001	0.001	0	1	1
AC008622.1	0	0	0	0	0	0	0	0	0.001	0.001	0	1	1
AC008623.1	0	0	0	0	0	0	0	0	0.001	0.001	0	1	1
AC008625.1	0	0	0	0	0	0	0	0	0.001	0.001	0	1	1
AC008641.1	0	0	0	0	0	0	0	0	0.001	0.001	0	1	1
AC008671.1	0	0	0	0	0	0	0	0	0.001	0.001	0	1	1
AC008674.1	0	0	0	0	0	0	0	0	0.001	0.001	0	1	1
AC008686.1	0	0	0	0.98	0	0	0	1.22	0.001	0.61	9.25267	0.228349	0.548712
AC008691.1	0	0	0	0	0	0	0	0	0.001	0.001	0	1	1
AC008694.2	0	0	0	0	0	0	0	0	0.001	0.001	0	1	1
AC008694.3	0	0	0	0	0	0	0	0	0.001	0.001	0	1	1
AC008697.1	3.44	5.08	2.29	3.95	3.57	5.79	3.04	4.93	4.68	3.985	-0.231929	0.760794	0.900522
AC008703.1	0	0	0	0	0	0	0	0	0.001	0.001	0	1	1
AC008703.2	0	0	0	0	0	0	0	0	0.001	0.001	0	1	1
AC008737.1	0	0	0	0	0	0	0	0	0.001	0.001	0	1	1
AC008740.1	7.38	0	0	0	7.66	0	0	0	3.83	0.001	-11.9031	0.00350065	0.0266499
AC008746.10	0	0	0	0	0	0	0	0	0.001	0.001	0	1	1
AC008746.12	0	0	0	0	0	0	0	0	0.001	0.001	0	1	1
AC008746.3	0	0	0	0	0	0	0	0	0.001	0.001	0	1	1
AC008746.5	0	0	0	0	0	0	0	0	0.001	0.001	0	1	1
AC008746.9	0	0	0	0	0	0	0	0	0.001	0.001	0	1	1
AC008752.1	0	0	0	0	0	0	0	0	0.001	0.001	0	1	1
AC008753.1	0	0	0	0	0	0	0	0	0.001	0.001	0	1	1
AC008753.3	18.85	43.43	128.64	119.76	19.55	49.46	170.63	149.58	34.505	160.105	2.21414	3.14e-07	8.64e-06
AC008753.4	0	1.36	0	0	0	1.55	0	0	0.775	0.001	-9.59805	0.184304	0.486603
AC008753.6	0	0	0	0	0	0	0	0	0.001	0.001	0	1	1
AC008756.1	0	0	0	0	0	0	0	0	0.001	0.001	0	1	1
AC008759.1	0	0	0	0	0	0	0	0	0.001	0.001	0	1	1
AC008780.1	0	0	0	0	0	0	0	0	0.001	0.001	0	1	1
AC008781.1	0	0	0	0	0	0	0	0	0.001	0.001	0	1	1
AC008781.7	0	0	0	0	0	0	0	0	0.001	0.001	0	1	1
AC008798.1	0	0	0	0	0	0	0	0	0.001	0.001	0	1	1
AC008810.1	0	0	0	0	0	0	0	0	0.001	0.001	0	1	1
AC008834.1	0	0	1.58	1.72	0	0	2.1	2.15	0.001	2.125	11.0532	0.0232587	0.118544
AC008834.2	0	0	0	0	0	0	0	0	0.001	0.001	0	1	1
AC008836.1	0	0	0	0	0	0	0	0	0.001	0.001	0	1	1
AC008850.3	0	0	0	0	0	0	0	0	0.001	0.001	0	1	1
AC008865.1	0	0	0	0	0	0	0	0	0.001	0.001	0	1	1
AC008869.1	0	0	0	0	0	0	0	0	0.001	0.001	0	1	1
AC008869.2	0	0	0	0	0	0	0	0	0.001	0.001	0	1	1
AC008906.1	0	0	0	0	0	0	0	0	0.001	0.001	0	1	1
AC008914.1	0	0	0	0	0	0	0	0	0.001	0.001	0	1	1
AC008937.2	0	0	0	0	0	0	0	0	0.001	0.001	0	1	1
AC008937.3	0	0	0	0	0	0	0	0	0.001	0.001	0	1	1
AC008938.1	0	0	0	0	0	0	0	0	0.001	0.001	0	1	1
AC008940.1	310.88	497.82	438.38	377.38	322.5	566.93	581.46	471.35	444.715	526.405	0.243292	0.478076	0.764992
AC008949.1	0	0	0	0	0	0	0	0	0.001	0.001	0	1	1
AC008967.1	0	0	0	0	0	0	0	0	0.001	0.001	0	1	1
AC008982.2	0	0	0	0	0	0	0	0	0.001	0.001	0	1	1
AC008984.2	0.21	0	0	0	0.22	0	0	0	0.11	0.001	-6.78136	0.622283	0.843651
AC008984.5	0	0	0	0	0	0	0	0	0.001	0.001	0	1	1
AC008984.6	0	0	0	0	0	0	0	0	0.001	0.001	0	1	1
AC008984.7	0	0	0	0	0	0	0	0	0.001	0.001	0	1	1
AC008985.1	0.39	0.28	0.09	0.7	0.4	0.32	0.12	0.87	0.36	0.495	0.459432	0.852776	0.935819
AC008991.1	0	0	0	0	0	0	0	0	0.001	0.001	0	1	1
AC008992.1	0	0	0	0	0	0	0	0	0.001	0.001	0	1	1
AC008993.2	0	0	0	0	0	0	0	0	0.001	0.001	0	1	1
AC008993.3	0	0	0	0	0	0	0	0	0.001	0.001	0	1	1
AC009005.2	0	0	0	0.7	0	0	0	0.87	0.001	0.435	8.76487	0.308632	0.637415
AC009009.1	0	0	0	0	0	0	0	0	0.001	0.001	0	1	1
AC009014.3	0	0	0	0	0	0	0	0	0.001	0.001	0	1	1
AC009022.1	0	0	0	0	0	0	0	0	0.001	0.001	0	1	1
AC009035.1	0	0	0	0	0	0	0	0	0.001	0.001	0	1	1
AC009052.12	0	0	0	0	0	0	0	0	0.001	0.001	0	1	1
AC009060.1	43.95	0	0	0	45.59	0	0	0	22.795	0.001	-14.4764	9.16e-10	4.64e-08
AC009060.2	0	0.46	14.62	15.51	0	0.52	19.39	19.37	0.26	19.38	6.21991	3.07e-10	1.85e-08
AC009060.3	0	0	0	0	0	0	0	0	0.001	0.001	0	1	1
AC009065.1	0	83.62	0	0	0	95.23	0	0	47.615	0.001	-15.5391	6.17e-13	7.2e-11
AC009065.2	0	0	0	0	0	0	0	0	0.001	0.001	0	1	1
AC009065.3	0	0	0	0	0	0	0	0	0.001	0.001	0	1	1
AC009065.4	0	0	0	0	0	0	0	0	0.001	0.001	0	1	1
AC009080.1	0	0	0	0	0	0	0	0	0.001	0.001	0	1	1
AC009081.1	0	0	0	0	0	0	0	0	0.001	0.001	0	1	1
AC009084.1	0	0	0	0	0	0	0	0	0.001	0.001	0	1	1
AC009095.4	0	0	0	0	0	0	0	0	0.001	0.001	0	1	1
AC009108.1	0	0	0	0	0	0	0	0	0.001	0.001	0	1	1
AC009108.2	0	0	0	0	0	0	0	0	0.001	0.001	0	1	1
AC009110.1	0	0	0	0	0	0	0	0	0.001	0.001	0	1	1
AC009120.10	0	0	0	0	0	0	0	0	0.001	0.001	0	1	1
AC009120.11	0	0	0	0	0	0	0	0	0.001	0.001	0	1	1
AC009120.3	0	0	0	0	0	0	0	0	0.001	0.001	0	1	1
AC009120.4	5.09	2.5	2.52	1.22	5.28	2.85	3.34	1.52	4.065	2.43	-0.742299	0.405591	0.717609
AC009120.5	0	0	0	0	0	0	0	0	0.001	0.001	0	1	1
AC009120.6	0	0	0	0	0	0	0	0	0.001	0.001	0	1	1
AC009120.8	0	0	0	0	0	0	0	0	0.001	0.001	0	1	1
AC009120.9	0	0	0	0	0	0	0	0	0.001	0.001	0	1	1
AC009121.1	0	0	0	0	0	0	0	0	0.001	0.001	0	1	1
AC009121.2	0	0	0	0	0	0	0	0	0.001	0.001	0	1	1
AC009127.1	0	0	0	0	0	0	0	0	0.001	0.001	0	1	1
AC009133.12	2.12	0.43	1.61	2.62	2.2	0.49	2.14	3.27	1.345	2.705	1.00802	0.379929	0.698424
AC009133.15	0.44	0	0	0	0.46	0	0	0	0.23	0.001	-7.84549	0.475809	0.764391
AC009133.17	0.11	0	0.13	0	0.11	0	0.17	0	0.055	0.085	0.628031	0.919561	0.963438
AC009133.21	0	0	0	0	0	0	0	0	0.001	0.001	0	1	1
AC009133.22	0	0	0	0	0	0	0	0	0.001	0.001	0	1	1
AC009133.23	0	0	0	0	0	0	0	0	0.001	0.001	0	1	1
AC009133.24	0	0	0	0	0	0	0	0	0.001	0.001	0	1	1
AC009134.1	0	0	0	0	0	0	0	0	0.001	0.001	0	1	1
AC009158.1	0	0	0	0	0	0	0	0	0.001	0.001	0	1	1
AC009159.1	0	0	0	0	0	0	0	0	0.001	0.001	0	1	1
AC009161.1	0	0	0	0	0	0	0	0	0.001	0.001	0	1	1
AC009166.5	0	0	0	0	0	0	0	0	0.001	0.001	0	1	1
AC009166.7	0	0	0	0	0	0	0	0	0.001	0.001	0	1	1
AC009196.1	0	0	0	0	0	0	0	0	0.001	0.001	0	1	1
AC009227.2	0	0	0	0	0	0	0	0	0.001	0.001	0	1	1
AC009227.3	0	0	0	0	0	0	0	0	0.001	0.001	0	1	1
AC009228.1	0	0	0	0	0	0	0	0	0.001	0.001	0	1	1
AC009229.5	0	0	0	0	0	0	0	0	0.001	0.001	0	1	1
AC009229.6	0	0	0	0	0	0	0	0	0.001	0.001	0	1	1
AC009236.2	0.43	0	2.74	4.21	0.45	0	3.63	5.26	0.225	4.445	4.30419	0.00458432	0.0333671
AC009237.10	0	0	0	0	0	0	0	0	0.001	0.001	0	1	1
AC009237.11	0	0	0	0	0	0	0	0	0.001	0.001	0	1	1
AC009237.13	0	0	0	0	0	0	0	0	0.001	0.001	0	1	1
AC009237.14	0	0	0	0	0	0	0	0	0.001	0.001	0	1	1
AC009237.16	0	0	0	0	0	0	0	0	0.001	0.001	0	1	1
AC009237.17	0	0	0	0	0	0	0	0	0.001	0.001	0	1	1
AC009237.2	0	0	0	0	0	0	0	0	0.001	0.001	0	1	1
AC009237.4	0	0	0	0	0	0	0	0	0.001	0.001	0	1	1
AC009237.5	0	0	0	0	0	0	0	0	0.001	0.001	0	1	1
AC009237.6	0	0	0	0	0	0	0	0	0.001	0.001	0	1	1
AC009237.8	0.69	0	0	0	0.72	0	0	0	0.36	0.001	-8.49185	0.37189	0.692743
AC009238.6	0	0	0	3.9	0	0	0	4.87	0.001	2.435	11.2497	0.0162628	0.0897704
AC009238.7	0	0	0	0	0	0	0	0	0.001	0.001	0	1	1
AC009238.8	0	0	0	0	0	0	0	0	0.001	0.001	0	1	1
AC009245.3	0	0	0	0	0	0	0	0	0.001	0.001	0	1	1
AC009260.1	0	0	0	0	0	0	0	0	0.001	0.001	0	1	1
AC009262.2	0	0	0	0	0	0	0	0	0.001	0.001	0	1	1
AC009263.2	0	0	0	0	0	0	0	0	0.001	0.001	0	1	1
AC009264.1	0.45	0.21	0.53	0.5	0.47	0.24	0.7	0.62	0.355	0.66	0.894647	0.686666	0.869073
AC009274.6	0	0	0	0	0	0	0	0	0.001	0.001	0	1	1
AC009276.4	0	0	0	0	0	0	0	0	0.001	0.001	0	1	1
AC009297.1	0	0	0	0	0	0	0	0	0.001	0.001	0	1	1
AC009299.1	0	0	0	0	0	0	0	0	0.001	0.001	0	1	1
AC009299.2	0	0	0	0	0	0	0	0	0.001	0.001	0	1	1
AC009299.3	0	0	0	0	0	0	0	0	0.001	0.001	0	1	1
AC009299.4	0	0	0	0	0	0	0	0	0.001	0.001	0	1	1
AC009299.5	0	0	0	0	0	0	0	0	0.001	0.001	0	1	1
AC009302.2	2.46	0	0	0	2.55	0	0	0	1.275	0.001	-10.3163	0.0917996	0.313163
AC009303.1	0	0	0	0	0	0	0	0	0.001	0.001	0	1	1
AC009303.2	0	0	0	0	0	0	0	0	0.001	0.001	0	1	1
AC009303.3	0	0	0	0	0	0	0	0	0.001	0.001	0	1	1
AC009305.1	0	0	0	0	0	0	0	0	0.001	0.001	0	1	1
AC009305.2	0	0	0	0	0	0	0	0	0.001	0.001	0	1	1
AC009310.1	0	0	0	0	0	0	0	0	0.001	0.001	0	1	1
AC009312.1	0	0	0	1.47	0	0	0	1.84	0.001	0.92	9.84549	0.140121	0.411556
AC009313.1	0	0	0	0.62	0	0	0	0.77	0.001	0.385	8.58871	0.337984	0.664042
AC009313.2	0	0	0.11	0	0	0	0.15	0	0.001	0.075	6.22882	0.670359	0.863609
AC009336.1	0	0	0	0	0	0	0	0	0.001	0.001	0	1	1
AC009336.19	0	0	0	0	0	0	0	0	0.001	0.001	0	1	1
AC009362.2	0	0	0	0	0	0	0	0	0.001	0.001	0	1	1
AC009365.4	0	0	0	0	0	0	0	0	0.001	0.001	0	1	1
AC009403.2	0.98	2.22	3.35	6.18	1.02	2.53	4.44	7.72	1.775	6.08	1.77625	0.0386515	0.173404
AC009404.2	0	0	0	0	0	0	0	0	0.001	0.001	0	1	1
AC009406.1	0	0	0	0	0	0	0	0	0.001	0.001	0	1	1
AC009406.2	0	0	0	0	0	0	0	0	0.001	0.001	0	1	1
AC009410.1	9.74	10.95	10.51	15.92	10.1	12.47	13.94	19.88	11.285	16.91	0.58347	0.243641	0.566436
AC009411.1	0	0	0	0	0	0	0	0	0.001	0.001	0	1	1
AC009411.2	0	0	0	0	0	0	0	0	0.001	0.001	0	1	1
AC009413.2	4.36	0	0	0.91	4.52	0	0	1.14	2.26	0.57	-1.98729	0.184094	0.486447
AC009414.1	0	0	0	0	0	0	0	0	0.001	0.001	0	1	1
AC009473.1	0.63	0	1.45	0	0.65	0	1.92	0	0.325	0.96	1.56259	0.452248	0.750599
AC009474.1	0	0	0	0	0	0	0	0	0.001	0.001	0	1	1
AC009474.2	0	0	0	0	0	0	0	0	0.001	0.001	0	1	1
AC009477.7	0	0	0	0	0	0	0	0	0.001	0.001	0	1	1
AC009478.1	1.1	0	0	0	1.14	0	0	0	0.57	0.001	-9.15482	0.259559	0.585665
AC009478.2	0	0	0	0	0	0	0	0	0.001	0.001	0	1	1
AC009480.1	0	0	0	0	0	0	0	0	0.001	0.001	0	1	1
AC009480.3	0	0	0	0	0	0	0	0	0.001	0.001	0	1	1
AC009480.4	0	0	0	0	0	0	0	0	0.001	0.001	0	1	1
AC009487.4	0	0	0	0	0	0	0	0	0.001	0.001	0	1	1
AC009487.5	0	0	0	0	0	0	0	0	0.001	0.001	0	1	1
AC009487.6	0.03	0	0	0.07	0.03	0	0	0.09	0.015	0.045	1.58496	0.880796	0.947661
AC009491.1	0	0	0	0	0	0	0	0	0.001	0.001	0	1	1
AC009491.2	0	0	0	0	0	0	0	0	0.001	0.001	0	1	1
AC009494.3	0	0	0	0	0	0	0	0	0.001	0.001	0	1	1
AC009495.1	0	0	0	0	0	0	0	0	0.001	0.001	0	1	1
AC009495.2	0	0	0	0	0	0	0	0	0.001	0.001	0	1	1
AC009495.3	0	0	0	0	0	0	0	0	0.001	0.001	0	1	1
AC009495.4	0	0	0	0	0	0	0	0	0.001	0.001	0	1	1
AC009498.1	0	0	0	0	0	0	0	0	0.001	0.001	0	1	1
AC009499.1	0	0	0	0	0	0	0	0	0.001	0.001	0	1	1
AC009500.2	0	0.35	1.38	0	0	0.4	1.83	0	0.2	0.915	2.19377	0.343471	0.669757
AC009501.4	0	0	0	0	0	0	0	0	0.001	0.001	0	1	1
AC009502.1	0	0	0	0	0	0	0	0	0.001	0.001	0	1	1
AC009502.4	13.06	14.22	19.28	3.19	13.55	16.19	25.57	3.98	14.87	14.775	-0.00924652	0.766536	0.901373
AC009505.2	0	0	1.64	0	0	0	2.18	0	0.001	1.09	10.0901	0.100278	0.33207
AC009505.4	0	0	0	0	0	0	0	0	0.001	0.001	0	1	1
AC009506.1	1.84	0.41	2.62	0.13	1.91	0.47	3.48	0.16	1.19	1.82	0.612977	0.631419	0.846468
AC009506.2	0	0	0	0	0	0	0	0	0.001	0.001	0	1	1
AC009508.1	0	0	0	0	0	0	0	0	0.001	0.001	0	1	1
AC009517.2	0	0	0	0	0	0	0	0	0.001	0.001	0	1	1
AC009518.2	0	0	0	0	0	0	0	0	0.001	0.001	0	1	1
AC009518.3	0	0	0	0	0	0	0	0	0.001	0.001	0	1	1
AC009518.4	0.77	0	0.53	2.14	0.8	0	0.7	2.67	0.4	1.685	2.07468	0.233917	0.556291
AC009518.8	0	0	0	0	0	0	0	0	0.001	0.001	0	1	1
AC009531.2	0	0	0	0	0	0	0	0	0.001	0.001	0	1	1
AC009541.1	0	0	0	0	0	0	0	0	0.001	0.001	0	1	1
AC009542.2	0	0	0	0	0	0	0	0	0.001	0.001	0	1	1
AC009677.1	0	0	0	0	0	0	0	0	0.001	0.001	0	1	1
AC009695.1	0	0	0	0	0	0	0	0	0.001	0.001	0	1	1
AC009729.1	0	0	0	0	0	0	0	0	0.001	0.001	0	1	1
AC009758.1	0	0	0	0	0	0	0	0	0.001	0.001	0	1	1
AC009784.1	0	0	106.78	0	0	0	141.63	0	0.001	70.815	16.1118	1.6e-16	4.48e-14
AC009784.3	1.14	0.78	0	0	1.18	0.89	0	0	1.035	0.001	-10.0154	0.127046	0.386521
AC009784.4	0	0	0	0	0	0	0	0	0.001	0.001	0	1	1
AC009800.1	0	0	0	0	0	0	0	0	0.001	0.001	0	1	1
AC009831.1	0	0	0	0	0	0	0	0	0.001	0.001	0	1	1
AC009835.1	0	0	0	0	0	0	0	0	0.001	0.001	0	1	1
AC009878.2	0.38	0	1.43	0	0.39	0	1.9	0	0.195	0.95	2.28445	0.333782	0.659892
AC009892.10	0	0	0	0	0	0	0	0	0.001	0.001	0	1	1
AC009892.2	0	0	0	0	0	0	0	0	0.001	0.001	0	1	1
AC009892.5	0	0	0	0	0	0	0	0	0.001	0.001	0	1	1
AC009892.9	0	0	0	0	0	0	0	0	0.001	0.001	0	1	1
AC009941.1	0	0	0	0	0	0	0	0	0.001	0.001	0	1	1
AC009945.4	0	0	0	0	0	0	0	0	0.001	0.001	0	1	1
AC009947.2	0	0	0	0	0	0	0	0	0.001	0.001	0	1	1
AC009947.5	0	0	0	0	0	0	0	0	0.001	0.001	0	1	1
AC009948.5	0	6.97	2.78	2.87	0	7.94	3.69	3.58	3.97	3.635	-0.127184	0.882146	0.948459
AC009948.7	0	0	0	0	0	0	0	0	0.001	0.001	0	1	1
AC009950.1	0	2.07	5.04	0.4	0	2.36	6.68	0.5	1.18	3.59	1.6052	0.129511	0.391403
AC009950.2	0	0.27	0.46	0.53	0	0.31	0.61	0.66	0.155	0.635	2.03449	0.457638	0.753728
AC009955.8	0	0	0	0	0	0	0	0	0.001	0.001	0	1	1
AC009960.3	0	0	0	0	0	0	0	0	0.001	0.001	0	1	1
AC009961.2	0	0	0	0	0	0	0	0	0.001	0.001	0	1	1
AC009961.3	2.65	2.17	1.88	4.92	2.75	2.47	2.49	6.15	2.61	4.32	0.726982	0.400257	0.712795
AC009961.5	0	0	0	0	0	0	0	0	0.001	0.001	0	1	1
AC009963.3	0	0	0	0	0	0	0	0	0.001	0.001	0	1	1
AC009963.4	0	0	0	0	0	0	0	0	0.001	0.001	0	1	1
AC009963.5	0	0	0	0	0	0	0	0	0.001	0.001	0	1	1
AC009963.6	0	0	0	0	0	0	0	0	0.001	0.001	0	1	1
AC009965.1	0	0	0	0	0	0	0	0	0.001	0.001	0	1	1
AC009965.2	0	0	0	0	0	0	0	0	0.001	0.001	0	1	1
AC009967.3	0	0	0	0.66	0	0	0	0.82	0.001	0.41	8.67948	0.322868	0.651172
AC009969.1	0	0	0	0	0	0	0	0	0.001	0.001	0	1	1
AC009970.1	0	0	0	0	0	0	0	0	0.001	0.001	0	1	1
AC009973.1	0	0	0	0	0	0	0	0	0.001	0.001	0	1	1
AC009977.1	0	0	0	0	0	0	0	0	0.001	0.001	0	1	1
AC009987.1	0	0	0	0	0	0	0	0	0.001	0.001	0	1	1
AC010082.2	0	0	0	0	0	0	0	0	0.001	0.001	0	1	1
AC010084.1	2.84	1.47	2	4.34	2.95	1.67	2.65	5.42	2.31	4.035	0.804676	0.374588	0.694959
AC010086.1	0	0	0	0	0	0	0	0	0.001	0.001	0	1	1
AC010086.2	0	0	0	0	0	0	0	0	0.001	0.001	0	1	1
AC010086.5	0	0	0	0	0	0	0	0	0.001	0.001	0	1	1
AC010091.1	5.8	8.68	4.51	5.21	6.02	9.89	5.98	6.51	7.955	6.245	-0.34916	0.55815	0.813121
AC010092.1	0	0	0	0	0	0	0	0	0.001	0.001	0	1	1
AC010095.6	0	0	0	0	0	0	0	0	0.001	0.001	0	1	1
AC010096.1	0	0	0	0	0	0	0	0	0.001	0.001	0	1	1
AC010096.2	0	0	0	0	0	0	0	0	0.001	0.001	0	1	1
AC010103.1	0	0	0	0	0	0	0	0	0.001	0.001	0	1	1
AC010105.1	0	0	0	0	0	0	0	0	0.001	0.001	0	1	1
AC010127.3	1.69	1.97	1.79	1.12	1.75	2.24	2.37	1.4	1.995	1.885	-0.0818242	0.943116	0.973721
AC010132.10	1.69	3.3	2.93	0.53	1.75	3.76	3.89	0.66	2.755	2.275	-0.276186	0.784532	0.907736
AC010132.11	0	0	0	0	0	0	0	0	0.001	0.001	0	1	1
AC010136.2	0	0	0.48	0	0	0	0.64	0	0.001	0.32	8.32193	0.373918	0.694101
AC010139.1	0	0	0	0	0	0	0	0	0.001	0.001	0	1	1
AC010141.1	0	0	0	0	0	0	0	0	0.001	0.001	0	1	1
AC010141.4	0	0	0	0	0	0	0	0	0.001	0.001	0	1	1
AC010141.6	0	0	0	0	0	0	0	0	0.001	0.001	0	1	1
AC010141.8	0	0	0	0	0	0	0	0	0.001	0.001	0	1	1
AC010145.4	0	0	0	0.6	0	0	0	0.75	0.001	0.375	8.55075	0.345898	0.671336
AC010146.1	0	0	0	0	0	0	0	0	0.001	0.001	0	1	1
AC010148.1	0.58	0.46	0	0.14	0.6	0.52	0	0.17	0.56	0.085	-2.71989	0.425683	0.73261
AC010149.4	0	0	0	0	0	0	0	0	0.001	0.001	0	1	1
AC010150.1	0	0	0	0	0	0	0	0	0.001	0.001	0	1	1
AC010150.2	0	0	0	0	0	0	0	0	0.001	0.001	0	1	1
AC010153.3	0	0	0	0	0	0	0	0	0.001	0.001	0	1	1
AC010154.2	0	0	0	0	0	0	0	0	0.001	0.001	0	1	1
AC010168.1	0	0	0	0	0	0	0	0	0.001	0.001	0	1	1
AC010184.1	0	0	0	0	0	0	0	0	0.001	0.001	0	1	1
AC010196.1	0	0	0	0	0	0	0	0	0.001	0.001	0	1	1
AC010203.1	0	0	0	0	0	0	0	0	0.001	0.001	0	1	1
AC010207.1	0	0	0	0	0	0	0	0	0.001	0.001	0	1	1
AC010209.1	0	0	0	0	0	0	0	0	0.001	0.001	0	1	1
AC010226.4	0.68	1.8	0.37	0.56	0.71	2.05	0.49	0.7	1.38	0.595	-1.21371	0.465715	0.757957
AC010235.1	0	0	0	0	0	0	0	0	0.001	0.001	0	1	1
AC010240.2	0	0	0	0	0	0	0	0	0.001	0.001	0	1	1
AC010240.3	0	0	0	0	0	0	0	0	0.001	0.001	0	1	1
AC010287.1	0	0	0	0	0	0	0	0	0.001	0.001	0	1	1
AC010295.1	0	0	0	0	0	0	0	0	0.001	0.001	0	1	1
AC010297.1	0	0	0	0	0	0	0	0	0.001	0.001	0	1	1
AC010311.1	0	0	0	0	0	0	0	0	0.001	0.001	0	1	1
AC010319.1	0	0	0	0	0	0	0	0	0.001	0.001	0	1	1
AC010323.1	0	0	0	0	0	0	0	0	0.001	0.001	0	1	1
AC010329.1	0	0	0	0	0	0	0	0	0.001	0.001	0	1	1
AC010331.1	0	0	0	0	0	0	0	0	0.001	0.001	0	1	1
AC010364.1	0	0	0	0	0	0	0	0	0.001	0.001	0	1	1
AC010368.1	0	0	0	0	0	0	0	0	0.001	0.001	0	1	1
AC010376.1	0	0	0	0	0	0	0	0	0.001	0.001	0	1	1
AC010412.1	0	0	0	0	0	0	0	0	0.001	0.001	0	1	1
AC010455.1	0	0	0	0	0	0	0	0	0.001	0.001	0	1	1
AC010458.1	0	0	0	0	0	0	0	0	0.001	0.001	0	1	1
AC010468.1	0	0	0	0	0	0	0	0	0.001	0.001	0	1	1
AC010468.2	0	0	0	0	0	0	0	0	0.001	0.001	0	1	1
AC010468.3	0	0	0	0	0	0	0	0	0.001	0.001	0	1	1
AC010480.1	0	0	0	0	0	0	0	0	0.001	0.001	0	1	1
AC010492.2	0	0	0	0	0	0	0	0	0.001	0.001	0	1	1
AC010492.4	0	0	0	0	0	0	0	0	0.001	0.001	0	1	1
AC010492.5	0	0	0	0	0	0	0	0	0.001	0.001	0	1	1
AC010504.2	0	0	0	0	0	0	0	0	0.001	0.001	0	1	1
AC010518.2	0	0	0	0	0	0	0	0	0.001	0.001	0	1	1
AC010518.3	0	0	0	0	0	0	0	0	0.001	0.001	0	1	1
AC010522.1	0	0	0	0	0	0	0	0	0.001	0.001	0	1	1
AC010524.2	1.42	0.49	0.54	1.45	1.47	0.56	0.72	1.81	1.015	1.265	0.317658	0.835503	0.929349
AC010524.4	0	0	0	0	0	0	0	0	0.001	0.001	0	1	1
AC010525.1	0	0	0	0	0	0	0	0	0.001	0.001	0	1	1
AC010525.4	0	0	0	0	0	0	0	0	0.001	0.001	0	1	1
AC010525.5	0	0	0	0	0	0	0	0	0.001	0.001	0	1	1
AC010528.1	0	0	0	0	0	0	0	0	0.001	0.001	0	1	1
AC010543.1	0	0	0	0	0	0	0	0	0.001	0.001	0	1	1
AC010546.1	0	0	0	0	0	0	0	0	0.001	0.001	0	1	1
AC010547.9	0.66	0.67	0	1.69	0.68	0.76	0	2.11	0.72	1.055	0.551174	0.751501	0.897439
AC010608.1	0	0	0	0	0	0	0	0	0.001	0.001	0	1	1
AC010609.1	0	0	0	0	0	0	0	0	0.001	0.001	0	1	1
AC010633.1	0	0	0	0	0	0	0	0	0.001	0.001	0	1	1
AC010641.1	0	0	0	0	0	0	0	0	0.001	0.001	0	1	1
AC010642.1	0.63	0.56	0.76	0.67	0.65	0.64	1.01	0.84	0.645	0.925	0.520154	0.77266	0.905162
AC010642.2	0	0	0	0	0	0	0	0	0.001	0.001	0	1	1
AC010646.3	0	0	0	0	0	0	0	0	0.001	0.001	0	1	1
AC010649.1	0	0	1.9	0	0	0	2.52	0	0.001	1.26	10.2992	0.0768965	0.279305
AC010655.1	0	0	0	0	0	0	0	0	0.001	0.001	0	1	1
AC010677.5	0	0	0	0	0	0	0	0	0.001	0.001	0	1	1
AC010723.1	0	0	0	0	0	0	0	0	0.001	0.001	0	1	1
AC010723.2	0	0	0	0	0	0	0	0	0.001	0.001	0	1	1
AC010729.1	0	0	0	0	0	0	0	0	0.001	0.001	0	1	1
AC010729.2	0	0	0	0	0	0	0	0	0.001	0.001	0	1	1
AC010729.3	0	0	0	0	0	0	0	0	0.001	0.001	0	1	1
AC010731.2	0	0	0	0	0	0	0	0	0.001	0.001	0	1	1
AC010731.3	0	0	0	0	0	0	0	0	0.001	0.001	0	1	1
AC010731.4	0	0	0	0	0	0	0	0	0.001	0.001	0	1	1
AC010731.6	0	0	0	0	0	0	0	0	0.001	0.001	0	1	1
AC010733.5	0	0	0	0.91	0	0	0	1.14	0.001	0.57	9.15482	0.245722	0.569454
AC010739.1	0	0	0	0	0	0	0	0	0.001	0.001	0	1	1
AC010740.1	0	0	0	0	0	0	0	0	0.001	0.001	0	1	1
AC010744.1	0	0	0	0	0	0	0	0	0.001	0.001	0	1	1
AC010745.1	0	0	0	0	0	0	0	0	0.001	0.001	0	1	1
AC010745.2	0	0	0	0	0	0	0	0	0.001	0.001	0	1	1
AC010745.3	0	0	0	0	0	0	0	0	0.001	0.001	0	1	1
AC010745.4	0	0	0	0	0	0	0	0	0.001	0.001	0	1	1
AC010746.3	0	0	0	0	0	0	0	0	0.001	0.001	0	1	1
AC010754.1	0	0	0	0	0	0	0	0	0.001	0.001	0	1	1
AC010761.10	3.81	0	0	0	3.95	0	0	0	1.975	0.001	-10.9476	0.0358913	0.164124
AC010761.13	0	0	0	0	0	0	0	0	0.001	0.001	0	1	1
AC010761.14	0	0	0	5.04	0	0	0	6.3	0.001	3.15	11.6211	0.00630226	0.0432285
AC010761.6	0	0	1.21	0	0	0	1.6	0	0.001	0.8	9.64386	0.158035	0.443124
AC010761.8	0.23	0.99	0.25	0	0.24	1.13	0.33	0	0.685	0.165	-2.05364	0.451333	0.750066
AC010761.9	0	0	0	0	0	0	0	0	0.001	0.001	0	1	1
AC010872.1	0	0	0.38	0	0	0	0.5	0	0.001	0.25	7.96578	0.428865	0.734076
AC010874.1	0	0	0	0	0	0	0	0	0.001	0.001	0	1	1
AC010878.3	0	0	0	0	0	0	0	0	0.001	0.001	0	1	1
AC010880.1	0	0	0	0	0	0	0	0	0.001	0.001	0	1	1
AC010883.5	0	0	0	0	0	0	0	0	0.001	0.001	0	1	1
AC010884.1	0	0	0	0	0	0	0	0	0.001	0.001	0	1	1
AC010884.2	0	0	0	0	0	0	0	0	0.001	0.001	0	1	1
AC010886.2	0	0	0	0	0	0	0	0	0.001	0.001	0	1	1
AC010887.1	0	0	0	0	0	0	0	0	0.001	0.001	0	1	1
AC010888.1	0	0	0	0	0	0	0	0	0.001	0.001	0	1	1
AC010890.1	0	0	0	0	0	0	0	0	0.001	0.001	0	1	1
AC010891.2	0	0	0	0	0	0	0	0	0.001	0.001	0	1	1
AC010894.3	0.5	1.76	4.88	5.69	0.52	2	6.47	7.11	1.26	6.79	2.42999	0.00717942	0.0477156
AC010894.4	0	0	0	0	0	0	0	0	0.001	0.001	0	1	1
AC010894.5	0	0	0	0	0	0	0	0	0.001	0.001	0	1	1
AC010900.1	0	0	0	0	0	0	0	0	0.001	0.001	0	1	1
AC010900.2	0	0	0	0	0	0	0	0	0.001	0.001	0	1	1
AC010904.1	0	0	0	0	0	0	0	0	0.001	0.001	0	1	1
AC010907.2	0	0	0	0	0	0	0	0	0.001	0.001	0	1	1
AC010907.5	0	1.77	1.19	0	0	2.02	1.58	0	1.01	0.79	-0.354431	0.83626	0.929879
AC010928.1	0	0	0	0	0	0	0	0	0.001	0.001	0	1	1
AC010930.1	0	0	0	0	0	0	0	0	0.001	0.001	0	1	1
AC010931.1	0	0	0	0	0	0	0	0	0.001	0.001	0	1	1
AC010967.1	0	0	0	0	0	0	0	0	0.001	0.001	0	1	1
AC010967.2	4.69	0	2.04	2.94	4.87	0	2.71	3.67	2.435	3.19	0.389635	0.687187	0.869098
AC010967.3	0	0	0	0	0	0	0	0	0.001	0.001	0	1	1
AC010969.1	0	0	0	0	0	0	0	0	0.001	0.001	0	1	1
AC010970.1	0	0	0	0	0	0	0	0	0.001	0.001	0	1	1
AC010970.2	1926.61	1234.98	1210.67	1018.9	1998.62	1406.43	1605.82	1272.62	1702.53	1439.22	-0.242389	0.554251	0.81101
AC010971.1	0	0	0	0	0	0	0	0	0.001	0.001	0	1	1
AC010974.1	0	0	0	0	0	0	0	0	0.001	0.001	0	1	1
AC010974.3	0	0	0	0	0	0	0	0	0.001	0.001	0	1	1
AC010975.1	0	0	0	0	0	0	0	0	0.001	0.001	0	1	1
AC010975.2	0	0	0	0	0	0	0	0	0.001	0.001	0	1	1
AC010976.2	0	0	0	0	0	0	0	0	0.001	0.001	0	1	1
AC010980.2	0	0	0.19	0.21	0	0	0.25	0.26	0.001	0.255	7.99435	0.429597	0.734076
AC010982.2	0	0	0	0	0	0	0	0	0.001	0.001	0	1	1
AC010983.1	0	0.33	0	0	0	0.38	0	0	0.19	0.001	-7.56986	0.513121	0.785331
AC010987.5	7.33	0	0	0	7.6	0	0	0	3.8	0.001	-11.8918	0.00361355	0.0273757
AC010987.6	3.55	4.34	3.42	3.72	3.68	4.94	4.54	4.65	4.31	4.595	0.092377	0.902358	0.956665
AC010999.1	0	0	0	0	0	0	0	0	0.001	0.001	0	1	1
AC011073.1	0	0	0	138.25	0	0	0	172.68	0.001	86.34	16.3977	2.81e-17	9.01e-15
AC011155.1	0	0	0	0	0	0	0	0	0.001	0.001	0	1	1
AC011193.1	0	0	0	0	0	0	0	0	0.001	0.001	0	1	1
AC011196.3	0	0	0	0	0	0	0	0	0.001	0.001	0	1	1
AC011225.1	0	0	0	1.05	0	0	0	1.31	0.001	0.655	9.35535	0.212434	0.528204
AC011233.2	0	0	0	0	0	0	0	0	0.001	0.001	0	1	1
AC011239.1	0	0	0	0.5	0	0	0	0.62	0.001	0.31	8.27612	0.38954	0.705521
AC011239.2	0	0	0	0	0	0	0	0	0.001	0.001	0	1	1
AC011242.5	0	0	0	0	0	0	0	0	0.001	0.001	0	1	1
AC011243.1	0	0	0	0	0	0	0	0	0.001	0.001	0	1	1
AC011247.3	0	0	0	0	0	0	0	0	0.001	0.001	0	1	1
AC011284.3	0	0	0	0	0	0	0	0	0.001	0.001	0	1	1
AC011286.1	0	0	0	0	0	0	0	0	0.001	0.001	0	1	1
AC011288.2	4.64	10.92	15.04	13.99	4.81	12.44	19.95	17.47	8.625	18.71	1.11721	0.0255196	0.127022
AC011290.4	0	0	0	0	0	0	0	0	0.001	0.001	0	1	1
AC011290.5	0	0	0	0	0	0	0	0	0.001	0.001	0	1	1
AC011294.3	0	0	0	0.11	0	0	0	0.14	0.001	0.07	6.12928	0.686514	0.868992
AC011298.2	0	0	0	0	0	0	0	0	0.001	0.001	0	1	1
AC011306.1	0	0	0	0	0	0	0	0	0.001	0.001	0	1	1
AC011309.1	0	0	0	0	0	0	0	0	0.001	0.001	0	1	1
AC011313.1	0	0	0	0	0	0	0	0	0.001	0.001	0	1	1
AC011330.13	0	0.31	1.23	0	0	0.35	1.63	0	0.175	0.815	2.21945	0.369896	0.691827
AC011330.5	0	0	0	0	0	0	0	0	0.001	0.001	0	1	1
AC011343.1	0	0.08	0.03	0.07	0	0.09	0.04	0.09	0.045	0.065	0.530515	0.942452	0.973465
AC011357.1	0	0	0	0	0	0	0	0	0.001	0.001	0	1	1
AC011363.1	0	0	0	0	0	0	0	0	0.001	0.001	0	1	1
AC011366.3	0	0	0	0	0	0	0	0	0.001	0.001	0	1	1
AC011372.1	0	0	0	0	0	0	0	0	0.001	0.001	0	1	1
AC011376.1	0	0	0	0	0	0	0	0	0.001	0.001	0	1	1
AC011379.1	0	0	0	0	0	0	0	0	0.001	0.001	0	1	1
AC011380.1	0	0	0	0	0	0	0	0	0.001	0.001	0	1	1
AC011404.1	0	0	0	0	0	0	0	0	0.001	0.001	0	1	1
AC011406.2	0	0	0	0	0	0	0	0	0.001	0.001	0	1	1
AC011410.1	0	0	0	0	0	0	0	0	0.001	0.001	0	1	1
AC011431.1	0	0	0	0	0	0	0	0	0.001	0.001	0	1	1
AC011431.2	0	0	0	0	0	0	0	0	0.001	0.001	0	1	1
AC011450.1	0	0	0	0	0	0	0	0	0.001	0.001	0	1	1
AC011453.1	0	0	0	68.77	0	0	0	85.89	0.001	42.945	15.3902	4.75e-13	5.79e-11
AC011453.2	0	0	0	0	0	0	0	0	0.001	0.001	0	1	1
AC011453.3	0	0	0	0	0	0	0	0	0.001	0.001	0	1	1
AC011453.4	0	0	0	0	0	0	0	0	0.001	0.001	0	1	1
AC011456.1	0	0	0	0	0	0	0	0	0.001	0.001	0	1	1
AC011465.1	0	0	0	0	0	0	0	0	0.001	0.001	0	1	1
AC011467.1	0	0	0	0	0	0	0	0	0.001	0.001	0	1	1
AC011477.1	0	0	0	0	0	0	0	0	0.001	0.001	0	1	1
AC011498.1	0	0	0	0	0	0	0	0	0.001	0.001	0	1	1
AC011499.1	0	0	0	0	0	0	0	0	0.001	0.001	0	1	1
AC011509.1	0	0	0	0	0	0	0	0	0.001	0.001	0	1	1
AC011513.3	0	0	0	0	0	0	0	0	0.001	0.001	0	1	1
AC011513.4	0	0	0	0	0	0	0	0	0.001	0.001	0	1	1
AC011515.2	0	0	0	0	0	0	0	0	0.001	0.001	0	1	1
AC011516.1	0	0	0	0	0	0	0	0	0.001	0.001	0	1	1
AC011516.2	0	0	0	0	0	0	0	0	0.001	0.001	0	1	1
AC011518.1	0	0	0	0	0	0	0	0	0.001	0.001	0	1	1
AC011518.2	0	0	0	0	0	0	0	0	0.001	0.001	0	1	1
AC011523.2	0	0	0	0	0	0	0	0	0.001	0.001	0	1	1
AC011524.1	0	0	0	0	0	0	0	0	0.001	0.001	0	1	1
AC011524.2	0	0	0	0	0	0	0	0	0.001	0.001	0	1	1
AC011524.3	0	0	0	0	0	0	0	0	0.001	0.001	0	1	1
AC011525.2	0	0	0	0	0	0	0	0	0.001	0.001	0	1	1
AC011525.4	0	0	0	0	0	0	0	0	0.001	0.001	0	1	1
AC011530.4	0	0	0	0	0	0	0	0	0.001	0.001	0	1	1
AC011551.3	0	0	0	0	0	0	0	0	0.001	0.001	0	1	1
AC011558.5	0	0	0	0	0	0	0	0	0.001	0.001	0	1	1
AC011591.1	0	0	0	0	0	0	0	0	0.001	0.001	0	1	1
AC011625.1	0	0	0	0	0	0	0	0	0.001	0.001	0	1	1
AC011648.1	0	0	0	0	0	0	0	0	0.001	0.001	0	1	1
AC011718.2	0	0	0	0	0	0	0	0	0.001	0.001	0	1	1
AC011718.3	0	0	1.42	0	0	0	1.88	0	0.001	0.94	9.87652	0.126188	0.384877
AC011738.1	0	0	0	0	0	0	0	0	0.001	0.001	0	1	1
AC011738.4	0.06	0.25	0.48	0.82	0.06	0.28	0.64	1.02	0.17	0.83	2.28758	0.369334	0.691416
AC011742.3	0	0	0	0	0	0	0	0	0.001	0.001	0	1	1
AC011742.5	0	0	0	0	0	0	0	0	0.001	0.001	0	1	1
AC011747.3	0	0	0	0	0	0	0	0	0.001	0.001	0	1	1
AC011747.4	0	0.07	0	0	0	0.08	0	0	0.04	0.001	-5.32193	0.763259	0.900522
AC011747.6	0.42	0	0	0.52	0.44	0	0	0.65	0.22	0.325	0.562936	0.856219	0.937176
AC011748.1	0	0	0	0	0	0	0	0	0.001	0.001	0	1	1
AC011752.1	0	0	0	0	0	0	0	0	0.001	0.001	0	1	1
AC011753.5	0	0	0	0	0	0	0	0	0.001	0.001	0	1	1
AC011753.6	0	0	0	0	0	0	0	0	0.001	0.001	0	1	1
AC011754.1	0	0	0	0	0	0	0	0	0.001	0.001	0	1	1
AC011816.1	0	0	0	0	0	0	0	0	0.001	0.001	0	1	1
AC011893.3	0	0	0	0	0	0	0	0	0.001	0.001	0	1	1
AC011897.2	0	0	0	0	0	0	0	0	0.001	0.001	0	1	1
AC011899.10	0	0	0	0	0	0	0	0	0.001	0.001	0	1	1
AC011899.9	0	0	0	0	0	0	0	0	0.001	0.001	0	1	1
AC011901.2	0	0	0	0	0	0	0	0	0.001	0.001	0	1	1
AC011933.2	0	0	0	0	0	0	0	0	0.001	0.001	0	1	1
AC011994.1	0	0	0	0	0	0	0	0	0.001	0.001	0	1	1
AC011995.1	1.63	0.71	2.36	2.56	1.69	0.81	3.13	3.2	1.25	3.165	1.34028	0.228429	0.548783
AC011995.3	0	0	0	0	0	0	0	0	0.001	0.001	0	1	1
AC011997.1	0	0.16	0.66	0	0	0.18	0.88	0	0.09	0.44	2.28951	0.504708	0.779747
AC011998.1	0	0	0	0	0	0	0	0	0.001	0.001	0	1	1
AC011998.2	0	0	0	0	0	0	0	0	0.001	0.001	0	1	1
AC011998.4	0	0	0	0	0	0	0	0	0.001	0.001	0	1	1
AC011999.1	0	0	0	0	0	0	0	0	0.001	0.001	0	1	1
AC012003.1	0	0	0	0	0	0	0	0	0.001	0.001	0	1	1
AC012005.1	0	0	0	0	0	0	0	0	0.001	0.001	0	1	1
AC012005.2	0	0	0	0	0	0	0	0	0.001	0.001	0	1	1
AC012005.3	0	0	0.42	0.45	0	0	0.56	0.56	0.001	0.56	9.12928	0.243864	0.566808
AC012005.4	0	0	0	0	0	0	0	0	0.001	0.001	0	1	1
AC012047.1	0	0	0	0	0	0	0	0	0.001	0.001	0	1	1
AC012065.4	0	0	0	0	0	0	0	0	0.001	0.001	0	1	1
AC012065.5	0	0	0	0	0	0	0	0	0.001	0.001	0	1	1
AC012066.1	0	0	0	0	0	0	0	0	0.001	0.001	0	1	1
AC012074.2	0	0	0	0	0	0	0	0	0.001	0.001	0	1	1
AC012075.1	0	1.05	0	0	0	1.2	0	0	0.6	0.001	-9.22882	0.243395	0.566045
AC012075.2	0	0	0	0	0	0	0	0	0.001	0.001	0	1	1
AC012078.2	0	0	0	0	0	0	0	0	0.001	0.001	0	1	1
AC012119.1	0	0	0	0	0	0	0	0	0.001	0.001	0	1	1
AC012123.1	0	0	0	0	0	0	0	0	0.001	0.001	0	1	1
AC012146.7	1.09	4.75	4.28	10.37	1.13	5.41	5.68	12.95	3.27	9.315	1.51027	0.0229334	0.117361
AC012150.1	0	0	0	0	0	0	0	0	0.001	0.001	0	1	1
AC012168.1	0	0	0	0	0	0	0	0	0.001	0.001	0	1	1
AC012175.1	0	0	0	0	0	0	0	0	0.001	0.001	0	1	1
AC012181.1	0	0	0	0	0	0	0	0	0.001	0.001	0	1	1
AC012181.2	0	0	0	0	0	0	0	0	0.001	0.001	0	1	1
AC012306.2	0	0	0	0	0	0	0	0	0.001	0.001	0	1	1
AC012307.2	0	0	0	0	0	0	0	0	0.001	0.001	0	1	1
AC012314.19	0	0	0	0	0	0	0	0	0.001	0.001	0	1	1
AC012314.20	0	0	0	0	0	0	0	0	0.001	0.001	0	1	1
AC012314.8	0	0.03	0	0	0	0.03	0	0	0.015	0.001	-3.90689	0.843684	0.931659
AC012322.1	1.16	1.18	3.67	2.27	1.2	1.34	4.87	2.84	1.27	3.855	1.6019	0.125819	0.384234
AC012353.1	0	0	0	28.62	0	0	0	35.75	0.001	17.875	14.1257	4.25e-10	2.42e-08
AC012354.6	0	0	0	0.08	0	0	0	0.1	0.001	0.05	5.64386	0.730709	0.888619
AC012354.8	0	0	0	0.72	0	0	0	0.9	0.001	0.45	8.81378	0.30182	0.630563
AC012358.4	0	0	0	0.16	0	0	0	0.2	0.001	0.1	6.64386	0.626437	0.845381
AC012358.7	0	0	0	0	0	0	0	0	0.001	0.001	0	1	1
AC012358.8	0	0.48	1.44	1.12	0	0.55	1.91	1.4	0.275	1.655	2.58933	0.164943	0.455645
AC012360.1	0	0	215.66	153.76	0	0	286.05	192.05	0.001	239.05	17.867	1.21e-31	8.79e-28
AC012360.4	0	0	0.38	0.41	0	0	0.5	0.51	0.001	0.505	8.98014	0.266823	0.594314
AC012360.6	0	0	0	0.34	0	0	0	0.42	0.001	0.21	7.71425	0.477984	0.764957
AC012361.1	0	0	0	0	0	0	0	0	0.001	0.001	0	1	1
AC012362.3	0	0	0	0	0	0	0	0	0.001	0.001	0	1	1
AC012363.1	0	0	0	0	0	0	0	0	0.001	0.001	0	1	1
AC012363.13	0	0	0	0	0	0	0	0	0.001	0.001	0	1	1
AC012363.2	0	0	0	0	0	0	0	0	0.001	0.001	0	1	1
AC012363.4	2.44	1.77	3.3	11.46	2.53	2.02	4.38	14.31	2.275	9.345	2.03833	0.00530534	0.037669
AC012363.7	0	0	0	0	0	0	0	0	0.001	0.001	0	1	1
AC012363.8	0	0	0	0	0	0	0	0	0.001	0.001	0	1	1
AC012365.1	0	0	0	0	0	0	0	0	0.001	0.001	0	1	1
AC012368.1	0	0	0	0	0	0	0	0	0.001	0.001	0	1	1
AC012370.2	0	0	0	0	0	0	0	0	0.001	0.001	0	1	1
AC012370.3	0	0	1.11	0	0	0	1.47	0	0.001	0.735	9.5216	0.176337	0.474615
AC012414.1	0	0	0	0	0	0	0	0	0.001	0.001	0	1	1
AC012442.5	0	0	0	0	0	0	0	0	0.001	0.001	0	1	1
AC012442.6	0	0	0	0	0	0	0	0	0.001	0.001	0	1	1
AC012445.1	0	0	0	0	0	0	0	0	0.001	0.001	0	1	1
AC012451.1	0	0	0	0	0	0	0	0	0.001	0.001	0	1	1
AC012454.4	0.4	0	0	0	0.41	0	0	0	0.205	0.001	-7.67948	0.496583	0.776726
AC012456.3	0	0	0	0	0	0	0	0	0.001	0.001	0	1	1
AC012456.4	0	0	0	0	0	0	0	0	0.001	0.001	0	1	1
AC012462.1	0	0	0	0	0	0	0	0	0.001	0.001	0	1	1
AC012462.2	0	0	0	0	0	0	0	0	0.001	0.001	0	1	1
AC012462.3	0	0	0	0	0	0	0	0	0.001	0.001	0	1	1
AC012476.1	0	0	0	0	0	0	0	0	0.001	0.001	0	1	1
AC012485.2	0	0	0	0	0	0	0	0	0.001	0.001	0	1	1
AC012493.1	0	0	0	0	0	0	0	0	0.001	0.001	0	1	1
AC012494.1	0	0	0	0	0	0	0	0	0.001	0.001	0	1	1
AC012497.2	0	0	0	0	0	0	0	0	0.001	0.001	0	1	1
AC012499.1	0	0	0	0	0	0	0	0	0.001	0.001	0	1	1
AC012500.1	0	0	0	0	0	0	0	0	0.001	0.001	0	1	1
AC012501.2	0	0	0	0	0	0	0	0	0.001	0.001	0	1	1
AC012501.3	0	0	0	0	0	0	0	0	0.001	0.001	0	1	1
AC012506.1	0	0	0	0	0	0	0	0	0.001	0.001	0	1	1
AC012506.2	0	0	0	0	0	0	0	0	0.001	0.001	0	1	1
AC012506.3	2.73	1.19	0	4	2.83	1.36	0	5	2.095	2.5	0.254978	0.816205	0.921027
AC012506.4	5.78	3.49	5.15	2.24	6	3.97	6.83	2.8	4.985	4.815	-0.0500577	0.945111	0.974607
AC012507.3	0	0	0	0	0	0	0	0	0.001	0.001	0	1	1
AC012507.4	0	0	0	0	0	0	0	0	0.001	0.001	0	1	1
AC012512.1	0.3	0	0	0	0.31	0	0	0	0.155	0.001	-7.27612	0.556002	0.811725
AC012513.4	0	0	0	0	0	0	0	0	0.001	0.001	0	1	1
AC012513.6	0	0	0	0	0	0	0	0	0.001	0.001	0	1	1
AC012531.25	0	0	0	0	0	0	0	0	0.001	0.001	0	1	1
AC012593.1	0	0.35	0.29	0	0	0.4	0.38	0	0.2	0.19	-0.0740006	0.991595	0.996388
AC012594.1	0	0	0	0.13	0	0	0	0.16	0.001	0.08	6.32193	0.660844	0.859416
AC012603.1	0	0	0	0	0	0	0	0	0.001	0.001	0	1	1
AC012603.2	0	0	0	0	0	0	0	0	0.001	0.001	0	1	1
AC012613.2	0	0	0	0	0	0	0	0	0.001	0.001	0	1	1
AC012627.1	0	0	0	0	0	0	0	0	0.001	0.001	0	1	1
AC012640.1	0	0	0	0	0	0	0	0	0.001	0.001	0	1	1
AC012667.1	0	0	0	0	0	0	0	0	0.001	0.001	0	1	1
AC012668.1	0	0	0	0	0	0	0	0	0.001	0.001	0	1	1
AC012668.2	0.93	3.28	1.33	5.12	0.96	3.74	1.76	6.39	2.35	4.075	0.794139	0.372424	0.69297
AC012668.3	0	0	0	0	0	0	0	0	0.001	0.001	0	1	1
AC012671.1	0	0	0	0	0	0	0	0	0.001	0.001	0	1	1
AC012671.2	0	0	0	0	0	0	0	0	0.001	0.001	0	1	1
AC012671.3	0	0	0	0	0	0	0	0	0.001	0.001	0	1	1
AC012671.4	0	0	0	0	0	0	0	0	0.001	0.001	0	1	1
AC013248.2	0	0	0	0	0	0	0	0	0.001	0.001	0	1	1
AC013251.1	0	0	0	0	0	0	0	0	0.001	0.001	0	1	1
AC013262.1	0	0	0	0	0	0	0	0	0.001	0.001	0	1	1
AC013264.2	0	0	0	0	0	0	0	0	0.001	0.001	0	1	1
AC013267.1	0	0	0	0	0	0	0	0	0.001	0.001	0	1	1
AC013268.1	0	0	0	0	0	0	0	0	0.001	0.001	0	1	1
AC013268.3	0	0.52	0.29	0.36	0	0.59	0.38	0.45	0.295	0.415	0.492396	0.848695	0.934592
AC013268.4	0	0	0	0	0	0	0	0	0.001	0.001	0	1	1
AC013269.3	0	0	0	0	0	0	0	0	0.001	0.001	0	1	1
AC013269.4	0	0	0	0	0	0	0	0	0.001	0.001	0	1	1
AC013269.5	0	0	0	0	0	0	0	0	0.001	0.001	0	1	1
AC013271.3	4.24	4.2	0	0	4.4	4.78	0	0	4.59	0.001	-12.1643	0.00130055	0.0119318
AC013275.2	0	0	0	0	0	0	0	0	0.001	0.001	0	1	1
AC013286.1	0	0	0	0	0	0	0	0	0.001	0.001	0	1	1
AC013399.3	0	0	0	0	0	0	0	0	0.001	0.001	0	1	1
AC013401.1	0	0	0	0	0	0	0	0	0.001	0.001	0	1	1
AC013401.2	0	0	0	0	0	0	0	0	0.001	0.001	0	1	1
AC013402.1	0	0	0	0	0	0	0	0	0.001	0.001	0	1	1
AC013402.3	0	0	0	0	0	0	0	0	0.001	0.001	0	1	1
AC013402.4	0	0	0	0	0	0	0	0	0.001	0.001	0	1	1
AC013402.5	0	0	0	0	0	0	0	0	0.001	0.001	0	1	1
AC013403.13	0	0	0	0	0	0	0	0	0.001	0.001	0	1	1
AC013404.1	0	0	0	0	0	0	0	0	0.001	0.001	0	1	1
AC013406.1	0	0	0	0	0	0	0	0	0.001	0.001	0	1	1
AC013409.1	0	0	0	0	0	0	0	0	0.001	0.001	0	1	1
AC013410.1	0	0	0	0	0	0	0	0	0.001	0.001	0	1	1
AC013410.2	0	0	0	0	0	0	0	0	0.001	0.001	0	1	1
AC013429.4	0	0	0	0	0	0	0	0	0.001	0.001	0	1	1
AC013429.5	0	0	0	0	0	0	0	0	0.001	0.001	0	1	1
AC013436.6	0	0	0	0	0	0	0	0	0.001	0.001	0	1	1
AC013437.6	0	0	0	0	0	0	0	0	0.001	0.001	0	1	1
AC013437.7	0	0	0	0	0	0	0	0	0.001	0.001	0	1	1
AC013439.4	7.17	4.56	1.76	2.49	7.44	5.19	2.33	3.11	6.315	2.72	-1.21518	0.118259	0.36963
AC013442.1	0	0	0	0	0	0	0	0	0.001	0.001	0	1	1
AC013444.1	0	0	0	0	0	0	0	0	0.001	0.001	0	1	1
AC013444.2	0	0	0	0	0	0	0	0	0.001	0.001	0	1	1
AC013448.1	0	0	0	0	0	0	0	0	0.001	0.001	0	1	1
AC013448.2	0	0	0	0	0	0	0	0	0.001	0.001	0	1	1
AC013448.3	0	0	0	0	0	0	0	0	0.001	0.001	0	1	1
AC013460.1	0	0	0	0	0	0	0	0	0.001	0.001	0	1	1
AC013461.1	6.23	14.15	13.77	19.75	6.46	16.11	18.26	24.67	11.285	21.465	0.92758	0.049134	0.205795
AC013463.2	8.82	4.71	0.34	1.71	9.15	5.36	0.45	2.14	7.255	1.295	-2.48602	0.00614086	0.0423343
AC013467.1	0	0	0	0	0	0	0	0	0.001	0.001	0	1	1
AC013470.6	0	0.27	0	0	0	0.31	0	0	0.155	0.001	-7.27612	0.55415	0.810975
AC013470.8	0	0	0	0	0	0	0	0	0.001	0.001	0	1	1
AC013472.3	0	0.23	0.19	0	0	0.26	0.25	0	0.13	0.125	-0.0565835	0.992388	0.996635
AC013472.4	0	0	0	0	0	0	0	0	0.001	0.001	0	1	1
AC013474.4	0	0	0	0	0	0	0	0	0.001	0.001	0	1	1
AC013476.1	0	0	0	0	0	0	0	0	0.001	0.001	0	1	1
AC013477.1	0	0	0	0	0	0	0	0	0.001	0.001	0	1	1
AC013480.1	0	0	0	0	0	0	0	0	0.001	0.001	0	1	1
AC013480.2	0	0	0	0	0	0	0	0	0.001	0.001	0	1	1
AC013549.1	0	0	0	0	0	0	0	0	0.001	0.001	0	1	1
AC013553.1	0	0	0	0	0	0	0	0	0.001	0.001	0	1	1
AC013660.1	0	0	0	0	0	0	0	0	0.001	0.001	0	1	1
AC013701.1	0	0	0	0	0	0	0	0	0.001	0.001	0	1	1
AC013722.1	0	0	0	0	0	0	0	0	0.001	0.001	0	1	1
AC013727.1	0	0	0	0	0	0	0	0	0.001	0.001	0	1	1
AC013727.2	0	0	0	0	0	0	0	0	0.001	0.001	0	1	1
AC013733.3	0	0	0	0	0	0	0	0	0.001	0.001	0	1	1
AC013733.4	0	0	0	0	0	0	0	0	0.001	0.001	0	1	1
AC013734.1	0	0	0	0	0	0	0	0	0.001	0.001	0	1	1
AC013737.1	0	0	0	0	0	0	0	0	0.001	0.001	0	1	1
AC013738.1	0	0	0	0	0	0	0	0	0.001	0.001	0	1	1
AC013751.1	0	0	0	0	0	0	0	0	0.001	0.001	0	1	1
AC015600.1	0	0	0	0	0	0	0	0	0.001	0.001	0	1	1
AC015688.3	0	0	0	0	0	0	0	0	0.001	0.001	0	1	1
AC015691.13	5.98	8.48	3.47	5.39	6.2	9.66	4.6	6.73	7.93	5.665	-0.485245	0.426212	0.733057
AC015720.1	0	0	0	0	0	0	0	0	0.001	0.001	0	1	1
AC015726.1	0	0	0	0	0	0	0	0	0.001	0.001	0	1	1
AC015818.6	0	0	0	0	0	0	0	0	0.001	0.001	0	1	1
AC015820.1	0	0	0	0	0	0	0	0	0.001	0.001	0	1	1
AC015849.12	0	0	0	0	0	0	0	0	0.001	0.001	0	1	1
AC015849.13	0	0	0	0	0	0	0	0	0.001	0.001	0	1	1
AC015849.14	0	0	0	0	0	0	0	0	0.001	0.001	0	1	1
AC015849.16	0	0	0.11	0.12	0	0	0.15	0.15	0.001	0.15	7.22882	0.549132	0.807677
AC015849.19	0	0	0	0	0	0	0	0	0.001	0.001	0	1	1
AC015849.2	0	0	0	0	0	0	0	0	0.001	0.001	0	1	1
AC015883.1	0	0	0	0	0	0	0	0	0.001	0.001	0	1	1
AC015884.1	0	0	0	0	0	0	0	0	0.001	0.001	0	1	1
AC015909.1	0	0	0	0	0	0	0	0	0.001	0.001	0	1	1
AC015922.5	1.12	0	0	0	1.16	0	0	0	0.58	0.001	-9.17991	0.255272	0.580735
AC015922.6	16.11	11.21	0	4.77	16.71	12.77	0	5.96	14.74	2.98	-2.30635	0.000481249	0.0051896
AC015922.7	0	0	0	0	0	0	0	0	0.001	0.001	0	1	1
AC015923.1	0	0	0	0	0	0	0	0	0.001	0.001	0	1	1
AC015923.2	0	0	0	0	0	0	0	0	0.001	0.001	0	1	1
AC015933.2	5.08	0.54	23	43.68	5.27	0.61	30.51	54.56	2.94	42.535	3.85476	3.84e-10	2.23e-08
AC015936.3	0	0	0	0	0	0	0	0	0.001	0.001	0	1	1
AC015969.3	0	0	0	0	0	0	0	0	0.001	0.001	0	1	1
AC015971.1	0	0	0	0	0	0	0	0	0.001	0.001	0	1	1
AC015971.2	0	0	0	0	0	0	0	0	0.001	0.001	0	1	1
AC015971.3	0	0	0	0	0	0	0	0	0.001	0.001	0	1	1
AC015977.5	0	0	0	0	0	0	0	0	0.001	0.001	0	1	1
AC015977.6	0	0	0	0	0	0	0	0	0.001	0.001	0	1	1
AC015987.1	56.83	101.16	69.79	57.15	58.95	115.2	92.57	71.38	87.075	81.975	-0.0870746	0.944565	0.974479
AC016113.1	0	0	0	0	0	0	0	0	0.001	0.001	0	1	1
AC016142.1	0	0	0	0	0	0	0	0	0.001	0.001	0	1	1
AC016194.1	0	0	0	0	0	0	0	0	0.001	0.001	0	1	1
AC016292.1	0	0	0	0	0	0	0	0	0.001	0.001	0	1	1
AC016292.3	0	0	0.81	0	0	0	1.07	0	0.001	0.535	9.0634	0.248072	0.572531
AC016405.1	0	0	0	0	0	0	0	0	0.001	0.001	0	1	1
AC016543.1	0	0	0	0	0	0	0	0	0.001	0.001	0	1	1
AC016549.1	0	0	0	0	0	0	0	0	0.001	0.001	0	1	1
AC016561.1	0	0	0	0	0	0	0	0	0.001	0.001	0	1	1
AC016575.1	0	0	0	0	0	0	0	0	0.001	0.001	0	1	1
AC016576.1	0	0	0	0	0	0	0	0	0.001	0.001	0	1	1
AC016577.1	0	0	0	0	0	0	0	0	0.001	0.001	0	1	1
AC016582.2	2	0.86	1.73	0.53	2.07	0.98	2.29	0.66	1.525	1.475	-0.0480943	0.97168	0.98816
AC016597.1	0	0	0	0	0	0	0	0	0.001	0.001	0	1	1
AC016629.3	0	0.41	0.61	0	0	0.47	0.81	0	0.235	0.405	0.785261	0.77068	0.904487
AC016629.7	0	0	0	0	0	0	0	0	0.001	0.001	0	1	1
AC016644.1	0	0	0	0	0	0	0	0	0.001	0.001	0	1	1
AC016656.1	0	0	0	0	0	0	0	0	0.001	0.001	0	1	1
AC016670.1	0	0	0	0	0	0	0	0	0.001	0.001	0	1	1
AC016682.1	0.84	0	0	0	0.87	0	0	0	0.435	0.001	-8.76487	0.324513	0.651953
AC016683.5	0	0	0	0	0	0	0	0	0.001	0.001	0	1	1
AC016691.2	0	0	0	0	0	0	0	0	0.001	0.001	0	1	1
AC016694.2	0	0	0	0	0	0	0	0	0.001	0.001	0	1	1
AC016696.1	0	0	0	0	0	0	0	0	0.001	0.001	0	1	1
AC016700.2	0	0	0.69	0	0	0	0.92	0	0.001	0.46	8.84549	0.286397	0.61573
AC016700.4	0	0	0	0	0	0	0	0	0.001	0.001	0	1	1
AC016700.5	0	0	0	0	0	0	0	0	0.001	0.001	0	1	1
AC016700.6	0	0	0	0	0	0	0	0	0.001	0.001	0	1	1
AC016706.1	0	0	0	0	0	0	0	0	0.001	0.001	0	1	1
AC016708.2	0	0	0	0	0	0	0	0	0.001	0.001	0	1	1
AC016710.1	0	0	0	0	0	0	0	0	0.001	0.001	0	1	1
AC016712.1	0	0	0	0	0	0	0	0	0.001	0.001	0	1	1
AC016712.2	0	0	0	0	0	0	0	0	0.001	0.001	0	1	1
AC016712.3	0	0	0	0	0	0	0	0	0.001	0.001	0	1	1
AC016716.1	0	0	0	0	0	0	0	0	0.001	0.001	0	1	1
AC016716.2	0	0	0	0	0	0	0	0	0.001	0.001	0	1	1
AC016717.1	0	0	0	0	0	0	0	0	0.001	0.001	0	1	1
AC016722.3	0	0	0	0	0	0	0	0	0.001	0.001	0	1	1
AC016722.4	0	0	0	0	0	0	0	0	0.001	0.001	0	1	1
AC016723.4	1.39	1.83	0.5	0.45	1.44	2.08	0.66	0.56	1.76	0.61	-1.52869	0.325462	0.652838
AC016724.6	0	0	0	0	0	0	0	0	0.001	0.001	0	1	1
AC016727.1	0	0	0	0	0	0	0	0	0.001	0.001	0	1	1
AC016727.3	0	0	0	0	0	0	0	0	0.001	0.001	0	1	1
AC016730.1	0.74	7.44	16.84	16.78	0.77	8.47	22.34	20.96	4.62	21.65	2.2284	6.38e-05	0.000930304
AC016730.2	0	0	0	0	0	0	0	0	0.001	0.001	0	1	1
AC016732.2	0	0	0	0	0	0	0	0	0.001	0.001	0	1	1
AC016734.1	0	0	0	0	0	0	0	0	0.001	0.001	0	1	1
AC016734.2	0	0	0	0	0	0	0	0	0.001	0.001	0	1	1
AC016735.1	0	0	0	0	0	0	0	0	0.001	0.001	0	1	1
AC016735.2	2.48	1.87	2.6	1.87	2.57	2.13	3.45	2.34	2.35	2.895	0.300903	0.757772	0.899511
AC016735.3	0	0	0	0	0	0	0	0	0.001	0.001	0	1	1
AC016738.3	0	0	0	0	0	0	0	0	0.001	0.001	0	1	1
AC016738.4	0	0	0.18	0.06	0	0	0.24	0.07	0.001	0.155	7.27612	0.534767	0.798272
AC016739.1	96.98	0	0	0	100.6	0	0	0	50.3	0.001	-15.6183	6.55e-13	7.61e-11
AC016739.2	0	0	0	0	0	0	0	0	0.001	0.001	0	1	1
AC016743.1	0	0	0	0	0	0	0	0	0.001	0.001	0	1	1
AC016745.3	0	0	0	0	0	0	0	0	0.001	0.001	0	1	1
AC016747.1	0	0	0	0	0	0	0	0	0.001	0.001	0	1	1
AC016747.3	14.71	13.18	10.42	14.12	15.26	15.01	13.82	17.64	15.135	15.73	0.05563	0.915127	0.961073
AC016751.2	0	0	0	0	0	0	0	0	0.001	0.001	0	1	1
AC016751.3	0	0	0	0	0	0	0	0	0.001	0.001	0	1	1
AC016753.1	0	0	0	0	0	0	0	0	0.001	0.001	0	1	1
AC016753.2	0	0	0	0	0	0	0	0	0.001	0.001	0	1	1
AC016757.3	0	0	0	0	0	0	0	0	0.001	0.001	0	1	1
AC016764.1	0	0	0	0	0	0	0	0	0.001	0.001	0	1	1
AC016768.1	0	0	0	0	0	0	0	0	0.001	0.001	0	1	1
AC016772.4	0	0	0	0	0	0	0	0	0.001	0.001	0	1	1
AC016819.1	0	0	0	0	0	0	0	0	0.001	0.001	0	1	1
AC016821.1	0	0	0	0	0	0	0	0	0.001	0.001	0	1	1
AC016821.2	0	0	0	0	0	0	0	0	0.001	0.001	0	1	1
AC016831.3	0	0	0	0	0	0	0	0	0.001	0.001	0	1	1
AC016831.5	0	0	0	0	0	0	0	0	0.001	0.001	0	1	1
AC016831.6	0	0	0	0	0	0	0	0	0.001	0.001	0	1	1
AC016831.7	0	0	0	0	0	0	0	0	0.001	0.001	0	1	1
AC016866.1	0	0	0	0	0	0	0	0	0.001	0.001	0	1	1
AC016894.1	0	0	0	0	0	0	0	0	0.001	0.001	0	1	1
AC016903.1	0	0	0	0	0	0	0	0	0.001	0.001	0	1	1
AC016903.2	3.21	1.92	2.49	4.02	3.33	2.19	3.3	5.02	2.76	4.16	0.591915	0.489958	0.772675
AC016907.1	0	0	0	0	0	0	0	0	0.001	0.001	0	1	1
AC016907.2	0	0	0	0	0	0	0	0	0.001	0.001	0	1	1
AC016907.3	0.23	0.7	2.6	3.64	0.24	0.8	3.45	4.55	0.52	4	2.94342	0.0217544	0.112594
AC016908.1	0	0	0	0	0	0	0	0	0.001	0.001	0	1	1
AC016909.1	0	0	0	0	0	0	0	0	0.001	0.001	0	1	1
AC016909.2	0	0	0	0	0	0	0	0	0.001	0.001	0	1	1
AC016910.1	0	0	0	0	0	0	0	0	0.001	0.001	0	1	1
AC016912.3	0.82	0	0	1.55	0.85	0	0	1.94	0.425	0.97	1.19052	0.555558	0.811725
AC016959.1	0	0	0	0	0	0	0	0	0.001	0.001	0	1	1
AC016970.1	0	0	0	0	0	0	0	0	0.001	0.001	0	1	1
AC016987.1	0	0	0	0	0	0	0	0	0.001	0.001	0	1	1
AC016993.1	0	0	0	0	0	0	0	0	0.001	0.001	0	1	1
AC016994.2	0	0	0	0	0	0	0	0	0.001	0.001	0	1	1
AC016995.3	2.32	1.74	3.05	6.6	2.41	1.98	4.05	8.24	2.195	6.145	1.48519	0.0701105	0.262295
AC016999.2	0	0	0	0	0	0	0	0	0.001	0.001	0	1	1
AC017002.1	0	0	0	0	0	0	0	0	0.001	0.001	0	1	1
AC017002.2	0	0	0	0	0	0	0	0	0.001	0.001	0	1	1
AC017002.4	0.79	0.11	0	0	0.82	0.13	0	0	0.475	0.001	-8.89178	0.304253	0.633526
AC017006.2	0	0.99	0	0	0	1.13	0	0	0.565	0.001	-9.14211	0.25733	0.58249
AC017006.3	0	0.77	2	0	0	0.88	2.65	0	0.44	1.325	1.59042	0.358094	0.682117
AC017019.1	0	0	0	0	0	0	0	0	0.001	0.001	0	1	1
AC017020.1	0	0	0	0	0	0	0	0	0.001	0.001	0	1	1
AC017020.2	0	0	0	0	0	0	0	0	0.001	0.001	0	1	1
AC017028.1	0	0	0	0	0	0	0	0	0.001	0.001	0	1	1
AC017028.10	0	0	0	0	0	0	0	0	0.001	0.001	0	1	1
AC017028.11	0	0	0	0	0	0	0	0	0.001	0.001	0	1	1
[truncated: 56,712 more rows]

## Sheet: Legend
Differetial expression gene of NT vs. U0126-treated human oocyte using RNA-seq
