# Supplementary material for: Biallelic mutations in MOS cause female infertility characterized by human early embryonic arrest and fragmentation
Source: EMBO Mol Med. 2021 Nov 15;13(12):e14887. doi: 10.15252/emmm.202114887 (PMC8649871; doi:10.15252/emmm.202114887)
Supplement: Supplementary file 10 — Source Data for Figure 5 [file EMMM-13-e14887-s004.zip › EMM-2021-14887_SDataFig5/Figure 5D GO-U0126 MOS.xlsx]

## Sheet: GO_Overlapped
u0126 vs NT Up GO BP
Term	Count	%	PValue		U0126	Mos mutant
GO:0070125~mitochondrial translational elongation	51	1.39841	2.78501e-17		16.5552	23.9897
GO:0070126~mitochondrial translational termination	50	1.37099	4.56452e-16		15.3406	22.6728
GO:0032981~mitochondrial respiratory chain complex I assembly	40	1.09679	8.99095e-15		14.0462	26.2742
GO:0006120~mitochondrial electron transport, NADH to ubiquinone	30	0.822594	1.18911e-10		9.92478	22.7267
GO:0000398~mRNA splicing, via spliceosome	79	2.16616	4.68861e-10		9.32896	3.88535
GO:0043161~proteasome-mediated ubiquitin-dependent protein catabolic process	67	1.83713	2.88596e-07		6.53971	3.26736
GO:0006626~protein targeting to mitochondrion	20	0.548396	6.78826e-07		6.16824
GO:0006412~translation	77	2.11132	1.30405e-06		5.88471	15.2876
GO:0006406~mRNA export from nucleus	38	1.04195	4.20631e-06		5.3761
GO:0048208~COPII vesicle coating	27	0.740335	5.77353e-06		5.23856	2.9501
GO:0016236~macroautophagy	31	0.850014	7.50167e-06		5.12484
GO:0033617~mitochondrial respiratory chain complex IV assembly	12	0.329038	1.04012e-05		4.98291	2.93405
GO:0070584~mitochondrion morphogenesis	13	0.356457	1.48521e-05		4.82821
GO:0006888~ER to Golgi vesicle-mediated transport	51	1.39841	2.54655e-05		4.59405	4.4137
GO:0007067~mitotic nuclear division	70	1.91939	6.31402e-05		4.19969
GO:0032543~mitochondrial translation	16	0.438717	0.000726872		3.13854	5.5666
GO:0045047~protein targeting to ER	7	0.191939	0.00165096		2.78226
GO:0007059~chromosome segregation	22	0.603236	0.00620911		2.20697
MOS Up GO BP
Term	Count	%	PValue
GO:0032981~mitochondrial respiratory chain complex I assembly	40	2.43309	5.31899e-27		26.2742
GO:0070125~mitochondrial translational elongation	44	2.6764	1.02399e-24		23.9897
GO:0006120~mitochondrial electron transport, NADH to ubiquinone	33	2.0073	1.87616e-23		22.7267
GO:0070126~mitochondrial translational termination	43	2.61557	2.12429e-23		22.6728
GO:0006412~translation	64	3.89294	5.15711e-16		15.2876
GO:0006754~ATP biosynthetic process	14	0.851582	1.37285e-07		6.86238
GO:0042776~mitochondrial ATP synthesis coupled proton transport	12	0.729927	1.74254e-07		6.75882
GO:0032543~mitochondrial translation	14	0.851582	2.71268e-06		5.5666
GO:1902600~hydrogen ion transmembrane transport	18	1.09489	5.04268e-06		5.29734
GO:0006283~transcription-coupled nucleotide-excision repair	20	1.21655	5.40504e-06		5.2672
GO:0006123~mitochondrial electron transport, cytochrome c to oxygen	10	0.608273	1.17918e-05		4.92842
GO:0031145~anaphase-promoting complex-dependent catabolic process	20	1.21655	1.50305e-05		4.82303
GO:0051437~positive regulation of ubiquitin-protein ligase activity involved in regulation of mitotic cell cycle transition	19	1.15572	3.12686e-05		4.50489
GO:0009060~aerobic respiration	12	0.729927	3.80725e-05		4.41939
GO:0006888~ER to Golgi vesicle-mediated transport	30	1.82482	3.85747e-05		4.4137
GO:0051436~negative regulation of ubiquitin-protein ligase activity involved in mitotic cell cycle	18	1.09489	4.43796e-05		4.35282
GO:0006281~DNA repair	38	2.31144	8.72597e-05		4.05919
GO:0000398~mRNA splicing, via spliceosome	36	2.18978	0.000130211		3.88535
GO:0015986~ATP synthesis coupled proton transport	9	0.547445	0.000223036		3.65162
GO:0030163~protein catabolic process	12	0.729927	0.000337793		3.47135
GO:0045047~protein targeting to ER	6	0.364964	0.000347941		3.45849
GO:0006099~tricarboxylic acid cycle	10	0.608273	0.000357656		3.44653
GO:0021762~substantia nigra development	13	0.790754	0.000460626		3.33665
GO:0006368~transcription elongation from RNA polymerase II promoter	18	1.09489	0.00052824		3.27717
GO:0043161~proteasome-mediated ubiquitin-dependent protein catabolic process	32	1.94647	0.0005403		3.26736
GO:0000302~response to reactive oxygen species	11	0.6691	0.00092116		3.03566
GO:0070979~protein K11-linked ubiquitination	9	0.547445	0.00107025		2.97052
GO:0048208~COPII vesicle coating	14	0.851582	0.00112176		2.9501
GO:0033617~mitochondrial respiratory chain complex IV assembly	7	0.425791	0.001164		2.93405
GO:0016255~attachment of GPI anchor to protein	5	0.304136	0.00128045		2.89264
GO:0045454~cell redox homeostasis	16	0.973236	0.00128611		2.89072
GO:0006406~mRNA export from nucleus	17	1.03406	0.00710108		2.14868
GO:0007059~chromosome segregation	11	0.6691	0.0492121		1.30793
GO_up	U0126	MOS
chromosome segregation	2.20697	1.30793
Mitochondrial translation	3.13854	5.5666
ER to Golgi vesicle-mediated transport	4.59405	4.4137
Mitochondrial respiratory chain complex IV assembly	4.98291	2.93405
COPII vesicle coating	5.23856	2.9501
mRNA export from nucleus	5.3761	2.14868
Translation	5.88471	15.2876
Proteasome-mediated ubiquitin-dependent protein catabolic process	6.53971	3.26736
mRNA splicing, via spliceosome	9.32896	3.88535
Mitochondrial electron transport, NADH to ubiquinone	9.92478	22.7267
mitochondrial respiratory chain complex I assembly	14.0462	26.2742
mitochondrial translational termination	15.3406	22.6728
mitochondrial translational elongation	16.5552	23.9897

## Sheet: U0126 vs NT_Up_GO
Category	Term	Count	%	PValue	Genes	List Total	Pop Hits	Pop Total	Fold Enrichment	Bonferroni	Benjamini	FDR
GOTERM_BP_DIRECT	GO:0070125~mitochondrial translational elongation	51	1.39841	2.79e-17	MRPS17, MRPS14, MRPS12, MRPL38, MRPL36, MRPL37, MRPL34, MRPL32, MRPL33, MRPL41, MRPL9, MRPS28, TSFM, MRPS25, MRPS22, MRPS23, MRPS18A, MRPS21, MRPL47, MRPL48, MRPS7, MRPL45, MRPL46, MRPL43, TUFM, MRPL52, MRPL53, MRPL50, MRPS9, MRPL51, AURKAIP1, DAP3, MRPS36, MRPS34, MRPS31, MRPL16, MRPL14, MRPS30, MRPL15, MRPL12, MRPL13, MRPL54, MRPL55, MRPL20, GADD45GIP1, MRPL27, MRPL28, MRPL23, MRPL24, MRPL21, M…	2999	85	16792	3.35952	1.61e-13	1.61e-13	1.6e-13
GOTERM_BP_DIRECT	GO:0070126~mitochondrial translational termination	50	1.37099	4.56e-16	MRPS17, MRPS14, MRPS12, MRPL38, MRPL36, MRPL37, MRPL34, MRPL32, MRPL33, MRPL41, MRPL9, MRPS28, MRPS25, MRPS22, MRPS23, MRPS18A, MRPS21, MRPL47, MRPL48, MRPS7, MRPL45, MRPL46, MRPL43, MRPL52, MRPL53, MRPL50, MRPS9, MRPL51, AURKAIP1, MRRF, DAP3, MRPS36, MRPS34, MRPS31, MRPL16, MRPL14, MRPS30, MRPL15, MRPL12, MRPL13, MRPL54, MRPL55, MRPL20, GADD45GIP1, MRPL27, MRPL28, MRPL23, MRPL24, MRPL21, MRPL22	2999	86	16792	3.25535	2.56e-12	1.32e-12	1.31e-12
GOTERM_BP_DIRECT	GO:0032981~mitochondrial respiratory chain complex I assembly	40	1.09679	8.99e-15	NDUFB9, NDUFB7, NDUFB10, NDUFA11, NDUFB11, NDUFA12, NDUFB4, NDUFA10, NDUFB3, NDUFB2, NDUFB1, ECSIT, NDUFV2, NDUFV1, NDUFA9, NDUFA8, NDUFA7, COA1, NDUFA5, NUBPL, NDUFA3, NDUFA2, NDUFA1, NDUFC2, NDUFC1, BCS1L, NDUFS8, NDUFAF6, NDUFS7, NDUFAF7, NDUFS6, NDUFAF4, NDUFS5, NDUFAF5, NDUFAB1, NDUFS4, NDUFAF2, NDUFS3, NDUFAF3, TMEM126B	2999	63	16792	3.55505	5.19e-11	1.73e-11	1.73e-11
GOTERM_BP_DIRECT	GO:0006120~mitochondrial electron transport, NADH to ubiquinone	30	0.822594	1.19e-10	NDUFB9, NDUFB7, NDUFB10, NDUFA11, NDUFB11, NDUFA12, NDUFB4, NDUFA10, NDUFB3, NDUFB2, NDUFB1, NDUFV2, NDUFV1, NDUFA9, NDUFA8, NDUFA7, NDUFA5, NDUFA3, NDUFA2, NDUFA1, NDUFC2, NDUFC1, COQ9, NDUFS8, NDUFS7, NDUFS6, NDUFS5, NDUFAB1, NDUFS4, NDUFS3	2999	49	16792	3.42808	6.87e-07	1.72e-07	1.71e-07
GOTERM_BP_DIRECT	GO:0000398~mRNA splicing, via spliceosome	79	2.16616	4.69e-10	ISY1, TXNL4B, PDCD7, EIF4A3, HNRNPU, WDR83, CASC3, YBX1, PRPF19, SNRNP70, SNRPD1, RAVER2, TXNL4A, SNRNP35, CTNNBL1, SRRM2, RBM15, BUD31, PRPF40B, TFIP11, PLRG1, HNRNPUL1, SYF2, PSPC1, PRPF3, FRG1, SRSF2, SNRNP27, SRSF3, CD2BP2, SRSF4, GEMIN6, SNRPA1, SNRPE, HNRNPH2, SNRNP25, GEMIN7, CACTIN, SNRPC, SNRPA, SRSF9, SF3B4, U2AF1L5, SF3B5, SF3B3, DHX9, SRRT, U2AF1, SNU13, POLR2B, PCBP1, ZMAT5, PCBP2, P…	2999	222	16792	1.99251	2.71e-06	5.41e-07	5.4e-07
GOTERM_BP_DIRECT	GO:0043161~proteasome-mediated ubiquitin-dependent protein catabolic process	67	1.83713	2.89e-07	GSK3B, GSK3A, UBXN1, UBXN2A, ARRB2, PSMD8, PSMD6, UCHL1, MAEA, CDC23, KAT5, CDC26, SKP1, UBE2E1, UBE4B, KCTD2, KCTD5, RAD23B, RBX1, PSMA6, PSMA3, CDC34, UBE2R2, PSMA1, TBL1XR1, DDIT3, PSME4, PSME1, TRIM13, PLAA, RBCK1, KCTD17, PSMD12, VCP, ANAPC16, CUL3, FBXL22, PSMB7, ZNRF1, PSMB5, RNF139, HECTD3, PSMB1, PCBP2, BUB3, UBE2H, UBE2B, CSNK1A1, UBE2C, SIAH1, WWP1, BFAR, UBE2A, KLHL20, CUL4A, NSFL1C, …	2999	203	16792	1.84801	0.00166496	0.000278	0.000277
GOTERM_BP_DIRECT	GO:0006626~protein targeting to mitochondrion	20	0.548396	6.79e-07	DNAJC19, FIS1, MTX1, MTX2, TIMM9, MTERF4, TIMM13, AIP, TIMM22, TRNT1, TIMM10, MFF, TOMM22, TIMM10B, TOMM7, TIMM17B, MFN2, BID, FBXO7, TOMM5	2999	34	16792	3.29365	0.00391187	0.00056	0.000558
GOTERM_BP_DIRECT	GO:0006412~translation	77	2.11132	1.3e-06	MRPS17, SLC25A1, SLC25A3, RPL3, MRPS14, RPL34, MRPS12, MRPL36, MRPL37, MRPL34, YARS2, MRPL32, RPL6, RPL7, MRPL41, SLC25A48, RPL7A, RPL36AL, MRPL9, RPL23, RPL22, RPS6, DHPS, MRPS23, MRPS18A, SARS, MRPS2, MRPS21, MRPS7, MRPL43, MRPL52, ZNF90, MRPS9, MRPL51, SLC25A17, ANKRD42, NHP2, SLC25A53, SLC25A4, SLC25A11, MRRF, SLC25A14, MRPS36, RPL12, ASMT, RPL11, MRPL16, MRPL14, SNU13, MRPS30, MRPL15, MRPL13…	2999	253	16792	1.7041	0.00750129	0.000941	0.000939
GOTERM_BP_DIRECT	GO:0006406~mRNA export from nucleus	38	1.04195	4.21e-06	U2AF1L5, SLBP, ENY2, NUP205, NXT1, EIF4A3, U2AF1, CASC3, AAAS, SMG6, GLE1, NXF1, HHEX, ALKBH5, NUP85, NUP62, DHX38, AGFG1, RANBP2, CHTOP, NUP210, ALYREF, SHFM1, CPSF3, THOC3, NUP153, NUP93, ZC3H11A, SARNP, HNRNPA2B1, SRSF2, SRSF3, NUP35, SRSF4, RNPS1, NUP54, NUP58, SRSF9	2999	100	16792	2.1277	0.0239947	0.00269858	0.0026911
GOTERM_BP_DIRECT	GO:0048208~COPII vesicle coating	27	0.740335	5.77e-06	NAPA, GRIA1, RAB1A, MCFD2, TMED10, CUL3, RAB1B, GOSR2, USO1, TGFA, KLHL12, SCFD1, PPP6R1, TMED2, CD59, CTSC, NSF, TRAPPC2L, TRAPPC4, SEC16A, TRAPPC5, CSNK1D, TRAPPC9, TRAPPC6A, GORASP1, PREB, BET1	2999	61	16792	2.47833	0.0327869	0.00333363	0.0033244
GOTERM_BP_DIRECT	GO:0016236~macroautophagy	31	0.850014	7.5e-06	MTMR3, MTMR14, PIK3R4, PRKAG1, GABARAP, TOMM22, MAP1LC3B, ATG101, C6ORF106, MAP1LC3C, MFN2, ATG7, MTERF3, WIPI1, WIPI2, DYNLL1, ATG14, RRAGC, RRAGB, RHEB, TOMM7, ATG4B, ULK1, LAMTOR2, VDAC1, LAMTOR1, LAMTOR4, LAMTOR3, SQSTM1, TOMM5, TOMM6	2999	76	16792	2.28388	0.0423901	0.00393769	0.00392678
GOTERM_BP_DIRECT	GO:0033617~mitochondrial respiratory chain complex IV assembly	12	0.329038	1.04e-05	COA4, CHCHD5, COA3, SURF1, COA1, PET100, COX17, COX14, BCS1L, PET117, COX20, COA5	2999	16	16792	4.1994	0.0582892	0.00500473	0.00499086
GOTERM_BP_DIRECT	GO:0070584~mitochondrion morphogenesis	13	0.356457	1.49e-05	FIS1, PANK2, PID1, POLDIP2, NUBPL, MFF, POLG2, NDUFS6, OPA3, SLIRP, SSBP1, DNM1L, BCL2L1	2999	19	16792	3.83103	0.0821827	0.00659664	0.00657836
GOTERM_BP_DIRECT	GO:0006888~ER to Golgi vesicle-mediated transport	51	1.39841	2.55e-05	ARF4, MCFD2, CREB3L2, TMED3, TMED2, SPTAN1, CTSC, NSF, TRAPPC2L, COG4, COG3, DYNLL1, F2, COPZ1, TRAPPC6A, GORASP1, RAB35, PREB, GAS6, DCTN6, NAPA, GRIA1, RAB1A, VCP, TMED10, DCTN2, DCTN1, CUL3, RAB1B, GOSR2, USO1, TGFA, KLHL12, DYNC2LI1, VTI1A, RAB29, CD59, SEC23B, VTI1B, BCAP31, TRAPPC4, TRAPPC8, YIF1A, YIF1B, VAPA, TMEM115, VAPB, COPG2, COPG1, COPE, BET1	2999	160	16792	1.78474	0.13674	0.0105027	0.0104736
GOTERM_BP_DIRECT	GO:0007067~mitotic nuclear division	70	1.91939	6.31e-05	NUMA1, CETN2, CLTA, YEATS4, KIF11, CDC23, TUBB3, CDC26, RUVBL1, NUP62, SSSCA1, OIP5, FBXO5, TXNL4A, CEP55, NUDC, DYNLT1, RPS6, HAUS3, VRK1, ACTR8, KIF22, CDC25C, HAUS2, GEM, HAUS1, CDC25B, CIT, LATS2, SRSF2, JTB, ITGB3BP, ANAPC13, CDCA3, RGS14, DCTN2, ANAPC16, DCTN1, CDCA5, MIS12, PKMYT1, ARPP19, PMF1, AURKB, SKA2, HAUS8, ASUN, RAD21, ABL1, MCMBP, SNX9, FSD1, MARK4, SAC3D1, STOX1, CENPV, CENPW, U…	2999	248	16792	1.58042	0.305514	0.0243048	0.0242374
GOTERM_BP_DIRECT	GO:0031648~protein destabilization	17	0.466137	0.000132	MYLIP, XBP1, GSN, SIAH1, DERL1, MUL1, PEX2, CDC73, CHFR, TMEM147, NCLN, RNF139, ID1, CCDC88C, CTSH, FBXL3, NOMO2	2999	35	16792	2.71961	0.534582	0.0477981	0.0476656
GOTERM_BP_DIRECT	GO:0006457~protein folding	53	1.45325	0.000175	CALR3, ERO1B, PRKCSH, HSCB, NUDCD3, SACS, SIL1, PDIA3, MKKS, NUDC, VBP1, AIP, P3H1, PDIA6, CLPX, PDIA4, PDRG1, TMX1, CDC37, DNAJC4, TCP1, ERP29, PPIF, PFDN2, FKBP4, PFDN6, PPIC, LRPAP1, FKBP2, TXN, HSPBP1, GNAI2, DNAJB2, GRPEL1, DNAJB6, CCT7, RANBP2, DNAJC19, HSPA9, HSPA8, PPIL1, TXNL1, TBCD, HSPE1, CCT6A, PDCL3, DNAJA4, GNB2, DNAJA2, GNB1, PDCL, GNB5, PPIL4	2999	180	16792	1.64865	0.636023	0.0594456	0.0592809
GOTERM_BP_DIRECT	GO:0051301~cell division	90	2.46778	0.000217	NUMA1, CETN2, CCDC124, CLTA, KIF11, CDC73, CKS1B, TUBA1C, TUBA1B, MAEA, CDC23, CDC26, CHEK2, RUVBL1, CHMP1A, SSSCA1, OIP5, FBXO5, TXNL4A, NUDC, DYNLT1, PRKCE, ANXA11, HAUS3, VRK1, ACTR8, CDC25C, HAUS2, HAUS1, CDC25B, LATS2, CDC34, CDC37, ZFYVE19, CINP, CKS2, MCM5, MAD1L1, CCNO, ITGB3BP, LLGL2, ANAPC13, CDCA3, RGS14, ANAPC16, CDCA4, CDCA5, MIS12, VPS4A, PDS5B, ARPP19, PMF1, SKA2, GNAI2, CCNB3, DSN…	2999	350	16792	1.43979	0.71481	0.06927	0.069078
GOTERM_BP_DIRECT	GO:0045454~cell redox homeostasis	28	0.767754	0.000228	ERO1B, TXNDC9, NCF2, NXN, TXNDC12, GLRX, TXN, TXNDC15, PRDX5, PRDX4, PRDX1, PDIA3, EGLN2, GPX1, GLRX3, PTGES2, TXNRD2, GLRX5, TXNL1, GLRX2, PDIA6, PRDX6, PDIA4, TMX1, SCO2, APEX1, DDIT3, NFE2L2	2999	77	16792	2.03607	0.731869	0.06927	0.069078
GOTERM_BP_DIRECT	GO:0042776~mitochondrial ATP synthesis coupled proton transport	12	0.329038	0.000348	ATP5E, ATP5D, ATP5C1, ATP5I, CYC1, ATP5H, COX5B, ATP5G2, ATP5O, ATP5G1, ATP5L, ATP5J2	2999	21	16792	3.19954	0.866008	0.100481	0.100203
GOTERM_BP_DIRECT	GO:0015031~protein transport	97	2.65972	0.000676	VPS29, PGAP2, GOLT1A, PHAX, GLE1, AP5S1, RAB2B, NUP210, COG4, VPS33B, SCAMP3, RAB35, RAB38, ASTN2, ENY2, RAB5B, STXBP2, AAAS, LIN7B, GABARAP, SNX3, ARL17B, SNX4, SCFD1, RAP1A, ATG7, SLC15A4, AP1M1, XBP1, RAB4B, SEC16A, BBIP1, KLHL20, TIMM10B, TMEM115, CHMP2A, RAB5A, COPE, ARF3, ARF4, MCFD2, GDI1, SNX12, ARRB2, FMN2, TRAM2, RAB22A, SERP1, TRIM3, CHMP1A, TMED3, CCDC53, TMED1, SNAP29, TMED5, RHBDF1,…	2999	395	16792	1.37499	0.979907	0.182477	0.181971
GOTERM_BP_DIRECT	GO:0006283~transcription-coupled nucleotide-excision repair	26	0.712915	0.000724	ISY1, CCNH, GPS1, XPA, COPS7A, PRPF19, POLR2B, POLD1, POLD2, POLR2E, POLR2G, POLR2I, POLR2L, HMGN1, RFC4, RPA2, GTF2H2, GTF2H5, RBX1, CUL4A, COPS3, XAB2, COPS6, CDK7, MNAT1, CUL4B	2999	74	16792	1.96729	0.984698	0.182477	0.181971
GOTERM_BP_DIRECT	GO:0032543~mitochondrial translation	16	0.438717	0.000727	MRPS17, NDUFA7, MTERF3, MTERF4, MRPS12, MRPS34, MRPL16, MRPS18A, MRPS2, MRPS21, MRPL47, MRPL23, MRPS7, MRPL51, PTRH1, HARS	2999	36	16792	2.48853	0.984982	0.182477	0.181971
GOTERM_BP_DIRECT	GO:0006914~autophagy	40	1.09679	0.000778	RAB1A, VCP, RGS19, RAB1B, PHF23, VPS4A, CLEC16A, PARK7, GABARAP, STK11, MAP1LC3B, VPS51, EVA1A, ATG101, TRIM5, VTI1A, ABL1, MVB12A, TMEM208, EPG5, DRAM2, CTSD, ATG7, ARSA, XBP1, MAP1S, WIPI1, SNF8, TOLLIP, CHMP2A, CHMP3, TBC1D25, ATG4B, HAP1, CHMP6, S100A9, SQSTM1, RNF185, VPS28, ATG4D	2999	133	16792	1.68397	0.988823	0.187171	0.186653
GOTERM_BP_DIRECT	GO:0009060~aerobic respiration	15	0.411297	0.000877	SURF1, PANK2, UQCRB, UQCR10, MTFR1L, COX6A1, SIRT3, CHCHD5, BLOC1S1, PMPCB, MTFR2, NDUFV1, FXN, SLC25A14, COX20	2999	33	16792	2.54509	0.993682	0.202486	0.201925
GOTERM_BP_DIRECT	GO:0061025~membrane fusion	18	0.493556	0.000926	NAPA, STX12, HACE1, STX16, UBXN2A, GOSR2, VPS33B, USO1, NSFL1C, BLOC1S6, RABIF, VAPA, STX4, STX3, DNM1L, ATG7, SNAP29, VTI1B	2999	44	16792	2.29058	0.995238	0.205561	0.204991
GOTERM_BP_DIRECT	GO:0098609~cell-cell adhesion	69	1.89197	0.00163742	RPL34, OLA1, PARK7, ENO1, RPL6, RPL7A, MPRIP, RARS, RUVBL1, TNKS1BP1, ARFIP2, MB21D2, SPTAN1, EMD, TBC1D10A, SH3GL1, TMPO, SH3GLB2, NUDC, SWAP70, ARHGEF16, CSNK1D, RANGAP1, ATXN2L, EEF1D, EXOC3, PLIN3, PFN1, LRRC59, RAB1A, TXNDC9, USO1, SLC3A2, UBFD1, PPL, RTN4, CORO1B, ADD1, KLC2, PUF60, PRDX1, PCBP1, EIF4H, RPL14, EPS8L1, FLNB, SNX9, ABCF3, MARK2, PAK4, VASP, RANBP1, HSPA8, HSPA5, CGN, EEF2, PA…	2999	271	16792	1.42563	0.999922	0.340451	0.339508
GOTERM_BP_DIRECT	GO:0045047~protein targeting to ER	7	0.191939	0.00165096	SPCS1, PMM1, SEC61G, PMM2, SRP54, SRP68, SRP14	2999	9	16792	4.35493	0.999928	0.340451	0.339508
GOTERM_BP_DIRECT	GO:0000209~protein polyubiquitination	50	1.37099	0.00190129	RNF14, RNF19B, PRPF19, PSMD8, HERC5, PSMD6, RUSC1, SKP2, UNKL, SKP1, MYLIP, UBE2E1, UBE4B, DDB2, RBX1, RNF144A, PSMA6, PSMA3, CDC34, PSMA1, PSME4, PSME1, RBCK1, RNF166, RNF31, PSMD12, CUL3, UBE2J2, PSMB7, ZNRF1, PSMB5, RNF139, TMEM129, PSMB1, HLTF, UBE2B, SMURF2, SIAH1, BFAR, UBE2A, CHFR, SPSB1, PSMC5, PSMC3, ZNF738, PSMC1, MKRN1, RNF181, STUB1, TRIM32	2999	184	16792	1.52152	0.999983	0.378554	0.377505
GOTERM_BP_DIRECT	GO:0031145~anaphase-promoting complex-dependent catabolic process	26	0.712915	0.00206851	PSMD12, ANAPC16, CUL3, AURKB, PSMD8, PSMB7, PSMD6, CDC23, PSMB5, CDC26, PSMB1, BUB3, SKP2, UBE2C, UBE2E1, PSMA6, PSMC5, PSMA3, PSMC3, PSMA1, UBE2S, PSMC1, PSME4, CDC16, CDK1, PSME1	2999	79	16792	1.84277	0.999994	0.389333	0.388254
GOTERM_BP_DIRECT	GO:0042787~protein ubiquitination involved in ubiquitin-dependent protein catabolic process	43	1.17905	0.00209029	RNF11, ANAPC16, RNF14, UHRF1, KLHL15, CUL3, RNF19B, RNF7, AURKB, HERC5, HERC3, HERC2, MAEA, CDC23, HECTD3, CDC26, TCEB1, BUB3, FBXO7, MYLIP, HACE1, SMURF2, UBE2C, SIAH1, UBE2E1, WWP1, BFAR, UBE4B, FBXL14, KLHL20, RBX1, CUL4A, RNF144A, RNF146, ABTB1, HECW1, CDC16, CDK1, RNF181, STUB1, TRIM32, RNF185, CUL4B	2999	153	16792	1.57363	0.999994	0.389333	0.388254
GOTERM_BP_DIRECT	GO:0006294~nucleotide-excision repair, preincision complex assembly	13	0.356457	0.00261784	CCNH, CETN2, XPA, RPA2, GTF2H2, RAD23B, GTF2H5, DDB2, RBX1, CUL4A, CDK7, MNAT1, CUL4B	2999	29	16792	2.50999	1	0.458043	0.456773
GOTERM_BP_DIRECT	GO:0006754~ATP biosynthetic process	13	0.356457	0.00261784	SURF1, ATP5C1, ATP5I, ATP5H, ATP5G2, GBAS, ATP5O, ATP5G1, ATP5L, ATP5J2, LDHC, ATP5E, ATP5D	2999	29	16792	2.50999	1	0.458043	0.456773
GOTERM_BP_DIRECT	GO:0007077~mitotic nuclear envelope disassembly	17	0.466137	0.00270854	RANBP2, NUP205, NUP210, NEK6, VRK1, NUP153, AAAS, CTDNEP1, NUP93, NUP85, NUP62, CDK1, NUP35, BANF1, NUP54, EMD, NUP58	2999	44	16792	2.16333	1	0.459974	0.458699
GOTERM_BP_DIRECT	GO:0006369~termination of RNA polymerase II transcription	22	0.603236	0.00279856	U2AF1L5, SLBP, CHTOP, CPSF3, ALYREF, EIF4A3, MAZ, THOC3, U2AF1, CASC3, MED18, LSM10, LSM11, SARNP, ZC3H11A, SRSF2, DHX38, SRSF3, RNPS1, SNRPE, SRSF4, SRSF9	2999	64	16792	1.92472	1	0.461683	0.460403
GOTERM_BP_DIRECT	GO:0009116~nucleoside metabolic process	10	0.274198	0.0029902	PRPSAP1, MTAP, PRPSAP2, PPAT, FPGS, NME4, UPRT, UPP1, UMPS, APRT	2999	19	16792	2.94695	1	0.479595	0.478266
GOTERM_BP_DIRECT	GO:0007080~mitotic metaphase plate congression	15	0.411297	0.00321862	CUL3, CDCA5, PINX1, VPS4A, KIF22, RAB11A, CDC23, CHMP1A, CHMP2A, RRS1, ANKRD53, CHMP3, CHMP6, CHMP7, CEP55	2999	37	16792	2.26995	1	0.502279	0.500887
GOTERM_BP_DIRECT	GO:0006886~intracellular protein transport	60	1.64519	0.00348018	USP6NL, VPS29, CLTB, CLTA, TOMM22, RPGR, RPH3A, HERC2, XPO6, TIMM17B, TMED2, EIF2D, SIL1, AP2M1, TBC1D10A, TBC1D22B, TBC1D10B, YWHAH, NSF, STX8, COG3, TBC1D9, SYTL4, COPZ1, TOM1L1, TBC1D1, ERP29, TBC1D25, ZP3, ZP2, NAPA, STX12, TMED10, UNC93B1, STX16, USO1, VPS26A, KLC1, DSCR3, AP2S1, STX6, STX4, SNX9, STX3, SNX8, SEC23B, AP1M2, AP1M1, BCAP31, NPM1, RPH3AL, ASPSCR1, AP4B1, TBCK, CDK5, SNX17, SNX1…	2999	236	16792	1.42353	1	0.50581	0.504409
GOTERM_BP_DIRECT	GO:0090084~negative regulation of inclusion body assembly	7	0.191939	0.00350405	DNAJB2, DNAJB6, DNAJA4, SACS, HSPA2, HSPA1B, HSPA1A	2999	10	16792	3.91944	1	0.50581	0.504409
GOTERM_BP_DIRECT	GO:0006983~ER overload response	7	0.191939	0.00350405	GSK3B, PPP1R15B, HSPA5, WFS1, DDIT3, CCDC47, TMCO1	2999	10	16792	3.91944	1	0.50581	0.504409
GOTERM_BP_DIRECT	GO:0000715~nucleotide-excision repair, DNA damage recognition	11	0.301618	0.00384369	CUL4A, COPS3, COPS6, GPS1, CETN2, XPA, COPS7A, RAD23B, CUL4B, RBX1, DDB2	2999	23	16792	2.67788	1	0.541305	0.539805
GOTERM_BP_DIRECT	GO:0006695~cholesterol biosynthetic process	15	0.411297	0.00427147	FDPS, IDI1, ACAA2, MVK, INSIG2, INSIG1, DHCR24, ACLY, SQLE, EBP, NSDHL, CYB5R3, PMVK, DHCR7, FDFT1	2999	38	16792	2.21021	1	0.583885	0.582267
GOTERM_BP_DIRECT	GO:0090074~negative regulation of protein homodimerization activity	5	0.137099	0.00434829	SPAG9, ITGA4, HSPA5, ID1, ISL1	2999	5	16792	5.5992	1	0.583885	0.582267
GOTERM_BP_DIRECT	GO:0070979~protein K11-linked ubiquitination	12	0.329038	0.00451836	ANAPC13, UBE2H, CDC23, UBE2D4, UBE2B, UBE2C, UBE2S, CDC26, UBE2E3, CDC16, UBE2E2, UBE2A	2999	27	16792	2.48853	1	0.592932	0.591289
GOTERM_BP_DIRECT	GO:0031333~negative regulation of protein complex assembly	9	0.246778	0.00536672	GSK3B, IMPACT, TRAF3IP1, LMO4, TFIP11, ULK1, SOST, PRKCZ, LCMT1	2999	17	16792	2.96428	1	0.658154	0.65633
GOTERM_BP_DIRECT	GO:0036498~IRE1-mediated unfolded protein response	20	0.548396	0.0054751	ACADVL, XBP1, GSK3A, HSPA5, SHC1, DCTN1, WFS1, GOSR2, DDX11, CXXC1, WIPI1, PDIA6, YIF1A, ADD1, SERP1, ASNA1, SEC61G, DNAJB9, PREB, HDGF	2999	59	16792	1.89803	1	0.658154	0.65633
GOTERM_BP_DIRECT	GO:0006405~RNA export from nucleus	19	0.520976	0.00560338	U2AF1L5, RANBP1, CHTOP, NXT1, ALYREF, EIF4A3, THOC3, U2AF1, CASC3, NXF1, SARNP, ZC3H11A, NUP62, SRSF2, DHX38, SRSF3, RNPS1, SRSF4, SRSF9	2999	55	16792	1.93427	1	0.658154	0.65633
GOTERM_BP_DIRECT	GO:0051437~positive regulation of ubiquitin-protein ligase activity involved in regulation of mitotic cell cycle transition	24	0.658075	0.00567468	PSMD12, ANAPC16, UBE2C, UBE2E1, PSMD8, PSMA6, PSMB7, PSMD6, PSMC5, PSMA3, CDC23, PSMB5, PSMC3, PSMA1, PSMC1, CDC26, CDC16, PSMB1, PSME4, CDK1, PSME1, BUB3, FBXO5, SKP1	2999	76	16792	1.76817	1	0.658154	0.65633
GOTERM_BP_DIRECT	GO:0045860~positive regulation of protein kinase activity	17	0.466137	0.0057297	MAP2K3, CDKN1A, DAXX, PRKAG1, DUSP19, VLDLR, CDC25B, RAP1A, TRAF4, CDK5, PTK2B, JTB, LCP2, SNX9, ZP3, GAS6, ZP4	2999	47	16792	2.02524	1	0.658154	0.65633
GOTERM_BP_DIRECT	GO:0008380~RNA splicing	44	1.20647	0.00592712	SF3B4, U2AF1L5, SF3B3, PDCD7, GEMIN2, EIF4A3, RBM4B, U2AF1, PPP1R9B, LSM10, RBM4, PUF60, SNRNP70, SNRPD1, C1QBP, KHSRP, ZMAT5, ARL6IP4, SAP18, MBNL3, SNRNP35, KIAA1429, RBM38, MTERF3, MTERF4, TFIP11, THOC3, MAGOHB, LSM4, SNRNP40, SFPQ, LSM6, SCNM1, PRPF18, RRAGC, PRPF3, ESRP1, SRSF2, SRSF4, SNRPA1, RNPS1, SNRNP25, HNRNPA1L2, ZPR1	2999	166	16792	1.48413	1	0.658154	0.65633
GOTERM_BP_DIRECT	GO:0007059~chromosome segregation	22	0.603236	0.00620911	TOP2A, UBE2I, CENPW, RGS14, USP9X, NEK6, MIS12, CTCF, KIF11, PMF1, SKA2, CIAO1, DSN1, PPP1R7, NTMT1, TOP1MT, PHF13, FAM96A, OIP5, MMS19, NDEL1, SPC25	2999	68	16792	1.81151	1	0.658154	0.65633
GOTERM_BP_DIRECT	GO:0048227~plasma membrane to endosome transport	6	0.164519	0.00626922	USP6NL, RAB5B, SORT1, RAB35, COMMD1, RAB11A	2999	8	16792	4.1994	1	0.658154	0.65633
GOTERM_BP_DIRECT	GO:0070131~positive regulation of mitochondrial translation	6	0.164519	0.00626922	COA3, UQCC2, C1QBP, UQCC1, CDK5RAP1, MPV17L2	2999	8	16792	4.1994	1	0.658154	0.65633
GOTERM_BP_DIRECT	GO:0046951~ketone body biosynthetic process	6	0.164519	0.00626922	HMGCL, BDH2, HMGCLL1, AACS, SLC27A5, ACAT1	2999	8	16792	4.1994	1	0.658154	0.65633
GOTERM_BP_DIRECT	GO:0006623~protein targeting to vacuole	6	0.164519	0.00626922	VPS13C, GOSR2, VPS13D, VTI1A, PIK3R4, VTI1B	2999	8	16792	4.1994	1	0.658154	0.65633
GOTERM_BP_DIRECT	GO:0043488~regulation of mRNA stability	30	0.822594	0.00648889	PSMD12, ANP32A, PSMD8, PSMB7, PSMD6, ZFP36, EXOSC4, PSMB5, KHSRP, EXOSC8, PSMB1, HSPA8, PCID2, SAMD4A, SAMD4B, PUM1, PSMA6, PSMC5, PSMA3, PSMC3, PSMA1, PSMC1, APEX1, SERBP1, PSME4, MAPKAPK2, PSME1, HNRNPD, HSPA1B, HSPA1A	2999	103	16792	1.63083	1	0.662223	0.660388
GOTERM_BP_DIRECT	GO:0045446~endothelial cell differentiation	7	0.191939	0.00654948	KDM6B, LAMA5, MESP1, SCUBE1, JAG1, EDF1, PTN	2999	11	16792	3.56313	1	0.662223	0.660388
GOTERM_BP_DIRECT	GO:0030433~ER-associated ubiquitin-dependent protein catabolic process	20	0.548396	0.00669795	VCP, HSPA5, WFS1, CCDC47, DERL3, DERL1, UBE4B, AUP1, UBE2J2, DNAJB2, ERLEC1, PSMC5, NPLOC4, PSMC3, PSMC1, TMEM129, UBXN8, TRIM13, DNAJB9, RNF185	2999	60	16792	1.8664	1	0.662223	0.660388
GOTERM_BP_DIRECT	GO:0000027~ribosomal large subunit assembly	10	0.274198	0.00676674	MRPL20, RPL3, RPL12, MRTO4, RPL11, PPAN, BRIX1, RPF2, RPL6, MDN1	2999	21	16792	2.66629	1	0.662223	0.660388
GOTERM_BP_DIRECT	GO:0006368~transcription elongation from RNA polymerase II promoter	26	0.712915	0.00713183	ENY2, ELL, CCNH, TAF9, GTF2E2, CDC73, POLR2B, LEO1, POLR2E, TCEB2, TCEB1, POLR2G, NELFA, POLR2I, NELFE, POLR2L, PCID2, ELP2, GTF2H2, SSRP1, GTF2H5, CDK7, TAF5, TAF4, MNAT1, TAF2	2999	86	16792	1.69278	1	0.686067	0.684166
GOTERM_BP_DIRECT	GO:0006635~fatty acid beta-oxidation	16	0.438717	0.00724802	ACADVL, ECHS1, ACAA2, ECI1, PEX2, CROT, ACAT1, HADHB, HADHA, BDH2, SLC25A17, AUH, PEX5, HADH, ACAA1, SLC27A2	2999	44	16792	2.03607	1	0.686067	0.684166
GOTERM_BP_DIRECT	GO:0006890~retrograde vesicle-mediated transport, Golgi to ER	25	0.685495	0.00755633	NAPA, ARF3, RAB1A, ARF4, TMED10, RAB1B, HTT, KIF11, KLC1, SCFD1, KLC2, TMED3, TMED2, NSF, RAB6C, COG4, COG3, KIF22, COPZ1, RER1, TMEM115, COPG2, COPG1, COPE, ARF5	2999	82	16792	1.70707	1	0.703713	0.701763
GOTERM_BP_DIRECT	GO:0006281~DNA repair	58	1.59035	0.00786301	RPAIN, FEN1, NUDT1, MUM1, FOXM1, ALKBH3, PAGR1, ALKBH2, ENDOV, EME1, RUVBL1, PARP4, NCOA6, PARP2, DDX11, NSMCE1, CSNK1D, ACTR8, CSNK1E, KIF22, DDB2, RAD51B, KIN, RAD51C, EID3, NEIL2, POLG2, MORF4L2, PSME4, CINP, ASF1A, VCP, UHRF1, PNKP, BOD1L1, XPA, PDS5B, TFPT, POLD1, RAD54L, DMAP1, MBD4, NPM1, UBE2B, MGMT, FANCL, APEX2, UBE2A, SSRP1, APTX, EEPD1, RAD51, APEX1, CDK1, STUB1, MMS19, MNAT1, RAD9A	2999	235	16792	1.38193	1	0.720651	0.718654
GOTERM_BP_DIRECT	GO:0016032~viral process	71	1.94681	0.00849339	BICD1, KAT5, C1QBP, NUP62, MAP3K5, ACOT8, DAXX, RBM15, CAMLG, NUP210, DDX11, VRK2, DYNLL1, HCFC2, CDC25C, KCTD5, RHOA, RBX1, NUP93, KIN, CREB3, PSMA3, KARS, PACS2, VDAC1, NUP54, RBCK1, ZMYND11, ATP6V0C, SLC25A4, NUP58, VAC14, RALA, NUP205, SHC1, AAAS, KLC1, CENPA, PSMB7, NXF1, PSMB5, NUP85, UBN1, PSMB1, TSPAN7, EIF4H, POLR2E, ATP6V1H, TCEB1, FYN, MPDZ, AP1M1, RANBP2, GADD45GIP1, RANBP1, FDPS, HSP…	2999	299	16792	1.32958	1	0.758115	0.756014
GOTERM_BP_DIRECT	GO:0000086~G2/M transition of mitotic cell cycle	37	1.01453	0.00878834	KHDRBS1, CDKN1A, DCTN2, CCNH, DCTN1, CETN2, SSNA1, PPP2R2A, PKMYT1, FOXM1, ARPP19, HAUS8, CHEK2, SKP2, MARK4, YWHAG, SKP1, HAUS3, CSNK1D, CSNK1E, DYNLL1, TUBB4B, CDC25C, HAUS2, TUBA4A, CDC25B, HAUS1, CIT, CDK7, MELK, ALMS1, CDK1, CALM3, PLCB1, MNAT1, CALM2, TAF2	2999	137	16792	1.51219	1	0.758115	0.756014
GOTERM_BP_DIRECT	GO:0098869~cellular oxidant detoxification	22	0.603236	0.00889824	AAED1, GSTK1, GPX1, SRXN1, GPX4, GSTO1, NXN, TXNRD2, GSTP1, TXNL1, HBB, HBA2, PARK7, HBA1, TXN, FAM213A, IPCEF1, PRDX6, GSTZ1, PRDX5, PRDX4, S100A9	2999	70	16792	1.75975	1	0.758115	0.756014
GOTERM_BP_DIRECT	GO:0031397~negative regulation of protein ubiquitination	15	0.411297	0.00918265	UBXN1, NXN, PRKCE, PINX1, GLMN, PARK7, ARRB2, CDK5, SVBP, CRY1, FYN, HSPA1B, N4BP1, VPS28, HSPA1A	2999	41	16792	2.04849	1	0.758115	0.756014
GOTERM_BP_DIRECT	GO:0000045~autophagosome assembly	15	0.411297	0.00918265	RAB1A, STX12, WIPI1, TRAPPC8, WIPI2, ATG14, MAP1LC3B, PACS2, ATG101, MAP1LC3C, RAB23, TP53INP2, ATG4B, EMC6, ATG4D	2999	41	16792	2.04849	1	0.758115	0.756014
GOTERM_BP_DIRECT	GO:1900087~positive regulation of G1/S transition of mitotic cell cycle	10	0.274198	0.0096644	CUL4A, LSM10, LSM11, APEX1, PPP1R1C, MEPCE, UBE2E2, PLRG1, PLCB1, CUL4B	2999	22	16792	2.54509	1	0.758115	0.756014
GOTERM_BP_DIRECT	GO:0016973~poly(A)+ mRNA export from nucleus	8	0.219358	0.00968504	NUP93, GLE1, NXF1, PCID2, HHEX, ENY2, ZC3H11A, ZC3H3	2999	15	16792	2.98624	1	0.758115	0.756014
GOTERM_BP_DIRECT	GO:0042026~protein refolding	8	0.219358	0.00968504	DNAJB2, HSPA8, HSPA1L, DNAJA4, DNAJA2, HSPA2, HSPA1B, HSPA1A	2999	15	16792	2.98624	1	0.758115	0.756014
GOTERM_BP_DIRECT	GO:0016192~vesicle-mediated transport	40	1.09679	0.00996202	LRPAP1, RAB1A, STX12, STX16, GOLT1A, GOSR2, VPS4A, CLTB, CLTA, FMN2, NCALD, ARL17B, CECR2, CHMP1A, AP2S1, TRAPPC12, NCK2, STX4, SEC23B, AP1M2, AP2M1, CYTH1, AP1M1, VTI1B, NSF, RAB2B, CCZ1B, VPS33B, CCZ1, TVP23A, AP4B1, COPZ1, RAB11A, RAB10, VAMP8, RAB14, PLIN3, COPG2, COPG1, BLZF1	2999	152	16792	1.47347	1	0.758115	0.756014
GOTERM_BP_DIRECT	GO:0006367~transcription initiation from RNA polymerase II promoter	40	1.09679	0.00996202	THRA, CCNH, TAF9, MAZ, NR2E1, MED16, MED15, NR2C1, NR2E3, GTF2E2, MED17, RXRB, POLR2B, MED10, MED31, POLR2E, POLR2G, POLR2I, TEAD2, POLR2L, TEAD3, NR2C2AP, TEAD4, NCOA6, ESRRB, NR1H4, NR1H3, GTF2H2, MED4, MED27, GTF2H5, CDK8, CDK7, MED24, MED20, TAF7, TAF5, TAF4, MNAT1, TAF2	2999	152	16792	1.47347	1	0.758115	0.756014
GOTERM_BP_DIRECT	GO:0006915~apoptotic process	124	3.40005	0.00996485	MTCH1, PDCD7, ZFAND6, PDCD5, NUDT2, GHITM, TIAL1, LGALS1, EVA1A, RASSF5, FAM3B, PIM3, DAXX, SAP30BP, MAP1S, PRKCE, GML, MUL1, TRAIP, NISCH, TIAM1, MELK, BRMS1, RRAGC, DDIT3, DPEP1, VDAC1, S100A9, SQSTM1, DAP3, FAIM, DIABLO, NAIF1, RTN4, SAV1, PRDX5, GRK5, RAD21, BAG1, EPB41L3, NLRP2, SUDS3, MAP2K7, MAP2K6, PRELID1, GADD45B, CADM1, NEK6, SIAH1, EAF2, RASSF7, RMDN3, BFAR, DHCR24, C6ORF120, CIDEC, V…	2999	567	16792	1.22452	1	0.758115	0.756014
GOTERM_BP_DIRECT	GO:0034976~response to endoplasmic reticulum stress	23	0.630655	0.00997865	PDIA3, PPP1R15A, XBP1, CEBPB, WFS1, UBA5, ATP2A2, UBE4B, EEF2, PDIA6, THBS4, PDIA4, CREB3, TMX1, DDRGK1, TMEM33, DDIT3, CREB3L2, AGR2, ABL1, ANKS4B, ATF4, MAP3K5	2999	75	16792	1.71709	1	0.758115	0.756014
GOTERM_BP_DIRECT	GO:1900034~regulation of cellular response to heat	23	0.630655	0.00997865	RANBP2, HSPA8, GSK3B, NUP205, HSPA1L, NUP210, HSBP1, RPA2, NUP153, AAAS, NUP93, DNAJB6, NUP85, MAPKAPK2, NUP62, BAG1, CHORDC1, NUP35, NUP54, FKBP4, HSPA1B, NUP58, HSPA1A	2999	75	16792	1.71709	1	0.758115	0.756014
GOTERM_BP_DIRECT	GO:0051436~negative regulation of ubiquitin-protein ligase activity involved in mitotic cell cycle	22	0.603236	0.0105585	PSMD12, ANAPC16, UBE2C, UBE2E1, PSMD8, PSMA6, PSMB7, PSMD6, PSMC5, PSMA3, CDC23, PSMB5, PSMC3, PSMA1, PSMC1, CDC26, CDC16, PSMB1, CDK1, PSME1, BUB3, FBXO5	2999	71	16792	1.73496	1	0.779652	0.777491
GOTERM_BP_DIRECT	GO:0000082~G1/S transition of mitotic cell cycle	29	0.795174	0.0106139	CDKN1A, MCM7, CCNH, CUL3, CDCA5, PRIM1, PKMYT1, PHF8, ORC4, PPAT, FBXO5, SKP2, MARK4, RANBP1, CDT1, RPS6, RPA2, CUL4A, DHFR, POLA2, CDK7, LATS2, CDC34, RPS6KB1, MCM3, SPDYA, CDK1, MCM5, MNAT1	2999	102	16792	1.59193	1	0.779652	0.777491
GOTERM_BP_DIRECT	GO:0006997~nucleus organization	11	0.301618	0.0106672	H3F3B, NUMA1, ATXN7, H3F3A, VPS4A, CHMP1A, CHMP2A, CHMP3, CHMP6, CHMP7, CEP55	2999	26	16792	2.36889	1	0.779652	0.777491
GOTERM_BP_DIRECT	GO:0071712~ER-associated misfolded protein catabolic process	7	0.191939	0.0111373	POMT2, UFD1L, VCP, SDF2L1, DERL1, SDF2, RNF185	2999	12	16792	3.2662	1	0.803834	0.801606
GOTERM_BP_DIRECT	GO:0030036~actin cytoskeleton organization	35	0.959693	0.0114654	ROCK1, FLII, ARPC1A, PDGFA, CORO1B, ADD1, FGD3, SLC9A3R1, CYTH2, DNAJB6, NPHP1, CFL1, ABL1, RAC2, ARFIP2, FLNB, PIP5K1C, PRKG1, SH2B2, DMTN, IQSEC1, PDPK1, LIMK1, RHOG, ARPC5, DYNLL1, RHOA, SSH1, BCR, NISCH, DIAPH1, MOB2, KRAS, PFN1, PFN2	2999	130	16792	1.50748	1	0.817299	0.815034
GOTERM_BP_DIRECT	GO:0090502~RNA phosphodiester bond hydrolysis, endonucleolytic	18	0.493556	0.0129212	TSEN34, POP5, RNASEH2C, RNASEH2B, FEN1, RNASEH2A, POP7, ZC3H3, CPSF3, POP4, RNASET2, RPP40, SMG6, ENDOV, NOB1, APEX1, CPSF4L, RPP38	2999	55	16792	1.83247	1	0.909842	0.907321
GOTERM_BP_DIRECT	GO:0070936~protein K48-linked ubiquitination	16	0.438717	0.0139685	UBE2H, HACE1, UBE2D4, UBE2B, UBE2C, UBE2E3, UBE2E1, UBE2E2, BFAR, UBE2G1, UBE2A, RNF146, ZNRF1, CDC34, UBE2R2, RNF187	2999	47	16792	1.90611	1	0.971737	0.969044
GOTERM_BP_DIRECT	GO:0090383~phagosome acidification	11	0.301618	0.0142842	ATP6V1G1, ATP6V0E1, ATP6V1B2, ATP6V1H, RAB38, ATP6V1E1, ATP6V0E2, ATP6V0C, ATP6V1F, ATP6V0A1, RAB7A	2999	27	16792	2.28116	1	0.981868	0.979147
GOTERM_BP_DIRECT	GO:0016226~iron-sulfur cluster assembly	8	0.219358	0.0146023	NFU1, FAM96A, MMS19, HSCB, FXN, ISCU, NUBP2, CIAO1	2999	16	16792	2.7996	1	0.983552	0.980826
GOTERM_BP_DIRECT	GO:0000079~regulation of cyclin-dependent protein serine/threonine kinase activity	14	0.383877	0.0146874	DIRAS3, CDKN1A, PTEN, PKMYT1, CDC25C, CCNB3, HERC5, CDK7, CDC37, CDK5RAP1, CCNL2, MNAT1, CNPPD1, CDK5RAP3	2999	39	16792	2.00997	1	0.983552	0.980826
GOTERM_BP_DIRECT	GO:0000422~mitophagy	13	0.356457	0.0148197	FIS1, BNIP3, CISD2, WIPI1, WIPI2, FUNDC2, MAP1LC3C, FUNDC1, ATG4B, FBXO7, SQSTM1, MARK2, ATG4D	2999	35	16792	2.0797	1	0.983552	0.980826
GOTERM_BP_DIRECT	GO:0006364~rRNA processing	52	1.42583	0.0159384	RPL3, RPL34, POP4, EIF4A3, WDR46, RRP8, RPL6, RRP9, RPL7, FBL, RPL7A, NOB1, UTP14A, RPP38, IMP3, RPL23, TEX10, RPL22, RPS6, DDX56, CSNK1D, IMP4, CSNK1E, UTP18, EBNA1BP2, FRG1, MRTO4, PIH1D2, RPL12, RPL11, SNU13, RBFA, EMG1, EXOSC4, EXOSC8, RPL14, RPL13, RPL17, MDN1, RPL19, WDR18, RPP40, MTERF4, GTF2H5, BYSL, RCL1, ISG20, RPS26, BOP1, LAS1L, PIN4, MPHOSPH6	2999	214	16792	1.36055	1	1	0.997402
GOTERM_BP_DIRECT	GO:0072583~clathrin-mediated endocytosis	9	0.246778	0.0168282	HIP1, HIP1R, AP2S1, CLTB, CLTA, GPR107, PIP5K1C, DLL1, AP2M1	2999	20	16792	2.51964	1	1	0.997402
GOTERM_BP_DIRECT	GO:0007030~Golgi organization	22	0.603236	0.0170681	USP6NL, RAB1A, HACE1, TMED10, CSNK1A1, UBXN2A, COG4, USO1, COG3, HTT, CSNK1D, CIT, NSFL1C, NPLOC4, GORASP1, RAB29, PLEKHM2, TMED2, KIFC3, ARHGEF7, OBSL1, BLZF1	2999	74	16792	1.66463	1	1	0.997402
GOTERM_BP_DIRECT	GO:0060996~dendritic spine development	7	0.191939	0.0175997	ARF4, SLC12A5, SLC9A6, NCK2, SRGAP2, EPHB1, PAK4	2999	13	16792	3.01495	1	1	0.997402
GOTERM_BP_DIRECT	GO:0016567~protein ubiquitination	81	2.221	0.0178523	UBE2D4, WDSUB1, RNF14, ARRB2, DCAF4, MED18, MED17, TRIM8, MED11, TMEM189, RABGEF1, HERC2, MED10, TRIM3, FBXO7, SKP1, MYLIP, FBXO18, UBE2E1, NSMCE1, MUL1, NOSIP, MED27, FBXO11, PJA2, CCNB1IP1, LRRC41, TRAIP, RBX1, MED24, CDC34, TRAF4, MED20, TRIM11, BIRC3, KLHL18, VCP, CDCA3, ANAPC16, UHRF2, KLHL15, CUL3, DTX2, FBXL22, DCAF15, CAND2, CAND1, RAB40B, RNF139, MED31, TCEB2, FEM1C, RNF130, ATG7, DCAF12…	2999	359	16792	1.26333	1	1	0.997402
GOTERM_BP_DIRECT	GO:0006511~ubiquitin-dependent protein catabolic process	45	1.23389	0.0187789	UFD1L, VCP, CUL3, USP11, NEDD8, USP18, UCHL1, CDC23, TP53INP2, USP50, TCEB1, SKP2, FBXO7, SKP1, USP24, RANBP1, XBP1, UBE2H, UBE2I, UBE2B, SMURF2, USP20, USP43, USP9X, UBE2C, SIAH1, UBE2E1, UBE2G1, UBE4B, UBE2A, FBXO32, FBXO11, RNF40, CHFR, CUL4A, COPS3, PSMA6, PSMA3, NPLOC4, PSMA1, TOLLIP, STUB1, SQSTM1, BAP1, CUL4B	2999	182	16792	1.38442	1	1	0.997402
GOTERM_BP_DIRECT	GO:0070911~global genome nucleotide-excision repair	12	0.329038	0.0188893	CUL4A, UBE2I, SUMO3, CETN2, SUMO2, XPA, GTF2H2, RAD23B, GTF2H5, CUL4B, RBX1, DDB2	2999	32	16792	2.0997	1	1	0.997402
GOTERM_BP_DIRECT	GO:0046034~ATP metabolic process	12	0.329038	0.0188893	HSPA8, VCP, GUK1, BAD, NDUFAF7, AK1, AK2, OLA1, ATP6V1B2, ATP1B1, HSPA1B, HSPA1A	2999	32	16792	2.0997	1	1	0.997402
GOTERM_BP_DIRECT	GO:0022615~protein to membrane docking	4	0.109679	0.0197021	PEX16, SNX3, STXBP3, RAB7A	2999	4	16792	5.5992	1	1	0.997402
GOTERM_BP_DIRECT	GO:0045876~positive regulation of sister chromatid cohesion	4	0.109679	0.0197021	SFPQ, FEN1, RAD21, DDX11	2999	4	16792	5.5992	1	1	0.997402
GOTERM_BP_DIRECT	GO:0015937~coenzyme A biosynthetic process	6	0.164519	0.02058	PANK2, ACOT7, PANK3, PPCS, COASY, ACAT1	2999	10	16792	3.35952	1	1	0.997402
GOTERM_BP_DIRECT	GO:0021762~substantia nigra development	16	0.438717	0.0206173	HSPA5, MAPKAP1, SEC16A, DYNLL1, SYNGR3, RHOA, UCHL1, FGF9, NDUFS3, CALM3, MBP, CKB, SUDS3, CALM2, INA, YWHAH	2999	49	16792	1.82831	1	1	0.997402
GOTERM_BP_DIRECT	GO:0015992~proton transport	16	0.438717	0.0206173	SLC35A2, ATP6V0E1, HVCN1, SLC33A1, SLC4A11, ATP5O, ATP5J2, MFSD3, ATP6V1B2, ATP6V1G2-DDX39B, ATP6V1E1, SLC15A4, ATP6V0C, SLC35A5, SLC25A14, ATP6V1F	2999	49	16792	1.82831	1	1	0.997402
GOTERM_BP_DIRECT	GO:1901216~positive regulation of neuron death	8	0.219358	0.0210673	GSK3B, DAXX, BAD, TP53BP2, ZNF746, ABL1, ELK1, MAP3K5	2999	17	16792	2.63492	1	1	0.997402
GOTERM_BP_DIRECT	GO:0006397~mRNA processing	44	1.20647	0.0221649	TSEN34, SF3B4, RBM27, U2AF1L5, KHDRBS1, SF3B3, KHDRBS3, GEMIN2, RBM4B, U2AF1, CASC3, LSM10, RBM4, ALKBH5, PUF60, SNRNP70, C1QBP, KHSRP, ARL6IP4, SAP18, SMN1, MBNL3, KIAA1429, RBM38, CPSF6, TFIP11, MAGOHB, LSM5, PTBP2, LSM3, PAN2, KIN, SFPQ, SCNM1, PRPF18, PRPF3, ESRP1, HNRNPA2B1, SRSF2, SRSF4, AURKAIP1, HNRNPA1L2, SRSF9, ZPR1	2999	179	16792	1.37634	1	1	0.997402
GOTERM_BP_DIRECT	GO:0007050~cell cycle arrest	36	0.987113	0.0229474	CDKN1C, PPP1R15A, KHDRBS1, CDKN1A, CAB39, CUL3, AK1, PRKAG1, PPP1R9B, TBRG4, PPM1G, STK11, ABL1, MFN2, HRAS, MAP2K6, RBM38, TCF7L2, CGREF1, PPP2R3B, DHCR24, CGRRF1, MLF1, TGFBR1, MAPK12, CUL4A, CDK7, RRAGC, RRAGB, RHEB, DDIT3, LAMTOR2, LAMTOR1, LAMTOR4, GAS6, LAMTOR3	2999	141	16792	1.42958	1	1	0.997402
GOTERM_BP_DIRECT	GO:0070534~protein K63-linked ubiquitination	13	0.356457	0.0232997	UBE2F, UBE2D4, UBE2B, UBE2E3, ZFP91, UBE2E2, BFAR, UBE2G1, PRPF19, UBE2S, TRIM5, UBE2O, STUB1	2999	37	16792	1.96729	1	1	0.997402
GOTERM_BP_DIRECT	GO:0035335~peptidyl-tyrosine dephosphorylation	27	0.740335	0.0235042	MTMR1, MTMR3, MTMR14, DUSP19, PTEN, MTMR4, DUSP16, MTMR6, DUSP11, DUSP10, PTPMT1, DUSP5, DUSP3, DUSP28, PTPN12, CDC25C, PTPN14, DUSP6, CDC25B, SSH1, DUSP7, DUSP22, DUSP23, PGP, PTPN6, PTPN4, PTPN3	2999	99	16792	1.52705	1	1	0.997402
GOTERM_BP_DIRECT	GO:1903146~regulation of mitophagy	12	0.329038	0.0238782	U2AF1L5, GSK3A, MAP1LC3B, HAX1, RUVBL1, HTRA2, VDAC1, U2AF1, ZDHHC8, DNM1L, ATG7, SREBF2	2999	33	16792	2.03607	1	1	0.997402
GOTERM_BP_DIRECT	GO:0030030~cell projection organization	12	0.329038	0.0238782	DYNC2LI1, WRAP73, CUL3, CFL1, NPHP1, POC1A, DCDC2, DNAH9, HAP1, KCTD17, MARK4, NUBP2	2999	33	16792	2.03607	1	1	0.997402
GOTERM_BP_DIRECT	GO:2001244~positive regulation of intrinsic apoptotic signaling pathway	12	0.329038	0.0238782	BCAP31, FIS1, SLC9A3R1, BAD, PRKRA, SIAH1, PLAGL2, DNM1L, BID, S100A9, BCL2L1, DFNA5	2999	33	16792	2.03607	1	1	0.997402
GOTERM_BP_DIRECT	GO:0042273~ribosomal large subunit biogenesis	10	0.274198	0.0239327	EBNA1BP2, YAE1D1, RPL11, RPL14, WDR74, RRS1, SURF6, ORAOV1, AAMP, RPL7	2999	25	16792	2.23968	1	1	0.997402
GOTERM_BP_DIRECT	GO:0000188~inactivation of MAPK activity	10	0.274198	0.0239327	DUSP22, DUSP5, SPRED2, SPRED1, DUSP3, DUSP10, GPS1, DUSP16, DUSP6, DUSP7	2999	25	16792	2.23968	1	1	0.997402
GOTERM_BP_DIRECT	GO:0097352~autophagosome maturation	10	0.274198	0.0239327	VAMP8, VCP, LIX1, VPS33B, CHMP3, EPG5, WIPI2, MCOLN1, SNAP29, VTI1B	2999	25	16792	2.23968	1	1	0.997402
GOTERM_BP_DIRECT	GO:0042149~cellular response to glucose starvation	11	0.301618	0.024142	IMPACT, XBP1, MTMR3, HSPA5, PIK3R4, UPP1, ATG14, RRP8, ATF4, CPEB4, NFE2L2	2999	29	16792	2.12383	1	1	0.997402
GOTERM_BP_DIRECT	GO:0000289~nuclear-transcribed mRNA poly(A) tail shortening	11	0.301618	0.024142	TOE1, PAN2, CNOT6, ZFP36, CNOT11, CNOT1, PNLDC1, EIF4A3, SAMD4A, TNKS1BP1, SAMD4B	2999	29	16792	2.12383	1	1	0.997402
GOTERM_BP_DIRECT	GO:0043928~exonucleolytic nuclear-transcribed mRNA catabolic process involved in deadenylation-dependent decay	11	0.301618	0.024142	CNOT6, EXOSC4, LSM6, EXOSC8, LSM5, DCPS, LSM4, PATL1, LSM3, DCP1B, LSM2	2999	29	16792	2.12383	1	1	0.997402
GOTERM_BP_DIRECT	GO:0031124~mRNA 3'-end processing	16	0.438717	0.024726	U2AF1L5, CHTOP, CPSF3, ALYREF, EIF4A3, THOC3, U2AF1, CASC3, SARNP, ZC3H11A, SRSF2, DHX38, SRSF3, RNPS1, SRSF4, SRSF9	2999	50	16792	1.79174	1	1	0.997402
GOTERM_BP_DIRECT	GO:0051865~protein autoubiquitination	16	0.438717	0.024726	RNF10, RNF11, UHRF2, UBE2B, UHRF1, UBE4B, BFAR, UBE2A, DDB2, RNF146, TRIM13, RNF181, STUB1, RNF185, RNF187, RNF220	2999	50	16792	1.79174	1	1	0.997402
GOTERM_BP_DIRECT	GO:0048013~ephrin receptor signaling pathway	24	0.658075	0.0259804	PSENEN, EPHA4, ROCK1, ARPC1B, ARPC1A, ARPC5, EFNA4, RHOA, EFNB2, TIAM1, EFNA3, NCSTN, ARPC3, RASA1, AP2S1, NCK2, FYN, ARHGEF7, ANKS1A, HRAS, EPHB1, GIT1, AP2M1, NGEF	2999	86	16792	1.56257	1	1	0.997402
GOTERM_BP_DIRECT	GO:0006986~response to unfolded protein	14	0.383877	0.0274282	HSPA8, HSPA1L, HSPA4, DERL1, HSPA2, HSPE1, UBE2J2, THBS4, DNAJB2, DDIT3, DNAJC4, TMEM129, MFN2, CHAC1	2999	42	16792	1.8664	1	1	0.997402
GOTERM_BP_DIRECT	GO:0006414~translational elongation	8	0.219358	0.0292771	EEF1A1, ABTB1, TSFM, EEF1D, EEF1E1, EEF2, GTPBP2, TUFM	2999	18	16792	2.48853	1	1	0.997402
GOTERM_BP_DIRECT	GO:0000920~cell separation after cytokinesis	8	0.219358	0.0292771	VPS4A, CHMP1A, CHMP2A, CHMP3, MITD1, CHMP6, CHMP7, CEP55	2999	18	16792	2.48853	1	1	0.997402
GOTERM_BP_DIRECT	GO:0042147~retrograde transport, endosome to Golgi	20	0.548396	0.0305092	SPAG9, VPS29, RAB6C, STX16, DCTN1, GOSR2, VPS26A, CLN5, ARFRP1, PIKFYVE, VPS51, VPS52, RAB29, VTI1A, STX6, UBE2O, TBC1D10A, RAB7A, TBC1D10B, VTI1B	2999	69	16792	1.62296	1	1	0.997402
GOTERM_BP_DIRECT	GO:0000717~nucleotide-excision repair, DNA duplex unwinding	9	0.246778	0.0306515	CUL4A, CETN2, XPA, GTF2H2, RAD23B, GTF2H5, CUL4B, RBX1, DDB2	2999	22	16792	2.29058	1	1	0.997402
GOTERM_BP_DIRECT	GO:0039702~viral budding via host ESCRT complex	9	0.246778	0.0306515	VPS4A, CHMP1A, CHMP2A, MVB12A, CHMP3, MITD1, CHMP6, CHMP7, VPS28	2999	22	16792	2.29058	1	1	0.997402
GOTERM_BP_DIRECT	GO:0015986~ATP synthesis coupled proton transport	9	0.246778	0.0306515	MON2, ATP5D, ATP5C1, ATP5H, ATP5G2, ATP5O, ATP5G1, ATP6V0A1, ATP5L	2999	22	16792	2.29058	1	1	0.997402
GOTERM_BP_DIRECT	GO:0000245~spliceosomal complex assembly	10	0.274198	0.0309557	TXNL4B, SNRPD1, DDX1, GEMIN2, GEMIN6, SNRPE, SMN1, TXNL4A, PRPF19, LSM4	2999	26	16792	2.15354	1	1	0.997402
GOTERM_BP_DIRECT	GO:0000096~sulfur amino acid metabolic process	6	0.164519	0.0322721	AHCY, BHMT2, CACNA1A, MAT1A, GCLM, CNDP2	2999	11	16792	3.05411	1	1	0.997402
GOTERM_BP_DIRECT	GO:0042770~signal transduction in response to DNA damage	6	0.164519	0.0322721	CASP9, PGAP2, CHEK2, ABL1, MAPK14, BID	2999	11	16792	3.05411	1	1	0.997402
GOTERM_BP_DIRECT	GO:0032233~positive regulation of actin filament bundle assembly	6	0.164519	0.0322721	VIL1, SWAP70, LIMK1, ID1, PFN1, PFN2	2999	11	16792	3.05411	1	1	0.997402
GOTERM_BP_DIRECT	GO:0006357~regulation of transcription from RNA polymerase II promoter	95	2.60488	0.0332016	SMARCAL1, GMEB2, THRA, RNF14, HMGB2, CHD4, MED16, MED15, LITAF, MED18, MED17, TIAL1, MED11, ZMYM2, RUVBL1, HMGN1, TEAD3, ABT1, TEAD4, BATF2, KLF12, ZSCAN5A, TCF15, BUD31, FOS, RFX1, FOXP4, MED4, HCFC2, ARID1A, MED27, ISL1, SUPT3H, MED24, TFDP2, PRKAR1A, SUB1, MED20, CKS2, ANKRA2, BLZF1, ATF4, SMARCD2, ENY2, TSHZ1, TCF7, CEBPG, GLIS3, FOXK2, NEDD8, TRAK1, NPAS1, CIAO1, DEAF1, ATXN7, ELMSAN1, CREG1…	2999	441	16792	1.20618	1	1	0.997402
GOTERM_BP_DIRECT	GO:0006470~protein dephosphorylation	32	0.877434	0.0345656	MTMR3, PTEN, PDXP, PPP2R2A, MTMR4, MTMR6, PPM1G, DUSP11, PPP3CB, DUSP10, PPP4C, PPP3CC, SBF1, TNS2, LHPP, ILKAP, DUSP5, PPP2R3B, PPP4R3B, PTPN12, PTPN14, SSH1, CTDNEP1, DUSP22, PPP1R3C, PPP1R3D, PTPN6, PGAM5, PTPN4, PHPT1, PLPP2, PTPN3	2999	126	16792	1.42202	1	1	0.997402
GOTERM_BP_DIRECT	GO:0050821~protein stabilization	34	0.932273	0.0359677	STX12, SWSAP1, CDKN1A, HIP1, TAF9, PTEN, WIZ, CREBL2, PARK7, SAV1, PDCD10, CHEK2, FLOT2, MSX1, CCT7, UBE2B, WFS1, TESC, COG3, HIP1R, MUL1, P3H1, ATP1B3, ATP1B1, CCT6A, TNIP2, CDC37, TCP1, PIN1, IFT46, PFN1, HSPA1B, PFN2, HSPA1A	2999	136	16792	1.3998	1	1	0.997402
GOTERM_BP_DIRECT	GO:0048026~positive regulation of mRNA splicing, via spliceosome	7	0.191939	0.0372577	SF3B4, HSPA8, DAZAP1, SNRNP70, EIF4A3, PRPF19, RBMX	2999	15	16792	2.61296	1	1	0.997402
GOTERM_BP_DIRECT	GO:0006488~dolichol-linked oligosaccharide biosynthetic process	7	0.191939	0.0372577	ALG8, ALG6, ALG3, ALG13, ALG1, ALG10, ALG10B	2999	15	16792	2.61296	1	1	0.997402
GOTERM_BP_DIRECT	GO:0007062~sister chromatid cohesion	27	0.740335	0.0373895	CDCA5, MIS12, PDS5B, CENPA, PMF1, AURKB, SKA2, DSN1, NUP85, RAD21, MCMBP, BUB3, NDEL1, RANBP2, NUDC, RCC2, DDX11, KIF22, RANGAP1, RAD51C, CENPM, B9D2, CENPP, CENPQ, MAD1L1, ITGB3BP, SPC25	2999	103	16792	1.46775	1	1	0.997402
GOTERM_BP_DIRECT	GO:0050790~regulation of catalytic activity	19	0.520976	0.0378279	GPSM2, PPP2R3B, PPP2R2A, AUP1, COX6A1, TTN, RCAN1, DPM2, PPP1R3C, GRPEL1, ARL2BP, PPP1R7, PPP2R2D, RCAN3, BAG1, RLN2, BMP2K, ATP6V1H, SGK1	2999	66	16792	1.61189	1	1	0.997402
GOTERM_BP_DIRECT	GO:0038061~NIK/NF-kappaB signaling	19	0.520976	0.0378279	PSMD12, CHUK, PSMD8, PSMA6, PSMB7, PSMD6, PSMC5, PSMA3, PPP4C, PSMB5, PSMC3, PSMA1, PSMC1, PSMB1, PSME4, PSME1, SKP1, BIRC3, UBE2M	2999	66	16792	1.61189	1	1	0.997402
GOTERM_BP_DIRECT	GO:0051451~myoblast migration	5	0.137099	0.038631	NET1, ROCK1, ITGB1BP1, PLEKHO1, THBS4	2999	8	16792	3.4995	1	1	0.997402
GOTERM_BP_DIRECT	GO:0034551~mitochondrial respiratory chain complex III assembly	5	0.137099	0.038631	UQCRB, UQCC2, UQCC1, UQCR10, BCS1L	2999	8	16792	3.4995	1	1	0.997402
GOTERM_BP_DIRECT	GO:0006729~tetrahydrobiopterin biosynthetic process	5	0.137099	0.038631	QDPR, DHFR, GCH1, SPR, PTS	2999	8	16792	3.4995	1	1	0.997402
GOTERM_BP_DIRECT	GO:0006975~DNA damage induced protein phosphorylation	5	0.137099	0.038631	CHEK2, ABL1, CRY1, MAPK12, MAP2K6	2999	8	16792	3.4995	1	1	0.997402
GOTERM_BP_DIRECT	GO:0032008~positive regulation of TOR signaling	10	0.274198	0.0392914	XBP1, WDR59, RRAGC, RRAGB, RHEB, LAMTOR2, LAMTOR1, LAMTOR4, GAS6, LAMTOR3	2999	27	16792	2.07378	1	1	0.997402
GOTERM_BP_DIRECT	GO:0006891~intra-Golgi vesicle-mediated transport	10	0.274198	0.0392914	NAPA, NSF, RAB6C, GOSR2, COG3, VTI1A, COPG2, COPZ1, COPE, VTI1B	2999	27	16792	2.07378	1	1	0.997402
GOTERM_BP_DIRECT	GO:1902236~negative regulation of endoplasmic reticulum stress-induced intrinsic apoptotic signaling pathway	8	0.219358	0.0393959	CREB3, XBP1, WFS1, TXNDC12, PARK7, HSPA1B, HSPA1A, GRINA	2999	19	16792	2.35756	1	1	0.997402
GOTERM_BP_DIRECT	GO:0000226~microtubule cytoskeleton organization	20	0.548396	0.0401522	MAP1S, DCLK2, CRMP1, PRKCZ, GABARAP, EML3, UXT, TUBA1B, ATXN7, MAP7D1, MAP7D2, CDK1, TACC3, MAP6D1, MARK4, OBSL1, NEFH, MARK2, MARK1, ZPR1	2999	71	16792	1.57724	1	1	0.997402
GOTERM_BP_DIRECT	GO:0007264~small GTPase mediated signal transduction	56	1.53551	0.040808	DIRAS3, ARF3, ARF4, RASL11B, GDI1, RAB22A, NKIRAS1, RAC2, ARFIP2, ARL16, HRAS, RAB2B, RAB6C, RHOG, RRAS2, RHOC, RHOA, GEM, ARL4C, ARL4D, RRAGC, RAB35, RABL3, RAB38, ARF5, RABL6, RAB7A, RAB1A, RAB5B, RGS19, ARL6, ARL3, RAB1B, ARL2, AGAP3, RASGRP2, ARL17B, ARFRP1, NRAS, RAP1A, RAB40B, RAB23, RAB29, HMOX1, RAB4B, RABL2B, RAB11A, RAB11B, RAB10, MFHAS1, RABIF, RIT2, RAB14, RHEB, KRAS, RAB5A	2999	246	16792	1.27461	1	1	0.997402
GOTERM_BP_DIRECT	GO:0036016~cellular response to interleukin-3	4	0.109679	0.0427328	GSK3B, GSK3A, MT2A, IL3RA	2999	5	16792	4.47936	1	1	0.997402
GOTERM_BP_DIRECT	GO:0010637~negative regulation of mitochondrial fusion	4	0.109679	0.0427328	VAT1, BNIP3, MUL1, OMA1	2999	5	16792	4.47936	1	1	0.997402
GOTERM_BP_DIRECT	GO:0045040~protein import into mitochondrial outer membrane	4	0.109679	0.0427328	SAMM50, HSPA4, TOMM7, TOMM22	2999	5	16792	4.47936	1	1	0.997402
GOTERM_BP_DIRECT	GO:0045039~protein import into mitochondrial inner membrane	4	0.109679	0.0427328	TIMM9, TIMM13, TIMM22, TIMM10	2999	5	16792	4.47936	1	1	0.997402
GOTERM_BP_DIRECT	GO:0006139~nucleobase-containing compound metabolic process	15	0.411297	0.0436709	DDX11, AK1, AK2, CRMP1, NUDT2, PRPSAP1, MTAP, PRPSAP2, FPGS, METTL4, TK2, POLR3H, ERH, UPP1, SLC29A1	2999	49	16792	1.71404	1	1	0.997402
GOTERM_BP_DIRECT	GO:0009306~protein secretion	11	0.301618	0.0468726	ARL4D, OLFM2, NECAB3, SVBP, ERP29, PPY, GNAS, PREB, TVP23A, CBLN4, PDIA4	2999	32	16792	1.92472	1	1	0.997402
GOTERM_BP_DIRECT	GO:0015991~ATP hydrolysis coupled proton transport	11	0.301618	0.0468726	ATP6V0E1, ATP6V1B2, ATP6V1H, ATP1A1, ATP6V1E1, ATP5G2, ATP6V0E2, ATP5G1, ATP6V0C, ATP6V1F, ATP6V0A1	2999	32	16792	1.92472	1	1	0.997402
GOTERM_BP_DIRECT	GO:0006409~tRNA export from nucleus	11	0.301618	0.0468726	NUP93, RANBP2, NUP205, NUP210, NUP85, NUP62, NUP35, NUP153, NUP54, AAAS, NUP58	2999	32	16792	1.92472	1	1	0.997402
GOTERM_BP_DIRECT	GO:0000387~spliceosomal snRNP assembly	10	0.274198	0.049025	SNRPD1, GEMIN2, GEMIN6, SNRPE, GEMIN7, SMN1, GEMIN8, SNRPC, LSM4, SNUPN	2999	28	16792	1.99971	1	1	0.997402
GOTERM_BP_DIRECT	GO:0090200~positive regulation of release of cytochrome c from mitochondria	10	0.274198	0.049025	FAM162A, BAD, BIK, BNIP3, PDCD5, PPIF, APOPT1, MFF, DNM1L, BID	2999	28	16792	1.99971	1	1	0.997402
GOTERM_BP_DIRECT	GO:0032456~endocytic recycling	9	0.246778	0.0507128	ARL4C, SNX4, RAB14, VPS51, VPS52, RAB35, STX6, EPG5, SNF8	2999	24	16792	2.0997	1	1	0.997402
GOTERM_BP_DIRECT	GO:0031396~regulation of protein ubiquitination	7	0.191939	0.0508509	DNAJB2, DAXX, RNF139, UBXN2A, TGFBR1, HSPA1B, HSPA1A	2999	16	16792	2.44965	1	1	0.997402
GOTERM_BP_DIRECT	GO:1902187~negative regulation of viral release from host cell	7	0.191939	0.0508509	TRIM8, TRIM5, TRIM13, CHMP3, TRIM26, TRIM32, TRIM11	2999	16	16792	2.44965	1	1	0.997402
GOTERM_BP_DIRECT	GO:0042073~intraciliary transport	7	0.191939	0.0508509	IFT20, TRAF3IP1, ARL3, SSNA1, IFT46, HSPB11, RPGR	2999	16	16792	2.44965	1	1	0.997402
GOTERM_BP_DIRECT	GO:0035269~protein O-linked mannosylation	7	0.191939	0.0508509	POMT2, DPM2, SDF2L1, TMEM5, SDF2, ISPD, POMGNT2	2999	16	16792	2.44965	1	1	0.997402
GOTERM_BP_DIRECT	GO:0008360~regulation of cell shape	34	0.932273	0.0517549	CDC42SE1, WDR1, WIPF1, HEXB, WIPF2, PTN, ARHGAP15, COCH, GNA13, FGD3, SLC9A3R1, ARHGDIA, PDPN, EPB41L3, PTK2B, FYN, DMTN, CSNK1A1, TPM1, VRK1, CSNK1D, PARVA, VRK2, CSNK1E, VRK3, F2, VIL1, DIAPH1, CFDP1, RASA1, CDC42EP3, PLEKHO1, CSNK1G2, CDC42SE2	2999	140	16792	1.35981	1	1	0.997402
GOTERM_BP_DIRECT	GO:0006296~nucleotide-excision repair, DNA incision, 5'-to lesion	12	0.329038	0.0534498	CUL4A, RFC4, NTHL1, POLD1, POLD2, XPA, RPA2, GTF2H2, GTF2H5, CUL4B, RBX1, DDB2	2999	37	16792	1.81596	1	1	0.997402
GOTERM_BP_DIRECT	GO:0008033~tRNA processing	12	0.329038	0.0534498	TRUB2, TRMU, FBL, LSM6, POP7, KARS, TYW3, PUS1, POP4, TPRKB, SARS, GRSF1	2999	37	16792	1.81596	1	1	0.997402
GOTERM_BP_DIRECT	GO:0030512~negative regulation of transforming growth factor beta receptor signaling pathway	18	0.493556	0.0536009	SMAD2, ZNF451, XBP1, FAM89B, RASL11B, HSPA5, SMURF2, PDPK1, LEMD3, MTMR4, TGFBR1, SKI, EID2, SNX25, PIN1, STUB1, ENG, HSPA1A	2999	64	16792	1.57477	1	1	0.997402
GOTERM_BP_DIRECT	GO:0032436~positive regulation of proteasomal ubiquitin-dependent protein catabolic process	18	0.493556	0.0536009	GSK3B, VCP, RNF14, CSNK1A1, ZFAND2A, RNF19B, CSNK1D, CSNK1E, HSPBP1, CHFR, NKD2, DNAJB2, RNF144A, RFWD2, SUMO2, STUB1, RNF166, HSPA1A	2999	64	16792	1.57477	1	1	0.997402
GOTERM_BP_DIRECT	GO:0006366~transcription from RNA polymerase II promoter	107	2.93392	0.0538822	TCERG1, CCNH, ETS1, ELK1, SALL2, SALL3, SALL4, CREB3L2, HOXA7, PITX1, ABT1, OSR2, LMO4, MED4, ISL1, SUB1, ATF4, EPAS1, GLIS3, GATA4, PMF1, GTF2E2, SOHLH1, DEAF1, RAD21, HLTF, CAMTA2, SMAD2, EGR1, XBP1, TFAP2C, JUND, EAF2, PBX3, PBX1, CDK7, FUBP3, MAFG, FUBP1, MAFF, MAFK, MNAT1, NFE2L2, MESP1, CSRNP2, GMEB2, THRA, ELL, YBX2, YBX1, ARRB2, CTCF, FOXM1, MED16, NR2E3, NELFA, FEZF2, MYBL1, NELFE, FIGLA…	2999	513	16792	1.16786	1	1	0.997402
GOTERM_BP_DIRECT	GO:0055114~oxidation-reduction process	122	3.34522	0.054188	ERO1B, VKORC1L1, NCF2, NDUFA10, OGFOD3, TXNDC12, CYP46A1, ALKBH6, C14ORF169, LOXL2, CHCHD4, FADS3, AKR7A2, NSDHL, ALKBH4, OGFOD2, PHYHD1, PDIA3, GSTK1, TYW5, KDM2B, HSD11B1L, P3H1, SDHA, POR, SCO2, TMX1, CRYZL1, ALDH7A1, TSTA3, UQCRB, CTBP1, GMPR, TXN, CYP2C18, CYP19A1, CYB5R4, PRDX5, PRDX4, CYB5R3, DHRS7B, PRDX1, RDH14, DECR2, FDFT1, VAT1, SURF1, DHCR24, MINA, OSGIN2, PRDX6, COQ7, DHFR, QDPR, SQ…	2999	592	16792	1.15389	1	1	0.997402
GOTERM_BP_DIRECT	GO:0006370~7-methylguanosine mRNA capping	11	0.301618	0.0568702	CDK7, CCNH, POLR2B, POLR2E, POLR2G, NCBP3, GTF2H2, MNAT1, POLR2I, GTF2H5, POLR2L	2999	33	16792	1.8664	1	1	0.997402
GOTERM_BP_DIRECT	GO:0010827~regulation of glucose transport	11	0.301618	0.0568702	NUP93, RANBP2, NUP205, NUP210, NUP85, NUP62, NUP35, NUP153, NUP54, AAAS, NUP58	2999	33	16792	1.8664	1	1	0.997402
GOTERM_BP_DIRECT	GO:0071364~cellular response to epidermal growth factor stimulus	11	0.301618	0.0568702	VIL1, EEF1A1, ZFP36, MCM7, PDPK1, GSTP1, ID1, PTPN12, TDGF1, ZPR1, PPP1R9B	2999	33	16792	1.8664	1	1	0.997402
GOTERM_BP_DIRECT	GO:0090002~establishment of protein localization to plasma membrane	13	0.356457	0.0591293	LAMA5, TMEM150A, ROCK1, JUP, MPP5, IFT20, IKBKB, SLC9A3R1, TTC8, TSPAN14, EFR3A, CDH1, FLOT2	2999	42	16792	1.73309	1	1	0.997402
GOTERM_BP_DIRECT	GO:0035338~long-chain fatty-acyl-CoA biosynthetic process	13	0.356457	0.0591293	SLC25A1, ACOT9, ACOT8, ACOT7, ACSL1, AGK, TECR, ACOT13, HSD17B12, HACD2, ACLY, ACOT1, ACSBG1	2999	42	16792	1.73309	1	1	0.997402
GOTERM_BP_DIRECT	GO:0042542~response to hydrogen peroxide	15	0.411297	0.0592199	PPP1R15B, GPX1, BAD, HBB, HBA2, GLRX2, HBA1, EEF2, APTX, SOD1, PDCD10, STK25, PTK2B, HMOX1, ADA	2999	51	16792	1.64682	1	1	0.997402
GOTERM_BP_DIRECT	GO:0034333~adherens junction assembly	5	0.137099	0.0599021	JUP, TBCD, CTNNB1, PIP5K1C, HIPK1	2999	9	16792	3.11067	1	1	0.997402
GOTERM_BP_DIRECT	GO:0016331~morphogenesis of embryonic epithelium	5	0.137099	0.0599021	JAG2, LAMA5, KDF1, GRSF1, FGFR2	2999	9	16792	3.11067	1	1	0.997402
GOTERM_BP_DIRECT	GO:0022417~protein maturation by protein folding	5	0.137099	0.0599021	CHCHD4, ERO1B, PRDX4, WFS1, AIP	2999	9	16792	3.11067	1	1	0.997402
GOTERM_BP_DIRECT	GO:0071243~cellular response to arsenic-containing substance	5	0.137099	0.0599021	GSTO1, ZFAND2A, UROS, PPIF, HMOX1	2999	9	16792	3.11067	1	1	0.997402
GOTERM_BP_DIRECT	GO:0006099~tricarboxylic acid cycle	10	0.274198	0.0602224	FH, SUCLA2, PDHA1, MDH1, IDH2, IDH3B, SUCLG1, ACO2, SDHA, IDH3A	2999	29	16792	1.93076	1	1	0.997402
GOTERM_BP_DIRECT	GO:0001701~in utero embryonic development	43	1.17905	0.0626387	RNASEH2B, RRN3, ELL, PRKCSH, RTCB, BRK1, TWIST1, YBX1, YBX3, ADD1, GNA13, HHEX, TCTN1, NLRP5, FLVCR1, MSX1, SLC39A1, SLC39A3, KDM6A, JAG2, SMAD2, DUSP3, UBE2B, RARRES2, WDR19, TPM1, SLC30A1, UBE2A, TGFBR1, TBX3, EPN1, CUL4A, COPS3, PYGO2, POLG2, SCO2, SYF2, MAFG, MAFF, CTNNB1, CCM2, FGFR2, BCL2L1	2999	187	16792	1.28752	1	1	0.997402
GOTERM_BP_DIRECT	GO:0000375~RNA splicing, via transesterification reactions	9	0.246778	0.0633152	SF3B4, SNRNP40, SF3B3, GEMIN2, PRPF3, KHSRP, WDR83, SRSF4, TXNL4A	2999	25	16792	2.01571	1	1	0.997402
GOTERM_BP_DIRECT	GO:0006465~signal peptide processing	9	0.246778	0.0633152	SPCS3, SPCS1, HM13, F2, GAS6, SPPL3, PCSK5, CLN5, SEC11C	2999	25	16792	2.01571	1	1	0.997402
GOTERM_BP_DIRECT	GO:0071480~cellular response to gamma radiation	8	0.219358	0.0658117	EGR1, CDKN1A, RAD51, CHEK2, ELK1, GTF2H5, BCL2L1, TSPYL5	2999	21	16792	2.13303	1	1	0.997402
GOTERM_BP_DIRECT	GO:0006293~nucleotide-excision repair, preincision complex stabilization	8	0.219358	0.0658117	CUL4A, XPA, RPA2, GTF2H2, GTF2H5, CUL4B, RBX1, DDB2	2999	21	16792	2.13303	1	1	0.997402
GOTERM_BP_DIRECT	GO:0032402~melanosome transport	8	0.219358	0.0658117	RAB1A, BLOC1S6, MKKS, DCTN2, ARL6, DCTN1, RAB11A, RAB11B	2999	21	16792	2.13303	1	1	0.997402
GOTERM_BP_DIRECT	GO:0050772~positive regulation of axonogenesis	8	0.219358	0.0658117	TIAM1, NTRK2, STK11, STK25, METRN, AMIGO1, ARHGDIA, RHOA	2999	21	16792	2.13303	1	1	0.997402
GOTERM_BP_DIRECT	GO:0034975~protein folding in endoplasmic reticulum	6	0.164519	0.0659739	PDIA3, ERO1B, VAPA, HSPA5, EMC3, EMC6	2999	13	16792	2.58425	1	1	0.997402
GOTERM_BP_DIRECT	GO:0010821~regulation of mitochondrion organization	6	0.164519	0.0659739	FIS1, MUL1, MFF, DNM1L, SQSTM1, STOX1	2999	13	16792	2.58425	1	1	0.997402
GOTERM_BP_DIRECT	GO:0006119~oxidative phosphorylation	6	0.164519	0.0659739	SURF1, UQCRB, ATP5D, ATP5C1, GBAS, FXN	2999	13	16792	2.58425	1	1	0.997402
GOTERM_BP_DIRECT	GO:0030837~negative regulation of actin filament polymerization	6	0.164519	0.0659739	FHOD3, KANK1, MKKS, HIP1R, PFN1, PFN2	2999	13	16792	2.58425	1	1	0.997402
GOTERM_BP_DIRECT	GO:1902600~hydrogen ion transmembrane transport	17	0.466137	0.0661733	CYB5A, ATP6V1G1, SURF1, COX8C, UQCRB, COX4I1, COX4I2, UQCR11, UQCR10, COX6C, COX6A1, COX5A, SLC9B2, SLC9A3, SLC9A6, UQCRQ, COA6	2999	61	16792	1.56043	1	1	0.997402
GOTERM_BP_DIRECT	GO:0070301~cellular response to hydrogen peroxide	16	0.438717	0.0718766	OSER1, KDM6B, ZNF580, BNIP3, AKR1B1, PARK7, ETS1, NET1, IMPACT, APEX1, CDK1, ABL1, PPIF, FXN, NFE2L2, MAP3K5	2999	57	16792	1.57171	1	1	0.997402
GOTERM_BP_DIRECT	GO:0032091~negative regulation of protein binding	16	0.438717	0.0718766	LRPAP1, GSK3B, RALB, ROCK1, DDX11, CCM2L, DTNBP1, TFIP11, CSNK1E, PARK7, AURKB, DNAJB2, PIN1, STUB1, ITGB1BP1, MITD1	2999	57	16792	1.57171	1	1	0.997402
GOTERM_BP_DIRECT	GO:0009966~regulation of signal transduction	10	0.274198	0.0729282	PPP1R2, MTCH1, SPRED2, NCLN, NUP62, GNAS, GLRX2, TDGF1, YWHAG, CDC42SE2	2999	30	16792	1.8664	1	1	0.997402
GOTERM_BP_DIRECT	GO:0090004~positive regulation of establishment of protein localization to plasma membrane	10	0.274198	0.0729282	VIL1, RER1, PDPK1, NRXN1, ARHGEF16, RHOG, AGR2, STX4, NKD2, PPP1R9B	2999	30	16792	1.8664	1	1	0.997402
GOTERM_BP_DIRECT	GO:0061635~regulation of protein complex stability	4	0.109679	0.074269	HSPA8, SNF8, ATG14, SQSTM1	2999	6	16792	3.7328	1	1	0.997402
GOTERM_BP_DIRECT	GO:0046939~nucleotide phosphorylation	4	0.109679	0.074269	DTYMK, GUK1, PNKP, AK2	2999	6	16792	3.7328	1	1	0.997402
GOTERM_BP_DIRECT	GO:0042791~5S class rRNA transcription from RNA polymerase III type 1 promoter	4	0.109679	0.074269	GTF3C1, GTF3C2, GTF3C5, GTF3C6	2999	6	16792	3.7328	1	1	0.997402
GOTERM_BP_DIRECT	GO:0030031~cell projection assembly	4	0.109679	0.074269	RAC2, PDGFA, PARVB, NEFH	2999	6	16792	3.7328	1	1	0.997402
GOTERM_BP_DIRECT	GO:0046578~regulation of Ras protein signal transduction	4	0.109679	0.074269	NUP62, FOXM1, SQSTM1, SH2B2	2999	6	16792	3.7328	1	1	0.997402
GOTERM_BP_DIRECT	GO:0002686~negative regulation of leukocyte migration	4	0.109679	0.074269	RABGEF1, HMOX1, HOXA7, ADA	2999	6	16792	3.7328	1	1	0.997402
GOTERM_BP_DIRECT	GO:0009838~abscission	4	0.109679	0.074269	ZFYVE19, VPS4A, AURKB, SPG20	2999	6	16792	3.7328	1	1	0.997402
GOTERM_BP_DIRECT	GO:0042797~tRNA transcription from RNA polymerase III promoter	4	0.109679	0.074269	GTF3C1, GTF3C2, GTF3C5, GTF3C6	2999	6	16792	3.7328	1	1	0.997402
GOTERM_BP_DIRECT	GO:0048845~venous blood vessel morphogenesis	4	0.109679	0.074269	EFNB2, CCBE1, CCM2, ENG	2999	6	16792	3.7328	1	1	0.997402
GOTERM_BP_DIRECT	GO:0035897~proteolysis in other organism	4	0.109679	0.074269	MAP2K3, MAP2K2, MAP2K7, MAP2K6	2999	6	16792	3.7328	1	1	0.997402
GOTERM_BP_DIRECT	GO:0006896~Golgi to vacuole transport	4	0.109679	0.074269	GOSR2, VPS52, VTI1A, VTI1B	2999	6	16792	3.7328	1	1	0.997402
GOTERM_BP_DIRECT	GO:0046632~alpha-beta T cell differentiation	4	0.109679	0.074269	RPL22, TCF7, LEF1, ABL1	2999	6	16792	3.7328	1	1	0.997402
GOTERM_BP_DIRECT	GO:0018105~peptidyl-serine phosphorylation	30	0.822594	0.0768701	GSK3B, CAB39, STK39, PRKCZ, CHEK2, RPS6KA2, HIPK4, CSNK1A1, PDPK1, PRKCE, NEK6, DCLK2, CSNK1D, VRK2, CSNK1E, MAPK14, VRK3, TGFBR1, MAPK12, LATS2, CDK5, MAPKAPK2, CDK1, PRKD2, ULK1, PKN1, SGK1, GAS6, TDGF1, CSNK1G2	2999	125	16792	1.34381	1	1	0.997402
GOTERM_BP_DIRECT	GO:0007420~brain development	43	1.17905	0.0770941	NAPA, ARF4, NDRG4, STXBP3, ARL6, COX17, SMG9, ARRB2, PHF8, ACAT1, CLN5, SRR, PPP3CC, STMN1, FPGS, CDK5RAP1, CASP2, CSK, CKB, BID, CDK5RAP3, C11ORF63, CA10, H3F3B, CADM1, NCOA6, MAP1S, H3F3A, SHROOM2, KCNAB1, SLC6A11, BCR, PYGO2, H2AFY2, ID1, NDUFS4, CD9, HAP1, PLCB1, DSCAML1, PAFAH1B3, NODAL, PAFAH1B2	2999	190	16792	1.26719	1	1	0.997402
GOTERM_BP_DIRECT	GO:0006091~generation of precursor metabolites and energy	15	0.411297	0.0781296	SLC25A3, COX4I1, COX17, ATPIF1, COX4I2, UQCR11, CROT, COX6C, COX6A1, THTPA, PPP1R2, CYB5R4, PHKG2, ACO2, SLC25A4	2999	53	16792	1.58468	1	1	0.997402
GOTERM_BP_DIRECT	GO:0045727~positive regulation of translation	15	0.411297	0.0781296	NPM1, EIF4A3, CIRBP, PYM1, SAMD4A, EEF2, RBM3, LIN28A, SERP1, EIF6, RPS6KB1, HNRNPD, PTK2B, CPEB3, RBMS3	2999	53	16792	1.58468	1	1	0.997402
GOTERM_BP_DIRECT	GO:0033572~transferrin transport	11	0.301618	0.080789	ATP6V1G1, ATP6V0E1, ATP6V1B2, ATP6V1H, ATP6V1E1, ATP6V0E2, MCOLN1, ATP6V0C, ATP6V1F, ATP6V0A1, RAB11B	2999	35	16792	1.75975	1	1	0.997402
GOTERM_BP_DIRECT	GO:0070373~negative regulation of ERK1 and ERK2 cascade	16	0.438717	0.0816155	XBP1, DUSP3, RGS14, GSTP1, LMO3, SPRY4, PTEN, VRK3, DUSP6, SIRT3, SLC9A3R1, NLRP12, ABL1, PIN1, CSK, ITGB1BP1	2999	58	16792	1.54461	1	1	0.997402
GOTERM_BP_DIRECT	GO:0045736~negative regulation of cyclin-dependent protein serine/threonine kinase activity	8	0.219358	0.0822198	HEXIM1, HEXIM2, CDKN1A, HHEX, LATS2, TFAP4, CDK5RAP1, FBXO7	2999	22	16792	2.03607	1	1	0.997402
GOTERM_BP_DIRECT	GO:0097484~dendrite extension	3	0.0822594	0.084228	STK11, SLC9A6, LLPH	2999	3	16792	5.5992	1	1	0.997402
GOTERM_BP_DIRECT	GO:0034201~response to oleic acid	3	0.0822594	0.084228	ACSL1, BAD, AACS	2999	3	16792	5.5992	1	1	0.997402
GOTERM_BP_DIRECT	GO:0061668~mitochondrial ribosome assembly	3	0.0822594	0.084228	MTERF3, MTERF4, MPV17L2	2999	3	16792	5.5992	1	1	0.997402
GOTERM_BP_DIRECT	GO:0048625~myoblast fate commitment	3	0.0822594	0.084228	TCF7L2, EPAS1, PITX1	2999	3	16792	5.5992	1	1	0.997402
GOTERM_BP_DIRECT	GO:0015680~intracellular copper ion transport	3	0.0822594	0.084228	CCS, ATP7B, ATOX1	2999	3	16792	5.5992	1	1	0.997402
GOTERM_BP_DIRECT	GO:0060193~positive regulation of lipase activity	3	0.0822594	0.084228	RHOC, RHOA, PLIN5	2999	3	16792	5.5992	1	1	0.997402
GOTERM_BP_DIRECT	GO:0033128~negative regulation of histone phosphorylation	3	0.0822594	0.084228	H2AFY, UBE2B, TWIST1	2999	3	16792	5.5992	1	1	0.997402
GOTERM_BP_DIRECT	GO:0048880~sensory system development	3	0.0822594	0.084228	SEMA3A, POU4F1, ISL1	2999	3	16792	5.5992	1	1	0.997402
GOTERM_BP_DIRECT	GO:0015827~tryptophan transport	3	0.0822594	0.084228	ACE2, SLC3A2, SLC36A4	2999	3	16792	5.5992	1	1	0.997402
GOTERM_BP_DIRECT	GO:0007049~cell cycle	48	1.31615	0.085483	PRR5, DTYMK, TXNL4B, ANAPC16, LIN37, UHRF2, UHRF1, GPS1, CCDC124, ARL2, CREBL2, FOXM1, PDCD2L, CDC73, AURKB, CKS1B, GNAI2, MRPL41, MAEA, TP53BP2, PIM3, MAPK4, PAK4, BANP, JAG2, RBM38, MCTS1, HACE1, PRKCE, SIAH1, APEX2, ANXA11, TERF2, EID1, CDK5, PPP1R1C, ZFYVE19, PARD3, CINP, CHMP3, CDK2AP1, PIN1, ERH, FAM32A, ZMYND11, MNAT1, CCNO, CUL4B	2999	217	16792	1.23853	1	1	0.997402
GOTERM_BP_DIRECT	GO:0071901~negative regulation of protein serine/threonine kinase activity	7	0.191939	0.0860062	CDKN1C, H2AFY, ABL1, LRP5, DTNBP1, CDK5RAP3, YWHAG	2999	18	16792	2.17747	1	1	0.997402
GOTERM_BP_DIRECT	GO:0051170~nuclear import	7	0.191939	0.0860062	SNRPD1, GEMIN2, GEMIN6, SNRPE, GEMIN7, SMN1, SNUPN	2999	18	16792	2.17747	1	1	0.997402
GOTERM_BP_DIRECT	GO:0010971~positive regulation of G2/M transition of mitotic cell cycle	7	0.191939	0.0860062	RAD51B, RAD51C, RCC2, MTA3, STOX1, RAB11A, PBX1	2999	18	16792	2.17747	1	1	0.997402
GOTERM_BP_DIRECT	GO:0007084~mitotic nuclear envelope reassembly	5	0.137099	0.0861168	REEP4, PPP2R2A, VRK1, BANF1, EMD	2999	10	16792	2.7996	1	1	0.997402
GOTERM_BP_DIRECT	GO:1901030~positive regulation of mitochondrial outer membrane permeabilization involved in apoptotic signaling pathway	5	0.137099	0.0861168	GSK3B, GSK3A, ATPIF1, HIP1R, BID	2999	10	16792	2.7996	1	1	0.997402
GOTERM_BP_DIRECT	GO:0006163~purine nucleotide metabolic process	5	0.137099	0.0861168	GUK1, GMPR2, GMPR, NME4, NME1	2999	10	16792	2.7996	1	1	0.997402
GOTERM_BP_DIRECT	GO:0006884~cell volume homeostasis	5	0.137099	0.0861168	TRPV4, LRRC8A, E2F4, KCNN4, ADD1	2999	10	16792	2.7996	1	1	0.997402
GOTERM_BP_DIRECT	GO:0016559~peroxisome fission	5	0.137099	0.0861168	FIS1, ACOT8, PEX11B, MFF, DNM1L	2999	10	16792	2.7996	1	1	0.997402
GOTERM_BP_DIRECT	GO:0048280~vesicle fusion with Golgi apparatus	5	0.137099	0.0861168	GOSR2, USO1, VTI1A, BET1, VTI1B	2999	10	16792	2.7996	1	1	0.997402
GOTERM_BP_DIRECT	GO:0016558~protein import into peroxisome matrix	5	0.137099	0.0861168	PEX16, PEX5, PEX2, PEX12, PEX26	2999	10	16792	2.7996	1	1	0.997402
GOTERM_BP_DIRECT	GO:0035265~organ growth	5	0.137099	0.0861168	SMAD2, EHMT2, DLL1, ACVR2B, FGFR2	2999	10	16792	2.7996	1	1	0.997402
GOTERM_BP_DIRECT	GO:1903206~negative regulation of hydrogen peroxide-induced cell death	5	0.137099	0.0861168	NUP93, GPR37, PARK7, TXN, NFE2L2	2999	10	16792	2.7996	1	1	0.997402
GOTERM_BP_DIRECT	GO:0030100~regulation of endocytosis	10	0.274198	0.0871648	RAB5B, HIP1, RAB4B, RIT2, SNX17, HIP1R, AP2S1, ABL1, SNX12, RAB5A	2999	31	16792	1.80619	1	1	0.997402
GOTERM_BP_DIRECT	GO:0048701~embryonic cranial skeleton morphogenesis	10	0.274198	0.0871648	SMAD2, WDR19, EIF4A3, GNAS, TWIST1, SLC39A1, NODAL, TGFBR1, FGFR2, SLC39A3	2999	31	16792	1.80619	1	1	0.997402
GOTERM_BP_DIRECT	GO:0036258~multivesicular body assembly	10	0.274198	0.0871648	VPS4A, CHMP1A, CHMP2A, MVB12A, CHMP3, SNF8, CHMP6, CHMP7, VPS28, RAB11A	2999	31	16792	1.80619	1	1	0.997402
GOTERM_BP_DIRECT	GO:0006396~RNA processing	24	0.658075	0.0873815	TRUB2, DHX9, TDRD9, HNRNPU, DDX54, TFIP11, TRNT1, LSM4, BICD1, DEDD2, RBM3, RCL1, DUSP11, RBM4, SNRNP40, HNRNPDL, DHX33, HNRNPUL1, SNRPD1, DHX57, HNRNPD, RBMS1, GRSF1, ADAD2	2999	97	16792	1.38537	1	1	0.997402
GOTERM_BP_DIRECT	GO:0070208~protein heterotrimerization	6	0.164519	0.0880547	C1QTNF6, NUP62, GNB1, WIZ, NUP54, NUP58	2999	14	16792	2.39966	1	1	0.997402
GOTERM_BP_DIRECT	GO:0010801~negative regulation of peptidyl-threonine phosphorylation	6	0.164519	0.0880547	SPRED2, SPRED1, DMTN, PARD3, CALM3, CALM2	2999	14	16792	2.39966	1	1	0.997402
GOTERM_BP_DIRECT	GO:0043508~negative regulation of JUN kinase activity	6	0.164519	0.0880547	DUSP10, GSTP1, PDCD4, DUSP19, AIDA, ZNF675	2999	14	16792	2.39966	1	1	0.997402
GOTERM_BP_DIRECT	GO:0070498~interleukin-1-mediated signaling pathway	6	0.164519	0.0880547	IKBKB, EGR1, IRAK1, TNIP2, IRAK2, PLCB1	2999	14	16792	2.39966	1	1	0.997402
GOTERM_BP_DIRECT	GO:0008299~isoprenoid biosynthetic process	6	0.164519	0.0880547	FDPS, IDI1, COQ2, MVK, ISPD, FDFT1	2999	14	16792	2.39966	1	1	0.997402
GOTERM_BP_DIRECT	GO:0000038~very long-chain fatty acid metabolic process	6	0.164519	0.0880547	PEX5, ACOT1, PEX2, ACSBG1, ACAA1, SLC27A5	2999	14	16792	2.39966	1	1	0.997402
GOTERM_BP_DIRECT	GO:0030970~retrograde protein transport, ER to cytosol	6	0.164519	0.0880547	UFD1L, VCP, NPLOC4, TMEM129, DERL1, AUP1	2999	14	16792	2.39966	1	1	0.997402
GOTERM_BP_DIRECT	GO:0016925~protein sumoylation	28	0.767754	0.0899278	TOP2A, ZNF451, NUP205, CETN2, AAAS, AURKB, HERC2, NUP85, SUMO3, RAD21, NUP62, SUMO2, NFATC2IP, RANBP2, UBE2I, CBX4, NUP210, NSMCE1, MUL1, NUP153, RANGAP1, NUP93, EID3, SP3, COMMD3-BMI1, NUP35, NUP54, NUP58	2999	117	16792	1.33998	1	1	0.997402
GOTERM_BP_DIRECT	GO:0030968~endoplasmic reticulum unfolded protein response	13	0.356457	0.0925464	PPP1R15A, XBP1, VCP, HSPA5, WFS1, DERL3, DERL1, SERP1, VAPB, CREB3L2, STUB1, CDK5RAP3, NFE2L2	2999	45	16792	1.61755	1	1	0.997402
GOTERM_BP_DIRECT	GO:0042254~ribosome biogenesis	11	0.301618	0.0947516	RCL1, RPL7A, BOP1, RRN3, MTG2, RPL34, DDX31, MRPL36, SNU13, MINA, C14ORF169	2999	36	16792	1.71087	1	1	0.997402
GOTERM_BP_DIRECT	GO:0007017~microtubule-based process	11	0.301618	0.0947516	TUBA1C, TUBA1B, TUBB6, DCTN2, VBP1, TUBB3, DYNLL1, TUBB4B, TUBA4B, DNAL4, TUBA4A	2999	36	16792	1.71087	1	1	0.997402

## Sheet: Mut vs Ctrl_Up_GO
Category	Term	Count	%	PValue	Genes	List Total	Pop Hits	Pop Total	Fold Enrichment	Bonferroni	Benjamini	FDR
GOTERM_BP_DIRECT	GO:0032981~mitochondrial respiratory chain complex I assembly	40	2.43309	5.31899e-27	NDUFB9, NDUFB7, NDUFB6, NDUFB10, NDUFA11, NDUFB11, NDUFA12, NDUFB5, NDUFB4, NDUFA10, NDUFB3, NDUFB2, NDUFB1, ECSIT, TAZ, NDUFV3, NDUFV1, NDUFA9, NDUFA8, NDUFA7, COA1, NDUFA6, TIMMDC1, NDUFA5, NDUFA3, NDUFA2, NDUFA1, NDUFC1, BCS1L, NDUFS8, NDUFAF6, NDUFS7, NDUFAF7, NDUFS6, NDUFAF4, NDUFS5, NDUFAB1, NDUFS3, NDUFAF3, NDUFAF1	1376	63	16792	7.74825	1.90792e-23	1.90792e-23	1.89675e-23
GOTERM_BP_DIRECT	GO:0070125~mitochondrial translational elongation	44	2.6764	1.02399e-24	MRPS17, MRPS15, MRPS36, MRPS14, MRPL18, MRPS12, MRPL16, MRPL17, MRPL39, MRPL36, MRPL14, MRPS30, MRPL15, MRPL37, MRPL34, MRPL13, MRPL32, MRPL54, MRPL11, MRPL55, MRPL41, MRPL20, MRPL42, MRPL40, GADD45GIP1, TSFM, MRPS25, MRPS23, MRPL27, MRPS21, MRPL47, MRPL23, MRPS6, MRPL24, MRPL43, MRPL21, MRPS18C, MRPL22, TUFM, MRPL52, MRPS9, MRPL50, MRPL51, AURKAIP1	1376	85	16792	6.3171	3.67305e-21	1.83652e-21	1.82577e-21
GOTERM_BP_DIRECT	GO:0006120~mitochondrial electron transport, NADH to ubiquinone	33	2.0073	1.87616e-23	NDUFB9, NDUFB7, NDUFB6, NDUFB10, NDUFA11, NDUFB11, NDUFA12, NDUFB5, NDUFB4, NDUFA10, NDUFB3, NDUFB2, NDUFB1, NDUFV3, NDUFV1, NDUFA9, NDUFA8, NDUFA7, NDUFA6, NDUFA5, NDUFA4, NDUFA3, NDUFA2, NDUFA1, NDUFC1, COQ9, NDUFS8, NDUFS7, NDUFS6, NDUFS5, NDUFAB1, NDUFS3, NDUFAF1	1376	49	16792	8.21868	6.72978e-20	1.90496e-20	1.89381e-20
GOTERM_BP_DIRECT	GO:0070126~mitochondrial translational termination	43	2.61557	2.12429e-23	MRPS17, MRPS15, MRPS36, MRPS14, MRPL18, MRPS12, MRPL16, MRPL17, MRPL39, MRPL36, MRPL14, MRPS30, MRPL15, MRPL37, MRPL34, MRPL13, MRPL32, MRPL54, MRPL11, MRPL55, MRPL41, MRPL20, MRPL42, MRPL40, GADD45GIP1, MRPS25, MRPS23, MRPL27, MRPS21, MRPL47, MRPL23, MRPS6, MRPL24, MRPL43, MRPL21, MRPS18C, MRPL22, MRPL52, MRPS9, MRPL50, MRPL51, AURKAIP1, MRRF	1376	86	16792	6.10174	7.61984e-20	1.90496e-20	1.89381e-20
GOTERM_BP_DIRECT	GO:0006412~translation	64	3.89294	5.15711e-16	MRPS17, MRPS15, RPL3, MRPS14, RPL34, MRPS12, MRPL36, MRPL37, MRPL34, YARS2, MRPL32, RPL6, MRPL41, MRPL42, RPL7A, RPL36AL, RPL23, DHPS, MRPS23, SARS, MRPS2, MRPS21, RPS3A, MRPS6, MRPL43, MRPS18C, MRPL52, MRPS9, MRPL51, SLC25A17, NHP2, SLC25A51, SLC25A12, SLC25A5, SLC25A4, SLC25A11, MRRF, SLC25A14, MRPS36, MRPL18, RPL11, MRPL16, MRPL17, MRPL14, MRPS30, MRPL15, MRPL13, MRPL55, MRPL11, MRPL20, PDF, R…	1376	253	16792	3.08705	1.99118e-12	3.69971e-13	3.67805e-13
GOTERM_BP_DIRECT	GO:0006754~ATP biosynthetic process	14	0.851582	1.37285e-07	SURF1, ATP5J, ATP5C1, ATP5F1, ATP5G2, ATP5O, ATP5G1, ATP5L, ATP5J2, LDHC, PKM, ATP5E, ATP5D, ALDOA	1376	29	16792	5.89134	0.000492322	8.20738e-05	8.15933e-05
GOTERM_BP_DIRECT	GO:0042776~mitochondrial ATP synthesis coupled proton transport	12	0.729927	1.74254e-07	ATP5E, ATP5D, ATP5J, ATP5C1, CYC1, COX5B, ATP5F1, ATP5G2, ATP5O, ATP5G1, ATP5L, ATP5J2	1376	21	16792	6.97342	0.000624854	8.92928e-05	8.877e-05
GOTERM_BP_DIRECT	GO:0032543~mitochondrial translation	14	0.851582	2.71268e-06	MRPS17, MRPS15, NDUFA7, MRPS12, MRPL16, MRPS2, MRPS21, MRPL47, MRPL23, QRSL1, MRPS6, MRPS18C, MRPL51, HARS	1376	36	16792	4.7458	0.00968322	0.0012163	0.00120918
GOTERM_BP_DIRECT	GO:1902600~hydrogen ion transmembrane transport	18	1.09489	5.04268e-06	CYB5A, COX7B, ATP6V1G1, SURF1, NDUFA4, COX4I1, COX4I2, COX7A2, UQCR11, UQCR10, COX6C, COX6A1, COX5A, COX7C, SLC9B1, COX6B1, UQCRQ, COA6	1376	61	16792	3.60103	0.0179255	0.00193879	0.00192744
GOTERM_BP_DIRECT	GO:0006283~transcription-coupled nucleotide-excision repair	20	1.21655	5.40504e-06	RFC4, CCNH, RFC2, GPS1, RPA2, GTF2H5, RBX1, COPS3, COPS6, POLR2B, ERCC1, POLR2C, POLD2, POLR2E, PPIE, POLR2F, POLR2G, POLR2I, POLR2L, HMGN1	1376	74	16792	3.29824	0.0192012	0.00193879	0.00192744
GOTERM_BP_DIRECT	GO:0006123~mitochondrial electron transport, cytochrome c to oxygen	10	0.608273	1.17918e-05	COX7B, NDUFA4, COX4I1, COX4I2, COX5B, COX6C, COX6A1, COX5A, COX7C, COX6B1	1376	20	16792	6.10174	0.0414155	0.00384521	0.0038227
GOTERM_BP_DIRECT	GO:0031145~anaphase-promoting complex-dependent catabolic process	20	1.21655	1.50305e-05	ANAPC7, ANAPC16, UBE2C, UBE2D1, AURKB, ANAPC11, PSMD8, PSMB7, PSMD6, PSMC5, PSMA3, PSMA1, UBE2S, PSMB3, PSMC1, CDC26, PSMB1, PSME1, ANAPC5, BUB3	1376	79	16792	3.08949	0.0524871	0.00449286	0.00446655
GOTERM_BP_DIRECT	GO:0051437~positive regulation of ubiquitin-protein ligase activity involved in regulation of mitotic cell cycle transition	19	1.15572	3.12686e-05	ANAPC7, ANAPC16, UBE2C, UBE2D1, ANAPC11, PSMD8, PSMB7, PSMD6, PSMC5, PSMA3, PSMA1, PSMB3, PSMC1, CDC26, PSMB1, PSME1, ANAPC5, BUB3, SKP1	1376	76	16792	3.05087	0.106101	0.00862772	0.00857721
GOTERM_BP_DIRECT	GO:0009060~aerobic respiration	12	0.729927	3.80725e-05	CHCHD5, SURF1, PMPCB, UQCR10, MTFR1L, UQCRC2, MTFR2, COX6A1, NDUFV1, SDHB, SLC25A14, SIRT3	1376	33	16792	4.43763	0.127654	0.0092245	0.00917049
GOTERM_BP_DIRECT	GO:0006888~ER to Golgi vesicle-mediated transport	30	1.82482	3.85747e-05	NAPA, GRIA1, DCTN6, RAB1A, ARF4, TMED10, DCTN2, GOSR2, DCTN3, KLHL12, DYNC2LI1, TMED3, TMED2, CD59, SEC23B, BCAP31, NSF, TRAPPC2L, TRAPPC1, TRAPPC4, DYNLL1, F2, YIF1A, COPZ1, YIF1B, TRAPPC6A, VAPB, CNIH4, COPE, BET1	1376	160	16792	2.28815	0.129224	0.0092245	0.00917049
GOTERM_BP_DIRECT	GO:0051436~negative regulation of ubiquitin-protein ligase activity involved in mitotic cell cycle	18	1.09489	4.43796e-05	ANAPC7, ANAPC16, UBE2C, UBE2D1, ANAPC11, PSMD8, PSMB7, PSMD6, PSMC5, PSMA3, PSMA1, PSMB3, PSMC1, CDC26, PSMB1, PSME1, ANAPC5, BUB3	1376	71	16792	3.09384	0.147168	0.00994935	0.0098911
GOTERM_BP_DIRECT	GO:0006281~DNA repair	38	2.31144	8.72597e-05	RPAIN, FEN1, NUDT1, ALKBH3, RECQL4, TFPT, ALKBH2, SUMO1, RUVBL2, RUVBL1, POLI, RAD54L, FBXO6, DMAP1, MUTYH, NPM1, FANCL, EYA2, MGMT, PARP2, XRCC2, NSMCE1, APEX2, UBE2A, KIF22, APTX, DDB2, RAD51, RAD51C, EID3, NEIL2, POLG2, APEX1, ERCC1, MORF4L2, CINP, RAD9B, ASF1A	1376	235	16792	1.97333	0.268761	0.0184118	0.018304
GOTERM_BP_DIRECT	GO:0000398~mRNA splicing, via spliceosome	36	2.18978	0.000130211	SF3B4, SF3B5, EIF4A3, U2AF1, DDX41, POLR2B, POLR2C, POLR2E, POLR2F, POLR2G, TXNL4A, POLR2I, CTNNBL1, BCAS2, POLR2L, SF3A3, PPIL1, BUD31, CPSF3, PLRG1, LSM5, LSM3, LSM2, SNRNP40, LSM6, DDX39A, SRSF2, SNRPG, PPIE, PRPF31, GEMIN6, SNRPA1, SNRPE, SNRNP25, GEMIN7, SRSF9	1376	222	16792	1.97894	0.373182	0.0259483	0.0257963
GOTERM_BP_DIRECT	GO:0015986~ATP synthesis coupled proton transport	9	0.547445	0.000223036	ATP5EP2, ATP5D, ATP5J, ATP5C1, ATP5F1, ATP5G2, ATP5O, ATP5G1, ATP5L	1376	22	16792	4.99234	0.550725	0.0421069	0.0418604
GOTERM_BP_DIRECT	GO:0030163~protein catabolic process	12	0.729927	0.000337793	BACE1, CLN3, PSMC5, AMBP, PSMC1, SIAH1, LONP1, PPT1, CTSD, ELANE, CLN5, PGA4	1376	41	16792	3.57175	0.702359	0.0583142	0.0579728
GOTERM_BP_DIRECT	GO:0045047~protein targeting to ER	6	0.364964	0.000347941	SPCS1, PMM1, SEC61G, SRP54, SRP68, SRP14	1376	9	16792	8.13566	0.713003	0.0583142	0.0579728
GOTERM_BP_DIRECT	GO:0006099~tricarboxylic acid cycle	10	0.608273	0.000357656	FH, SUCLA2, PDHA1, MDH1, IDH3G, IDH2, IDH3B, ACO2, SDHB, MDH1B	1376	29	16792	4.2081	0.722835	0.0583142	0.0579728
GOTERM_BP_DIRECT	GO:0021762~substantia nigra development	13	0.790754	0.000460626	YWHAE, G6PD, ATP5J, ATP5F1, DYNLL1, COX6B1, LDHA, UCHL1, NDUFS3, CALM3, MBP, CKB, CALM2	1376	49	16792	3.23766	0.808458	0.0718377	0.0714171
GOTERM_BP_DIRECT	GO:0006368~transcription elongation from RNA polymerase II promoter	18	1.09489	0.00052824	ENY2, PCID2, ELOF1, TAF12, CCNH, TAF9, ELP4, GTF2H5, POLR2B, POLR2C, LEO1, POLR2E, TCEB2, POLR2F, TCEB1, POLR2G, POLR2I, POLR2L	1376	86	16792	2.55422	0.849726	0.0775223	0.0770684
GOTERM_BP_DIRECT	GO:0043161~proteasome-mediated ubiquitin-dependent protein catabolic process	32	1.94647	0.0005403	UBXN1, ANAPC16, UBE2D1, FBXL22, ANAPC11, PSMD8, PSMB7, PSMD6, UCHL1, SHARPIN, PSMB3, CDC26, PSMB1, BUB3, SKP1, ANAPC7, UBE2C, SIAH1, BTBD11, UBE2A, RBX1, PSMC5, PSMA3, PSMA1, PSMC1, DDIT3, PSME1, TRIM13, RNF181, ANAPC5, RBCK1, RNF187	1376	203	16792	1.9237	0.856092	0.0775223	0.0770684
GOTERM_BP_DIRECT	GO:0000302~response to reactive oxygen species	11	0.6691	0.00092116	PRDX2, PRDX5, CCS, GPX1, GSTP1, PRDX1, NUDT2, TXN, SOD2, PRDX6, SOD1	1376	39	16792	3.44201	0.963327	0.127085	0.126341
GOTERM_BP_DIRECT	GO:0070979~protein K11-linked ubiquitination	9	0.547445	0.00107025	ANAPC7, UBE2C, UBE2S, CDC26, UBE2E3, UBE2E2, ANAPC5, UBE2A, ANAPC11	1376	27	16792	4.06783	0.978529	0.142184	0.141352
GOTERM_BP_DIRECT	GO:0048208~COPII vesicle coating	14	0.851582	0.00112176	NAPA, NSF, GRIA1, RAB1A, TRAPPC2L, TRAPPC1, TMED10, GOSR2, TRAPPC4, KLHL12, TRAPPC6A, TMED2, CD59, BET1	1376	61	16792	2.8008	0.982155	0.143138	0.1423
GOTERM_BP_DIRECT	GO:0033617~mitochondrial respiratory chain complex IV assembly	7	0.425791	0.001164	CHCHD5, COA3, SURF1, COA1, COX17, COX14, BCS1L	1376	16	16792	5.33903	0.984666	0.143138	0.1423
GOTERM_BP_DIRECT	GO:0016255~attachment of GPI anchor to protein	5	0.304136	0.00128045	PIGU, PIGT, GPAA1, PLAUR, PIGK	1376	7	16792	8.71678	0.989907	0.143138	0.1423
GOTERM_BP_DIRECT	GO:0045454~cell redox homeostasis	16	0.973236	0.00128611	TXNDC9, GPX1, GLRX5, TXNL1, TXNDC12, GLRX, GLRX2, TXN, PRDX6, PRDX2, PRDX5, TMX2, APEX1, DDIT3, PRDX1, SH3BGRL3	1376	77	16792	2.53579	0.99011	0.143138	0.1423
GOTERM_BP_DIRECT	GO:0006626~protein targeting to mitochondrion	10	0.608273	0.00129003	DNAJC19, FIS1, MTX1, TIMM9, TIMM13, TIMM17A, AIP, TIMM17B, TIMM10, MFF	1376	34	16792	3.58926	0.990249	0.143138	0.1423
GOTERM_BP_DIRECT	GO:0006364~rRNA processing	32	1.94647	0.00131686	RPL3, RPL34, POP4, EIF4A3, RPL11, WDR46, RPL6, RRP7A, RPL7A, EMG1, EXOSC8, RPL14, RRP36, RPL13, EXOSC2, EXOSC1, RPL19, IMP3, RPL23, WDR18, PIH1D1, DDX56, RPS3A, IMP4, UTP18, GTF2H5, BYSL, ISG20, RPS26, RCL1, PIN4, MPHOSPH6	1376	214	16792	1.82482	0.991144	0.143138	0.1423
GOTERM_BP_DIRECT	GO:0006284~base-excision repair	10	0.608273	0.00161215	RECQL4, SMUG1, FEN1, NEIL2, NTHL1, PARP2, APEX1, APEX2, RPA2, MUTYH	1376	35	16792	3.48671	0.996934	0.170081	0.169086
GOTERM_BP_DIRECT	GO:0002223~stimulatory C-type lectin receptor signaling pathway	19	1.15572	0.00207088	PDPK1, UBE2D2, UBE2D1, NFKB1, PSMD8, PSMB7, PSMD6, PSMC5, CLEC4C, PSMA3, NRAS, PSMA1, PSMB3, PSMC1, PSMB1, UBE2N, PSME1, HRAS, SKP1	1376	105	16792	2.20825	0.99941	0.212236	0.210993
GOTERM_BP_DIRECT	GO:0072321~chaperone-mediated protein transport	5	0.304136	0.00239504	TIMM8A, PEX19, TIMM9, TIMM13, TIMM10	1376	8	16792	7.62718	0.999816	0.238639	0.237242
GOTERM_BP_DIRECT	GO:0006370~7-methylguanosine mRNA capping	9	0.547445	0.00430967	CCNH, POLR2B, POLR2C, POLR2E, POLR2F, POLR2G, POLR2I, GTF2H5, POLR2L	1376	33	16792	3.32822	1	0.417805	0.415359
GOTERM_BP_DIRECT	GO:0090502~RNA phosphodiester bond hydrolysis, endonucleolytic	12	0.729927	0.00444122	TSEN34, POP5, RNASEH2C, FEN1, RNASEH2A, POP7, TSEN15, POP4, APEX1, RNASET2, CPSF3, CPSF4L	1376	55	16792	2.66258	1	0.419228	0.416773
GOTERM_BP_DIRECT	GO:0006102~isocitrate metabolic process	4	0.243309	0.00482964	IDH3G, IDH2, IDH3B, ACO2	1376	5	16792	9.76279	1	0.433187	0.430651
GOTERM_BP_DIRECT	GO:0051301~cell division	44	2.6764	0.00483064	CDC123, TSG101, RGS14, ANAPC16, CCDC124, VPS4A, GNAI3, CLTA, ARPP19, PMF1, ANAPC11, CKS1B, SKA2, TUBA1C, TUBA1B, TUBA1A, CHEK2, CDC26, RUVBL1, MCMBP, SSSCA1, FSD1, BUB3, TXNL4A, CENPV, NUDC, CENPW, DYNLT1, ANAPC7, UBE2C, ANXA11, VRK1, KNSTRN, ZWINT, CHFR, CDK5, UBE2S, ZFYVE19, CINP, CKS2, MPLKIP, ANAPC5, RAN, SPC25	1376	350	16792	1.53415	1	0.433187	0.430651
GOTERM_BP_DIRECT	GO:0043968~histone H2A acetylation	6	0.364964	0.0054675	MEAF6, RUVBL2, MORF4L2, RUVBL1, YEATS4, DMAP1	1376	15	16792	4.8814	1	0.46695	0.464217
GOTERM_BP_DIRECT	GO:0006122~mitochondrial electron transport, ubiquinol to cytochrome c	6	0.364964	0.0054675	UQCRQ, PMPCB, UQCR11, CYC1, UQCR10, UQCRC2	1376	15	16792	4.8814	1	0.46695	0.464217
GOTERM_BP_DIRECT	GO:0016192~vesicle-mediated transport	23	1.39903	0.00623416	NSF, RAB1A, RTN3, LRPAP1, STX12, CCZ1B, GOSR2, VPS4A, CCZ1, CLTB, CLTA, TVP23A, COPZ1, RAB11A, VAMP8, CPNE1, AP2S1, NCK2, TSNARE1, SEC23B, AP1M2, AP2M1, AP1M1	1376	152	16792	1.84658	1	0.514681	0.511668
GOTERM_BP_DIRECT	GO:0031648~protein destabilization	9	0.547445	0.00631334	GSN, TMEM147, NCLN, SIAH1, FBXO4, CTSH, MUL1, PEX2, CHFR	1376	35	16792	3.13804	1	0.514681	0.511668
GOTERM_BP_DIRECT	GO:0006406~mRNA export from nucleus	17	1.03406	0.00710108	SLBP, ENY2, CHTOP, NXT1, SHFM1, CPSF3, EIF4A3, U2AF1, AAAS, NUP93, ALKBH5, DDX39A, NUP85, SRSF2, NUP35, NUP54, SRSF9	1376	100	16792	2.07459	1	0.566035	0.562721
GOTERM_BP_DIRECT	GO:0006413~translational initiation	21	1.27737	0.00804404	EIF2B3, RPL3, RPL23, RPL34, RPL11, RPS3A, RPL6, RPS26, RPL7A, EIF3M, EIF6, EIF4H, RPL14, EIF3G, RPL13, EIF3H, EIF3E, EIF4E2, EIF1B, EIF3D, RPL19	1376	137	16792	1.87061	1	0.62726	0.623588
GOTERM_BP_DIRECT	GO:0051439~regulation of ubiquitin-protein ligase activity involved in mitotic cell cycle	7	0.425791	0.00893567	ANAPC16, ANAPC7, UBE2C, CDC26, UBE2D1, ANAPC5, ANAPC11	1376	23	16792	3.71411	1	0.651299	0.647486
GOTERM_BP_DIRECT	GO:0001731~formation of translation preinitiation complex	7	0.425791	0.00893567	MCTS1, EIF3M, EIF4H, EIF3G, EIF3H, EIF3E, EIF3D	1376	23	16792	3.71411	1	0.651299	0.647486
GOTERM_BP_DIRECT	GO:0006296~nucleotide-excision repair, DNA incision, 5'-to lesion	9	0.547445	0.00895343	RFC4, NTHL1, RFC2, ERCC1, POLD2, RPA2, GTF2H5, RBX1, DDB2	1376	37	16792	2.96842	1	0.651299	0.647486
GOTERM_BP_DIRECT	GO:0006098~pentose-phosphate shunt	5	0.304136	0.00924794	G6PD, TPI1, RPE, PGM2, PGLS	1376	11	16792	5.54704	1	0.651299	0.647486
GOTERM_BP_DIRECT	GO:0050852~T cell receptor signaling pathway	22	1.3382	0.00926018	PDPK1, UBE2D2, RFTN1, UBE2D1, PSEN1, NFKB1, PSMD8, PSMB7, PSMD6, PSMC5, PSMA3, PSMA1, PSMB3, PSMC1, GRAP2, PSMB1, UBE2N, PSME1, PRKD2, RBCK1, HRAS, SKP1	1376	148	16792	1.81403	1	0.651299	0.647486
GOTERM_BP_DIRECT	GO:0071276~cellular response to cadmium ion	6	0.364964	0.00981882	SUMO1, MT1F, MT1G, MT1H, SOD1, MT1E	1376	17	16792	4.30711	1	0.67731	0.673344
GOTERM_BP_DIRECT	GO:0008152~metabolic process	24	1.45985	0.0101853	GSTM3, CENPV, AASDH, GSTP1, OXSM, ECI2, PLA2G4C, TAZ, MCAT, AGPAT2, FAHD2A, ACAT1, FAHD2B, HADHB, GRHPR, SUCLA2, NAT1, TMEM68, ECHDC1, DXO, DIP2B, ACO2, ARSG, ACAA1	1376	168	16792	1.74336	1	0.689333	0.685298
GOTERM_BP_DIRECT	GO:0006886~intracellular protein transport	31	1.88564	0.010594	NAPA, VPS29, STX12, TMED10, CLTB, CLTA, VPS26A, GRIK2, TIMM17A, AP2S1, TIMM17B, TMED2, STX3, SEC23B, SIL1, SNX8, AP1M2, AP2M1, AP1M1, BCAP31, CTSA, NSF, NPM1, STX8, COPZ1, CDK5, TSNARE1, ZP3, RAMP1, ZP2, RAN	1376	236	16792	1.603	1	0.70372	0.6996
GOTERM_BP_DIRECT	GO:0036258~multivesicular body assembly	8	0.486618	0.0111415	TSG101, VPS4A, CHMP2A, CHMP7, VPS25, VPS28, RAB11A, CHMP5	1376	31	16792	3.14929	1	0.726629	0.722375
GOTERM_BP_DIRECT	GO:0002479~antigen processing and presentation of exogenous peptide antigen via MHC class I, TAP-dependent	12	0.729927	0.0125605	PSMD8, PSMB7, PSMA3, PSMD6, PSMC5, PSMA1, PSMB3, PSMC1, PSMB1, PSME1, CD36, B2M	1376	63	16792	2.32447	1	0.763538	0.759068
GOTERM_BP_DIRECT	GO:0051170~nuclear import	6	0.364964	0.0126952	GEMIN2, SNRPG, GEMIN6, SNRPE, GEMIN7, SMN1	1376	18	16792	4.06783	1	0.763538	0.759068
GOTERM_BP_DIRECT	GO:0055114~oxidation-reduction process	65	3.95377	0.012983	DMGDH, DHRS12, DHRS11, TECR, COX4I2, NDUFA10, OGFOD3, AKR1B1, HCCS, TXNDC12, ECSIT, CYP46A1, FADS3, AKR7A2, NSDHL, ALKBH4, PHYHD1, SH3BGRL3, GSTK1, G6PD, TYW5, GPX4, GLRX5, DCXR, HSD11B1L, GLRX2, CYP7B1, JMJD6, NDUFS7, ALDH1A2, FAR1, ALDH7A1, TSTA3, MRPS36, GLRX, TXN, HSD17B10, PRDX2, PRDX5, LDHA, PRDX1, DHRS7B, KDSR, DECR2, SDR42E1, NDUFA8, CYB5A, SURF1, NDUFA6, SRD5A1, TXNL1, DHRS1, SOD2, GFER,…	1376	592	16792	1.33991	1	0.763538	0.759068
GOTERM_BP_DIRECT	GO:0019430~removal of superoxide radicals	5	0.304136	0.0129846	PRDX2, CCS, PRDX1, SOD2, SOD1	1376	12	16792	5.08479	1	0.763538	0.759068
GOTERM_BP_DIRECT	GO:0042407~cristae formation	5	0.304136	0.0129846	APOO, C19ORF70, SAMM50, CHCHD6, TAZ	1376	12	16792	5.08479	1	0.763538	0.759068
GOTERM_BP_DIRECT	GO:0008334~histone mRNA metabolic process	5	0.304136	0.0129846	LSM10, ZNF473, SLBP, SNRPG, SNRPE	1376	12	16792	5.08479	1	0.763538	0.759068
GOTERM_BP_DIRECT	GO:0070911~global genome nucleotide-excision repair	8	0.486618	0.0132776	SUMO1, ERCC1, SUMO3, SUMO2, UBE2N, GTF2H5, RBX1, DDB2	1376	32	16792	3.05087	1	0.768173	0.763676
GOTERM_BP_DIRECT	GO:0006369~termination of RNA polymerase II transcription	12	0.729927	0.0140784	LSM10, ZNF473, SLBP, CHTOP, DDX39A, CPSF3, EIF4A3, SRSF2, SNRPG, SNRPE, U2AF1, SRSF9	1376	64	16792	2.28815	1	0.798583	0.793907
GOTERM_BP_DIRECT	GO:0006520~cellular amino acid metabolic process	9	0.547445	0.0143475	QDPR, CLN3, GSS, HDC, SLC3A1, GGT1, SDSL, GCAT, PTS	1376	40	16792	2.74578	1	0.798583	0.793907
GOTERM_BP_DIRECT	GO:0006749~glutathione metabolic process	11	0.6691	0.01453	GSTK1, GSTM3, G6PD, GPX1, GLO1, GSTP1, GLRX2, EEF1E1, GGT1, SOD2, SOD1	1376	56	16792	2.39711	1	0.798583	0.793907
GOTERM_BP_DIRECT	GO:0009249~protein lipoylation	4	0.243309	0.0149164	LIPT1, POP5, GLRX5, NDUFAB1	1376	7	16792	6.97342	1	0.798583	0.793907
GOTERM_BP_DIRECT	GO:0000492~box C/D snoRNP assembly	4	0.243309	0.0149164	PIH1D1, RUVBL2, TAF9, RUVBL1	1376	7	16792	6.97342	1	0.798583	0.793907
GOTERM_BP_DIRECT	GO:0005975~carbohydrate metabolic process	24	1.45985	0.0151417	CHID1, PARG, B4GALT1, MDH1, ADPGK, ST8SIA1, IDH3G, RPE, GLO1, IDH2, AKR1B1, SLC3A1, PYGM, SLC3A2, LDHC, LDHA, AKR7A2, PGM2, PGLS, B4GALT6, CHST4, B4GALT7, GLA, MDH1B	1376	174	16792	1.68324	1	0.798723	0.794046
GOTERM_BP_DIRECT	GO:0000209~protein polyubiquitination	25	1.52068	0.0154862	RNF14, UBE2D2, UBE2D1, PSMD8, PSMB7, PSMD6, PSMB3, PSMB1, FBXO4, FBXO6, SKP1, SIAH1, UBE2A, CHFR, DDB2, RBX1, PSMC5, PSMA3, PSMA1, PSMC1, PSME1, RNF181, RBCK1, ASB2, RNF166	1376	184	16792	1.65808	1	0.799338	0.794659
GOTERM_BP_DIRECT	GO:0009116~nucleoside metabolic process	6	0.364964	0.0160913	PRPSAP2, NME4, UPRT, UPP1, UMPS, APRT	1376	19	16792	3.85373	1	0.799338	0.794659
GOTERM_BP_DIRECT	GO:0070584~mitochondrion morphogenesis	6	0.364964	0.0160913	FIS1, PID1, POLG2, NDUFS6, SLIRP, MFF	1376	19	16792	3.85373	1	0.799338	0.794659
GOTERM_BP_DIRECT	GO:0045926~negative regulation of growth	6	0.364964	0.0160913	MT2A, IGFBP5, MT1F, MT1G, MT1H, MT1E	1376	19	16792	3.85373	1	0.799338	0.794659
GOTERM_BP_DIRECT	GO:0000724~double-strand break repair via homologous recombination	13	0.790754	0.0165284	CCDC155, FEN1, FBXO18, SHFM1, XRCC2, NSMCE1, RPA2, RAD51, RAD51C, SFR1, SWI5, UBE2N, RAD54L	1376	74	16792	2.14386	1	0.799338	0.794659
GOTERM_BP_DIRECT	GO:0000045~autophagosome assembly	9	0.547445	0.0165823	RAB1A, STX12, MAP1LC3B, ATG16L2, MAP1LC3B2, ATG4C, ATG4B, EMC6, PSEN1	1376	41	16792	2.67881	1	0.799338	0.794659
GOTERM_BP_DIRECT	GO:0015992~proton transport	10	0.608273	0.0167132	SLC35A2, ATP6V0E1, MFSD3, ATP6V1B2, ATP6V1E1, ATP5O, SLC35A5, SLC25A14, ATP6V1F, ATP5J2	1376	49	16792	2.49051	1	0.799338	0.794659
GOTERM_BP_DIRECT	GO:0038061~NIK/NF-kappaB signaling	12	0.729927	0.0175242	PSMD8, PSMB7, PSMA3, PSMD6, PSMC5, PSMA1, PSMB3, PSMC1, PSMB1, PSME1, NFKB1, SKP1	1376	66	16792	2.21882	1	0.827098	0.822255
GOTERM_BP_DIRECT	GO:0032008~positive regulation of TOR signaling	7	0.425791	0.019797	RRAGB, RHEB, SLC38A9, LAMTOR2, LAMTOR1, LAMTOR4, LAMTOR3	1376	27	16792	3.16387	1	0.907354	0.902042
GOTERM_BP_DIRECT	GO:0090383~phagosome acidification	7	0.425791	0.019797	ATP6V1G1, ATP6V0E1, ATP6V1B2, ATP6V1H, ATP6V1E1, ATP6V1F, RAB7A	1376	27	16792	3.16387	1	0.907354	0.902042
GOTERM_BP_DIRECT	GO:0007067~mitotic nuclear division	31	1.88564	0.0201047	RGS14, ANAPC16, DCTN2, DCTN3, CLTA, YEATS4, ARPP19, PMF1, AURKB, ANAPC11, SKA2, CDC26, RUVBL1, PBK, MCMBP, SSSCA1, FSD1, TXNL4A, CENPV, NUDC, CENPW, DYNLT1, ANAPC7, VRK1, KIF22, CHFR, SRSF2, MPLKIP, ANAPC5, RAN, SPC25	1376	248	16792	1.52544	1	0.907354	0.902042
GOTERM_BP_DIRECT	GO:0043488~regulation of mRNA stability	16	0.973236	0.020346	PCID2, PSMD8, PSMB7, PSMD6, PSMC5, PSMA3, PSMA1, PSMB3, PSMC1, APEX1, EXOSC8, PSMB1, PSME1, EXOSC2, EXOSC1, HSPA1B	1376	103	16792	1.89569	1	0.907354	0.902042
GOTERM_BP_DIRECT	GO:0006614~SRP-dependent cotranslational protein targeting to membrane	15	0.912409	0.0204895	SRP19, RPL3, RPL23, RPL34, RPL11, SRP54, RPS3A, SRP68, SRP14, RPL6, RPS26, RPL7A, RPL14, RPL13, RPL19	1376	94	16792	1.94737	1	0.907354	0.902042
GOTERM_BP_DIRECT	GO:0006521~regulation of cellular amino acid metabolic process	10	0.608273	0.0213884	PSMD8, PSMB7, PSMA3, PSMD6, PSMC5, PSMA1, PSMB3, PSMC1, PSMB1, PSME1	1376	51	16792	2.39284	1	0.935611	0.930133
GOTERM_BP_DIRECT	GO:0007005~mitochondrion organization	13	0.790754	0.0221192	VPS13C, HTRA2, PARK7, BCS1L, CAMKMT, SIRT3, HMGCL, CHCHD2, SHARPIN, HAX1, POLG2, LONP1, MTFR2	1376	77	16792	2.06033	1	0.955923	0.950327
GOTERM_BP_DIRECT	GO:0070131~positive regulation of mitochondrial translation	4	0.243309	0.0224292	COA3, UQCC2, C1QBP, MPV17L2	1376	8	16792	6.10174	1	0.957779	0.952172
GOTERM_BP_DIRECT	GO:0015031~protein transport	45	2.73723	0.0226991	ARF3, VPS29, ARF4, ENY2, TSG101, TIMM9, VPS4A, TIMM13, PSEN1, AAAS, LIN7B, SNX3, AP5M1, TMED3, CCDC53, TBC1D17, ATG7, TMED5, AP1M1, BBIP1, COMMD1, YIF1A, COPZ1, RAB11A, VAMP8, TTC8, NECAP2, RABIF, C16ORF62, NECAP1, ATG16L2, ATG4C, RAB18, PPT1, CHMP2A, ATG4B, ITGB1BP1, KDELR3, CHMP7, RAMP1, CNIH4, COPE, RAB7A, BET1, CHMP5	1376	395	16792	1.39027	1	0.957902	0.952294
GOTERM_BP_DIRECT	GO:0090200~positive regulation of release of cytochrome c from mitochondria	7	0.425791	0.0234996	FAM162A, BNIP3, PDCD5, PLAUR, PPIF, APOPT1, MFF	1376	28	16792	3.05087	1	0.974273	0.968569
GOTERM_BP_DIRECT	GO:0006914~autophagy	19	1.15572	0.0236303	RAB1A, RGS19, TSG101, VPS4A, PARK7, IRGM, MAP1LC3B, TOLLIP, CHMP2A, ATG4C, TMEM208, ANXA7, ATG4B, DRAM2, TBC1D17, CTSD, ATG7, VPS25, VPS28	1376	133	16792	1.74336	1	0.974273	0.968569
GOTERM_BP_DIRECT	GO:0000027~ribosomal large subunit assembly	6	0.364964	0.0245764	MRPL20, RPL3, RPL11, BRIX1, RPL6, MRPL11	1376	21	16792	3.48671	1	0.987488	0.981707
GOTERM_BP_DIRECT	GO:0007017~microtubule-based process	8	0.486618	0.024774	TUBA1C, TUBA1B, TUBA1A, DCTN2, DCTN3, DYNLL1, TUBB4B, TUBA4B	1376	36	16792	2.71189	1	0.987488	0.981707
GOTERM_BP_DIRECT	GO:0006635~fatty acid beta-oxidation	9	0.547445	0.0247767	HADHB, BDH2, ECHS1, SLC25A17, ECI2, PEX2, HADH, ACAA1, ACAT1	1376	44	16792	2.49617	1	0.987488	0.981707
GOTERM_BP_DIRECT	GO:0006091~generation of precursor metabolites and energy	10	0.608273	0.026935	COX4I1, ATPIF1, COX4I2, COX17, UQCR11, ACO2, COX6C, COX6A1, SLC25A4, COX7C	1376	53	16792	2.30254	1	1	0.994423
GOTERM_BP_DIRECT	GO:0050434~positive regulation of viral transcription	7	0.425791	0.027639	POLR2B, POLR2C, POLR2E, POLR2F, POLR2G, POLR2I, POLR2L	1376	29	16792	2.94567	1	1	0.994423
GOTERM_BP_DIRECT	GO:0043928~exonucleolytic nuclear-transcribed mRNA catabolic process involved in deadenylation-dependent decay	7	0.425791	0.027639	LSM6, EXOSC8, LSM5, EXOSC2, EXOSC1, LSM3, LSM2	1376	29	16792	2.94567	1	1	0.994423
GOTERM_BP_DIRECT	GO:0006936~muscle contraction	16	0.973236	0.0277536	TPM4, HSBP1, TPM1, DYSF, TAZ, MYL12A, ACTG2, MYOM2, MYL12B, CKMT2, MYL6, NDUFS6, MYH13, CALM3, CALM2, SNTA1	1376	107	16792	1.82482	1	1	0.994423
GOTERM_BP_DIRECT	GO:0006488~dolichol-linked oligosaccharide biosynthetic process	5	0.304136	0.0294048	ALG6, PQLC3, ALG14, ALG3, ALG10	1376	15	16792	4.06783	1	1	0.994423
GOTERM_BP_DIRECT	GO:0039702~viral budding via host ESCRT complex	6	0.364964	0.0297204	TSG101, VPS4A, CHMP2A, MITD1, CHMP7, VPS28	1376	22	16792	3.32822	1	1	0.994423
GOTERM_BP_DIRECT	GO:2000344~positive regulation of acrosome reaction	4	0.243309	0.0316274	ZP3, PLB1, POMZP3, ZP4	1376	9	16792	5.42377	1	1	0.994423
GOTERM_BP_DIRECT	GO:0033683~nucleotide-excision repair, DNA incision	8	0.486618	0.0325117	RFC4, RFC2, ERCC1, POLD2, RPA2, GTF2H5, RBX1, DDB2	1376	38	16792	2.56916	1	1	0.994423
GOTERM_BP_DIRECT	GO:0034599~cellular response to oxidative stress	11	0.6691	0.0343274	PRDX2, G6PD, GPX1, MGMT, PRKRA, TXNL1, LONP1, HTRA2, PRR5L, PARK7, HSPA1B	1376	64	16792	2.09747	1	1	0.994423
GOTERM_BP_DIRECT	GO:0006890~retrograde vesicle-mediated transport, Golgi to ER	13	0.790754	0.0343654	NAPA, NSF, ARF3, RAB1A, ARF4, TMED10, KIF22, COPZ1, RER1, TMED3, TMED2, KDELR3, COPE	1376	82	16792	1.9347	1	1	0.994423
GOTERM_BP_DIRECT	GO:0070936~protein K48-linked ubiquitination	9	0.547445	0.0354474	RNF146, UBE2C, UBE2D2, UBE2E3, UBE2D1, UBE2E2, UBE2G1, UBE2A, RNF187	1376	47	16792	2.33684	1	1	0.994423
GOTERM_BP_DIRECT	GO:0015853~adenine transport	3	0.182482	0.0359541	VDAC3, SLC25A5, SLC25A4	1376	4	16792	9.15262	1	1	0.994423
GOTERM_BP_DIRECT	GO:0022615~protein to membrane docking	3	0.182482	0.0359541	PEX16, SNX3, RAB7A	1376	4	16792	9.15262	1	1	0.994423
GOTERM_BP_DIRECT	GO:0019673~GDP-mannose metabolic process	3	0.182482	0.0359541	DPM1, TSTA3, GUK1	1376	4	16792	9.15262	1	1	0.994423
GOTERM_BP_DIRECT	GO:0019886~antigen processing and presentation of exogenous peptide antigen via MHC class II	14	0.851582	0.036557	DCTN6, DCTN2, DCTN3, CLTA, CTSV, KIF22, DYNLL1, DYNC2LI1, AP2S1, CTSD, AP1M2, AP2M1, RAB7A, AP1M1	1376	92	16792	1.85705	1	1	0.994423
GOTERM_BP_DIRECT	GO:0016226~iron-sulfur cluster assembly	5	0.304136	0.0367319	NFU1, FAM96A, ISCU, NUBP1, CIAO1	1376	16	16792	3.81359	1	1	0.994423
GOTERM_BP_DIRECT	GO:0006487~protein N-linked glycosylation	8	0.486618	0.0369243	DPM1, GAL3ST1, B4GALT1, ALG6, PMM1, DAD1, MGAT5, B4GALT7	1376	39	16792	2.50328	1	1	0.994423
GOTERM_BP_DIRECT	GO:0019058~viral life cycle	7	0.425791	0.0372941	ZNF571, TSG101, VPS4A, CHMP2A, CHMP7, VPS28, CHMP5	1376	31	16792	2.75563	1	1	0.994423
GOTERM_BP_DIRECT	GO:0006310~DNA recombination	13	0.790754	0.0372995	RPAIN, XRCC6, APEX2, RECQL4, TFPT, RAD51, RAD51C, EID3, APEX1, RUVBL2, ERCC1, RUVBL1, RAD54L	1376	83	16792	1.91139	1	1	0.994423
GOTERM_BP_DIRECT	GO:0006457~protein folding	23	1.39903	0.0379358	DNAJC19, LRPAP1, MKKS, NUDC, FKBP2, PPIL1, TXNL1, GNAI3, AIP, TXN, HSPE1, PDCL3, DNAJB6, DNAJA4, RUVBL2, DNAJB4, PPIF, PPIE, PFDN2, SIL1, FKBP6, PPIC, CCT4	1376	180	16792	1.55933	1	1	0.994423
GOTERM_BP_DIRECT	GO:0051603~proteolysis involved in cellular protein catabolic process	9	0.547445	0.0396011	CTSA, PSMB7, PSMA3, PSMA1, PSMB3, PSMB1, LONP1, CTSH, CTSV	1376	48	16792	2.28815	1	1	0.994423
GOTERM_BP_DIRECT	GO:0019083~viral transcription	16	0.973236	0.0396085	RPL3, RPL23, RPL34, RPL11, RPS3A, AAAS, RPL6, RPS26, NUP93, RPL7A, NUP85, RPL14, NUP35, RPL13, NUP54, RPL19	1376	112	16792	1.74336	1	1	0.994423
GOTERM_BP_DIRECT	GO:0060055~angiogenesis involved in wound healing	4	0.243309	0.0424869	B4GALT1, GPX1, PRCP, ETS1	1376	10	16792	4.8814	1	1	0.994423
GOTERM_BP_DIRECT	GO:0006613~cotranslational protein targeting to membrane	4	0.243309	0.0424869	SRP19, ARL6IP1, SSR2, SRP14	1376	10	16792	4.8814	1	1	0.994423
GOTERM_BP_DIRECT	GO:1904903~ESCRT III complex disassembly	4	0.243309	0.0424869	VPS4A, CHMP2A, CHMP7, CHMP5	1376	10	16792	4.8814	1	1	0.994423
GOTERM_BP_DIRECT	GO:0016559~peroxisome fission	4	0.243309	0.0424869	FIS1, ACOT8, PEX19, MFF	1376	10	16792	4.8814	1	1	0.994423
GOTERM_BP_DIRECT	GO:0000462~maturation of SSU-rRNA from tricistronic rRNA transcript (SSU-rRNA, 5.8S rRNA, LSU-rRNA)	7	0.425791	0.0428364	EMG1, MRPS9, NGDN, RRP36, UTP18, WDR46, BYSL	1376	32	16792	2.66951	1	1	0.994423
GOTERM_BP_DIRECT	GO:0000722~telomere maintenance via recombination	7	0.425791	0.0428364	FEN1, RAD51, RFC4, RAD51C, RFC2, POLD2, RPA2	1376	32	16792	2.66951	1	1	0.994423
GOTERM_BP_DIRECT	GO:0015991~ATP hydrolysis coupled proton transport	7	0.425791	0.0428364	ATP6V0E1, ATP6V1B2, ATP6V1H, ATP6V1E1, ATP5G2, ATP5G1, ATP6V1F	1376	32	16792	2.66951	1	1	0.994423
GOTERM_BP_DIRECT	GO:0016032~viral process	34	2.06813	0.0485565	YWHAE, RTN3, AAAS, PSMB7, SUMO1, NUP85, PSMB3, C1QBP, PSMB1, TSPAN7, EIF4H, POLR2E, ATP6V1H, TCEB1, CCR3, AP1M1, GADD45GIP1, RANBP1, NPM1, ACOT8, AMBP, DYNLL1, RBX1, NUP93, PDCL3, COPS6, PSMA3, KARS, NUP35, NUP54, RBCK1, SLC25A5, SLC25A4, RAN	1376	299	16792	1.38769	1	1	0.994423
GOTERM_BP_DIRECT	GO:0006383~transcription from RNA polymerase III promoter	7	0.425791	0.0488685	GTF3C6, POLR2E, GTF3A, POLR2F, POLR3H, POLR3K, POLR2L	1376	33	16792	2.58862	1	1	0.994423
GOTERM_BP_DIRECT	GO:0051402~neuron apoptotic process	7	0.425791	0.0488685	PIGT, CDK5, FAM162A, BNIP3, SIAH1, GRIK2, PSEN1	1376	33	16792	2.58862	1	1	0.994423
GOTERM_BP_DIRECT	GO:0000375~RNA splicing, via transesterification reactions	6	0.364964	0.0489844	SF3A3, SF3B4, SNRNP40, GEMIN2, TXNL4A, BCAS2	1376	25	16792	2.92884	1	1	0.994423
GOTERM_BP_DIRECT	GO:0007059~chromosome segregation	11	0.6691	0.0492121	CENPW, RGS14, PPP1R7, TOP1MT, FAM96A, SLC25A5, KNSTRN, PMF1, SPC25, SKA2, CIAO1	1376	68	16792	1.97409	1	1	0.994423
GOTERM_BP_DIRECT	GO:0060271~cilium morphogenesis	18	1.09489	0.0524007	IQCB1, SPAG16, RAB1A, MKKS, GSN, ARL6, ARL3, BBIP1, DYNLL1, HSPB11, TMEM231, IFT52, TTC8, RILPL2, TCTN3, TCTN1, B9D1, B9D2	1376	136	16792	1.61517	1	1	0.994423
GOTERM_BP_DIRECT	GO:0035338~long-chain fatty-acyl-CoA biosynthetic process	8	0.486618	0.0524534	ACOT9, ACOT8, AGK, ELOVL2, TECR, PPT1, ACOT13, ACACA	1376	42	16792	2.32447	1	1	0.994423
GOTERM_BP_DIRECT	GO:0075733~intracellular transport of virus	9	0.547445	0.0539614	NUP93, TSG101, NUP85, NUP35, NUP54, AAAS, KPNA2, VPS28, RAN	1376	51	16792	2.15356	1	1	0.994423
GOTERM_BP_DIRECT	GO:0006414~translational elongation	5	0.304136	0.0542464	EEF1A1, TSFM, EEF1A1P5, EEF1E1, TUFM	1376	18	16792	3.38986	1	1	0.994423
GOTERM_BP_DIRECT	GO:0000920~cell separation after cytokinesis	5	0.304136	0.0542464	VPS4A, CHMP2A, MITD1, CHMP7, CHMP5	1376	18	16792	3.38986	1	1	0.994423
GOTERM_BP_DIRECT	GO:2001268~negative regulation of cysteine-type endopeptidase activity involved in apoptotic signaling pathway	3	0.182482	0.0567038	PIH1D1, PLAUR, PARK7	1376	5	16792	7.32209	1	1	0.994423
GOTERM_BP_DIRECT	GO:0000730~DNA recombinase assembly	3	0.182482	0.0567038	RAD51, RAD51C, SWI5	1376	5	16792	7.32209	1	1	0.994423
GOTERM_BP_DIRECT	GO:0019243~methylglyoxal catabolic process to D-lactate via S-lactoyl-glutathione	3	0.182482	0.0567038	PNKD, PARK7, HAGH	1376	5	16792	7.32209	1	1	0.994423
GOTERM_BP_DIRECT	GO:0045039~protein import into mitochondrial inner membrane	3	0.182482	0.0567038	TIMM9, TIMM13, TIMM10	1376	5	16792	7.32209	1	1	0.994423
GOTERM_BP_DIRECT	GO:0001302~replicative cell aging	3	0.182482	0.0567038	CHEK2, ERCC1, ROMO1	1376	5	16792	7.32209	1	1	0.994423
GOTERM_BP_DIRECT	GO:0006398~mRNA 3'-end processing by stem-loop binding and cleavage	3	0.182482	0.0567038	ZNF473, SLBP, CPSF3	1376	5	16792	7.32209	1	1	0.994423
GOTERM_BP_DIRECT	GO:0019439~aromatic compound catabolic process	3	0.182482	0.0567038	PON3, EPHX1, ATP5J	1376	5	16792	7.32209	1	1	0.994423
GOTERM_BP_DIRECT	GO:0050999~regulation of nitric-oxide synthase activity	6	0.364964	0.056716	GCHFR, NOSTRIN, NOSIP, CALM3, CALM2, PTS	1376	26	16792	2.81619	1	1	0.994423
GOTERM_BP_DIRECT	GO:0000245~spliceosomal complex assembly	6	0.364964	0.056716	GEMIN2, SNRPG, GEMIN6, SNRPE, SMN1, TXNL4A	1376	26	16792	2.81619	1	1	0.994423
GOTERM_BP_DIRECT	GO:0000413~protein peptidyl-prolyl isomerization	8	0.486618	0.0584168	PPIL1, FKBP2, PPIF, PPIE, PIN1, PIN4, FKBP6, PPIC	1376	43	16792	2.27042	1	1	0.994423
GOTERM_BP_DIRECT	GO:0006397~mRNA processing	22	1.3382	0.0601047	SF3A3, TSEN34, SF3B4, CPSF6, TSEN15, GEMIN2, RBM4B, U2AF1, MAGOHB, ADARB2, LSM5, LSM3, JMJD6, LSM10, ALKBH5, C1QBP, SRSF2, SAP18, SMN1, AURKAIP1, BCAS2, SRSF9	1376	179	16792	1.49987	1	1	0.994423
GOTERM_BP_DIRECT	GO:0007339~binding of sperm to zona pellucida	7	0.425791	0.0624259	B4GALT1, ZP1, ZP3, ZP2, POMZP3, ZP4, CCT4	1376	35	16792	2.4407	1	1	0.994423
GOTERM_BP_DIRECT	GO:0000422~mitophagy	7	0.425791	0.0624259	FIS1, FUNDC2, BNIP3, FUNDC1, MAP1LC3B2, ATG4C, ATG4B	1376	35	16792	2.4407	1	1	0.994423
GOTERM_BP_DIRECT	GO:0071294~cellular response to zinc ion	5	0.304136	0.0644212	MT2A, MT1F, MT1G, MT1H, MT1E	1376	19	16792	3.21144	1	1	0.994423
GOTERM_BP_DIRECT	GO:0000266~mitochondrial fission	5	0.304136	0.0644212	FIS1, MUL1, MTFR1L, MTFR2, MFF	1376	19	16792	3.21144	1	1	0.994423
GOTERM_BP_DIRECT	GO:0061025~membrane fusion	8	0.486618	0.0647811	NAPA, STX12, RABIF, GCA, GOSR2, ANXA7, STX3, ATG7	1376	44	16792	2.21882	1	1	0.994423
GOTERM_BP_DIRECT	GO:0016241~regulation of macroautophagy	8	0.486618	0.0647811	UCHL1, ATP6V1G1, ATP6V0E1, CDK5, ATP6V1B2, ATP6V1H, VPS26A, ATP6V1E1	1376	44	16792	2.21882	1	1	0.994423
GOTERM_BP_DIRECT	GO:0006979~response to oxidative stress	15	0.912409	0.0650416	NDUFA6, GPX1, RGS14, GPX4, NDUFA12, NDUFB4, GSS, NUDT1, PSEN1, ATOX1, PRDX2, PRDX5, NDUFS8, ERCC1, HMOX2	1376	110	16792	1.66411	1	1	0.994423
GOTERM_BP_DIRECT	GO:0006107~oxaloacetate metabolic process	4	0.243309	0.0689405	GOT1, MDH1, NIT2, MDH1B	1376	12	16792	4.06783	1	1	0.994423
GOTERM_BP_DIRECT	GO:0010458~exit from mitosis	4	0.243309	0.0689405	UBE2C, UBE2S, CHMP2A, CHMP7	1376	12	16792	4.06783	1	1	0.994423
GOTERM_BP_DIRECT	GO:0043248~proteasome assembly	4	0.243309	0.0689405	PSMD8, SHFM1, POMP, PSMG2	1376	12	16792	4.06783	1	1	0.994423
GOTERM_BP_DIRECT	GO:0000002~mitochondrial genome maintenance	4	0.243309	0.0689405	LONP1, MRPL17, MRPL39, SLC25A4	1376	12	16792	4.06783	1	1	0.994423
GOTERM_BP_DIRECT	GO:0043097~pyrimidine nucleoside salvage	4	0.243309	0.0689405	CDA, UCK1, UPRT, UPP1	1376	12	16792	4.06783	1	1	0.994423
GOTERM_BP_DIRECT	GO:0031047~gene silencing by RNA	15	0.912409	0.0690904	AAAS, NUP93, POLR2B, PRKRA, NUP85, POLR2C, POLR2E, NUP35, POLR2F, NUP54, POLR2G, POLR2I, RAN, FKBP6, POLR2L	1376	111	16792	1.64912	1	1	0.994423
GOTERM_BP_DIRECT	GO:0042254~ribosome biogenesis	7	0.425791	0.0699562	RCL1, RPL7A, MTG2, RPL34, DDX31, MRPL36, AATF	1376	36	16792	2.3729	1	1	0.994423
GOTERM_BP_DIRECT	GO:0006446~regulation of translational initiation	7	0.425791	0.0699562	EIF3M, EIF4H, EIF3G, EIF3H, EIF3E, EIF1B, EIF3D	1376	36	16792	2.3729	1	1	0.994423
GOTERM_BP_DIRECT	GO:0060071~Wnt signaling pathway, planar cell polarity pathway	13	0.790754	0.0718985	PSMD8, PSMB7, PSMD6, PSMC5, PSMA3, PSMA1, PSMB3, PSMC1, PSMB1, DVL1, AP2S1, PSME1, AP2M1	1376	92	16792	1.72441	1	1	0.994423
GOTERM_BP_DIRECT	GO:0043388~positive regulation of DNA binding	6	0.364964	0.0741517	PLAUR, HMGB2, EDF1, CALM3, TXN, CALM2	1376	28	16792	2.61503	1	1	0.994423
GOTERM_BP_DIRECT	GO:0000387~spliceosomal snRNP assembly	6	0.364964	0.0741517	GEMIN2, SNRPG, GEMIN6, SNRPE, GEMIN7, SMN1	1376	28	16792	2.61503	1	1	0.994423
GOTERM_BP_DIRECT	GO:0050690~regulation of defense response to virus by virus	6	0.364964	0.0741517	AP2S1, ATP6V1H, B2M, AP2M1, AP1M2, AP1M1	1376	28	16792	2.61503	1	1	0.994423
GOTERM_BP_DIRECT	GO:0006378~mRNA polyadenylation	6	0.364964	0.0741517	CPSF6, CPSF3, LEO1, CPSF4L, PABPC1L, MTPAP	1376	28	16792	2.61503	1	1	0.994423
GOTERM_BP_DIRECT	GO:0051881~regulation of mitochondrial membrane potential	6	0.364964	0.0741517	PRELID1, PID1, MUL1, PARK7, SOD2, SOD1	1376	28	16792	2.61503	1	1	0.994423
GOTERM_BP_DIRECT	GO:0022904~respiratory electron transport chain	5	0.304136	0.075516	POLG2, NDUFA5, NDUFS6, SOD2, SDHB	1376	20	16792	3.05087	1	1	0.994423
GOTERM_BP_DIRECT	GO:0042744~hydrogen peroxide catabolic process	5	0.304136	0.075516	PRDX2, PRDX5, GPX1, PRDX1, PRDX6	1376	20	16792	3.05087	1	1	0.994423
GOTERM_BP_DIRECT	GO:0042787~protein ubiquitination involved in ubiquitin-dependent protein catabolic process	19	1.15572	0.0756367	ANAPC7, ANAPC16, RNF14, UBE2C, SIAH1, KLHL32, UBE2D1, BTBD11, RNF7, AURKB, ANAPC11, RBX1, RNF146, CDC26, RNF181, ANAPC5, TCEB1, BUB3, ASB2	1376	153	16792	1.51547	1	1	0.994423
GOTERM_BP_DIRECT	GO:0008033~tRNA processing	7	0.425791	0.0779867	TRUB2, TRMU, LSM6, POP7, KARS, POP4, SARS	1376	37	16792	2.30877	1	1	0.994423
GOTERM_BP_DIRECT	GO:0061732~mitochondrial acetyl-CoA biosynthetic process from pyruvate	3	0.182482	0.0805195	PDHA1, MPC1, MPC2	1376	6	16792	6.10174	1	1	0.994423
GOTERM_BP_DIRECT	GO:0042426~choline catabolic process	3	0.182482	0.0805195	DMGDH, SARDH, ALDH7A1	1376	6	16792	6.10174	1	1	0.994423
GOTERM_BP_DIRECT	GO:0009744~response to sucrose	3	0.182482	0.0805195	ERCC1, OXT, KHK	1376	6	16792	6.10174	1	1	0.994423
GOTERM_BP_DIRECT	GO:0006266~DNA ligation	3	0.182482	0.0805195	XRCC6, MGMT, APTX	1376	6	16792	6.10174	1	1	0.994423
GOTERM_BP_DIRECT	GO:0007042~lysosomal lumen acidification	3	0.182482	0.0805195	CLN3, PPT1, CLN5	1376	6	16792	6.10174	1	1	0.994423
GOTERM_BP_DIRECT	GO:0043620~regulation of DNA-templated transcription in response to stress	3	0.182482	0.0805195	RGS14, DDIT3, RPS6KA1	1376	6	16792	6.10174	1	1	0.994423
GOTERM_BP_DIRECT	GO:0009838~abscission	3	0.182482	0.0805195	ZFYVE19, VPS4A, AURKB	1376	6	16792	6.10174	1	1	0.994423
GOTERM_BP_DIRECT	GO:0007049~cell cycle	25	1.52068	0.0808558	PRR5, CDC123, ANAPC16, LIN37, GPS1, CCDC124, GNAI3, ARL2, PDCD2L, AURKB, CKS1B, MRPL41, RPS6KA1, MCTS1, SIAH1, APEX2, ANXA11, EID1, CDK5, ZFYVE19, CINP, PIN1, ERH, FAM32A, AVPI1	1376	217	16792	1.40593	1	1	0.994423
GOTERM_BP_DIRECT	GO:0035019~somatic stem cell population maintenance	10	0.608273	0.0818448	POLR2B, POLR2C, PRDM16, POLR2E, POLR2F, BRAF, POLR2G, POLR2I, PBX1, POLR2L	1376	65	16792	1.87746	1	1	0.994423
GOTERM_BP_DIRECT	GO:0098609~cell-cell adhesion	30	1.82482	0.0831154	YWHAE, RAB1A, TXNDC9, RPL34, SLC3A2, ENO1, PARK7, RPL6, RPL7A, LDHA, EPCAM, PRDX1, RUVBL1, RPL14, EIF4H, MB21D2, SH3GLB2, RANBP1, NUDC, PAICS, PRDX6, RPS26, CCS, PKM, VAPB, GLOD4, EIF3E, ALDOA, RAN, CHMP5	1376	271	16792	1.35094	1	1	0.994423
GOTERM_BP_DIRECT	GO:0006312~mitotic recombination	4	0.243309	0.0843547	RAD51, RAD51C, ERCC1, XRCC2	1376	13	16792	3.75492	1	1	0.994423
GOTERM_BP_DIRECT	GO:0006119~oxidative phosphorylation	4	0.243309	0.0843547	SURF1, ATP5D, ATP5C1, UQCRC2	1376	13	16792	3.75492	1	1	0.994423
GOTERM_BP_DIRECT	GO:0006293~nucleotide-excision repair, preincision complex stabilization	5	0.304136	0.0875018	ERCC1, RPA2, GTF2H5, RBX1, DDB2	1376	21	16792	2.90559	1	1	0.994423
GOTERM_BP_DIRECT	GO:0005980~glycogen catabolic process	5	0.304136	0.0875018	PGM2, CALM3, PYGM, GYG1, CALM2	1376	21	16792	2.90559	1	1	0.994423
GOTERM_BP_DIRECT	GO:0032402~melanosome transport	5	0.304136	0.0875018	RAB1A, MKKS, DCTN2, ARL6, RAB11A	1376	21	16792	2.90559	1	1	0.994423
GOTERM_BP_DIRECT	GO:0016197~endosomal transport	10	0.608273	0.0882445	AP5M1, TSG101, RAB13, VPS4A, CHMP2A, DPY30, CHMP7, VPS25, VPS28, CHMP5	1376	66	16792	1.84901	1	1	0.994423
GOTERM_BP_DIRECT	GO:0016236~macroautophagy	11	0.6691	0.0905511	CLN3, MAP1LC3B, RRAGB, RHEB, ATG4B, LAMTOR2, LAMTOR1, LAMTOR4, DYNLL1, ATG7, LAMTOR3	1376	76	16792	1.76629	1	1	0.994423
GOTERM_BP_DIRECT	GO:0048013~ephrin receptor signaling pathway	12	0.729927	0.0918228	NCSTN, APH1B, ARPC3, ARPC1A, AP2S1, NCK2, ADAM10, HRAS, EFNA4, MYL12A, AP2M1, ACTG1	1376	86	16792	1.70281	1	1	0.994423
GOTERM_BP_DIRECT	GO:0038095~Fc-epsilon receptor signaling pathway	21	1.27737	0.091992	PDPK1, UBE2D2, UBE2D1, NFKB1, PSMD8, PSMB7, PSMD6, PSMC5, PSMA3, NRAS, PSMA1, PSMB3, PSMC1, GRAP2, PSMB1, UBE2N, PSME1, CALM3, HRAS, CALM2, SKP1	1376	178	16792	1.43974	1	1	0.994423
GOTERM_BP_DIRECT	GO:0009058~biosynthetic process	6	0.364964	0.0941637	EIF2B3, PCYT2, NDUFAF6, APMAP, GMPPA, GCAT	1376	30	16792	2.4407	1	1	0.994423
