# Supplementary material for: Biallelic mutations in MOS cause female infertility characterized by human early embryonic arrest and fragmentation
Source: EMBO Mol Med. 2021 Nov 15;13(12):e14887. doi: 10.15252/emmm.202114887 (PMC8649871; doi:10.15252/emmm.202114887)
Supplement: Supplementary file 10 — Source Data for Figure 5 [file EMMM-13-e14887-s004.zip › EMM-2021-14887_SDataFig5/RPKM_Human oocyte IVM RNA-seq.xlsx]

## Sheet: RPKM_Ctrl and U0126
Gene Symbol	MII_1	MII_2	MII_U0126_1	MII_U0126_2
TSPAN6	0.08	0	0	0
TNMD	0	0.24	0	0
DPM1	40.16	59.1	68.62	76.25
SCYL3	12.31	15.68	12.1	8.62
C1orf112	7.33	4.1	3.35	6.78
FGR	0	0	0	0.22
CFH	0.04	0.17	0	0
FUCA2	1.26	0.38	0.17	0.28
GCLC	5.98	9.32	8.52	12.07
NFYA	6.11	8.45	2.78	6.37
STPG1	21.26	24.55	20.34	24.87
NIPAL3	22.56	27.03	19.17	43.7
LAS1L	2.14	2.83	5.18	6.49
ENPP4	0	0	0	0.05
SEMA3F	0	0	0	0
CFTR	31.65	75.92	36.91	73.79
ANKIB1	6.27	10.88	11.47	10.89
CYP51A1	5.6	3.89	5.36	12.39
KRIT1	17.48	17.99	29.06	22.22
RAD52	0	0.21	0.47	1.92
MYH16	0.08	0.09	0.03	0.2
BAD	3.88	4.58	10.7	29.9
LAP3	10.35	10.84	22.52	21.16
CD99	217.52	245.84	202.68	187.68
HS3ST1	0	0	0	0
AOC1	0	0	0	0
WNT16	0	0	0	0
HECW1	0	0.03	0.61	2.92
MAD1L1	7.94	6.25	21.69	14.22
LASP1	0	0.17	1	1.7
SNX11	1.21	2.17	1.73	3.86
TMEM176A	0	0	0	0
M6PR	3.84	8.55	19.99	11.91
KLHL13	0	0	0	0
CYP26B1	0.08	0	0	0.1
ICA1	83.71	72.97	44.8	48.41
DBNDD1	0	0	0	0
ALS2	51.09	49.55	22	35.81
CASP10	0.11	0.05	0.1	0.34
CFLAR	0.31	2.55	3.08	1.81
TFPI	0.11	0.18	0.35	0
NDUFAF7	2.19	6.36	10.8	14.89
RBM5	13.17	8.86	12.33	9
MTMR7	3.74	2.89	7.03	6.31
SLC7A2	0.26	0.37	1.31	1.02
ARF5	104.58	83.29	190.42	192.08
SARM1	0	0	0	0
POLDIP2	8.99	5.09	10.44	25.82
PLXND1	0.6	0.09	1.67	0.56
AK2	15.93	15.7	30.9	61.82
CD38	5.39	6	5.8	16.42
FKBP4	6.59	7.4	5.7	22.99
KDM1A	16.06	31.06	38.6	25.87
RBM6	19.6	19.34	20.17	16.4
CAMKK1	0.09	0.16	0.99	0.85
RECQL	14.69	11.4	13.36	17.47
VPS50	13.52	35.29	26.52	20.24
HSPB6	1.49	1.09	0.91	1.09
ARHGAP33	1.32	1.72	1.52	5.1
NDUFAB1	154.47	278.23	433.25	612.91
PDK4	0	0	0	0
SLC22A16	0	0	0	0
ZMYND10	0	0	0	0
ABCB5	0	0.05	0.05	0
ARX	0.36	0.1	1.1	0.53
SLC25A13	40.46	39.99	40.4	31.68
ST7	5.75	6.39	11.28	12.28
CDC27	543.6	490.89	209.41	215.16
SLC4A1	0	0	0.1	0
CALCR	0	0.24	0.16	0.74
HCCS	6.73	14.68	52.42	89.83
DVL2	5.19	7.1	7.67	5.05
PRSS22	0.4	0.63	1.76	0.67
UPF1	5	7.71	7.53	8.86
SKAP2	61.15	45.09	47.69	36.96
SLC25A5	164.47	262.85	124.09	202.61
CCDC109B	6.06	5.68	25.27	26.5
HOXA11	0	0	0	0
POLR2J	299.12	270.2	269.14	254.05
DHX33	2.36	2.31	8.13	4.37
MEOX1	0	0	0	0
THSD7A	81.93	87.24	73.02	91.63
LIG3	8.98	6.63	5.2	4.63
RPAP3	56.53	52.96	60.02	73.92
ACSM3	0	0.89	0	0
AC004381.6	1.22	1.07	1.27	2.62
CIAPIN1	94.33	113.82	79.47	85.04
SPPL2B	2.75	1.51	3.88	6.34
FAM214B	0	0	0	0
COPZ2	0	0	0	0
PRKAR2B	13.88	12.83	7.61	7.97
MSL3	71.9	76.17	67.46	58.97
CREBBP	29.01	25.18	41.84	35.47
BZRAP1	0	0	0	0
MPO	0	0	0	0
PON1	5.92	1.87	4.97	7.33
GCFC2	0.66	3.14	2.6	4.74
WDR54	2.81	2.95	2.43	5.45
CROT	1.84	1.73	9.73	3.14
ABCB4	24.1	35.06	117.42	139.94
KMT2E	43.48	44.48	57.34	45.5
RHBDD2	1.25	0.25	3.7	7.09
SOX8	0	0	0.13	0
IBTK	0	0.49	1.06	0.43
ZNF195	17.51	18.01	13.49	9.52
MYCBP2	11.12	10.38	10.58	5.52
FBXL3	15.77	19.43	27.56	33.45
ITGAL	0	0	0	0.57
PDK2	1.23	3.63	5.45	5.49
ITGA3	0	1.84	3.46	0.15
ZFX	5.91	1.19	2.44	6.9
LAMP2	81.28	89.34	64.35	53.99
ITGA2B	0	0	0	0
ASB4	0	0	0	0
GDE1	0.23	2.55	0.68	0.35
C19orf60	1.39	3.16	10.24	15.39
CRLF1	0	0	0.34	0
OSBPL7	0	0	0	0
TMEM98	1.75	1.65	2.6	2.33
YBX2	7.95	4.56	22.1	15.86
KRT33A	0	0	0	0
MAP3K14	0.68	0.7	0.06	0.44
ABCC8	0	0	0	0
CACNG3	0	0	0	0
TMEM132A	0.63	0	0.36	0
AP2B1	20.76	20.62	32.58	34.98
TAC1	0	0	0.94	0
ZNF263	0	0	0.74	0.13
CX3CL1	0	0	0	0
SPATA20	0	0.51	0.15	0
CACNA1G	0	0	0	0
TNFRSF12A	1.32	1.94	8.99	7.67
DLX6	5.84	7.57	16.42	7.9
MAP3K9	0.71	0.82	2.29	1.47
RALA	76.48	89.32	147.39	140.82
BAIAP2L1	77.65	61.83	78.37	91.87
KDM7A	10.63	12.11	8.72	7.82
ETV1	1.69	1.74	4.02	1.75
AGK	19.48	37.93	66.17	57.92
ALDH3B1	0	0	0	0
TTC22	0	0	0	0
PHTF2	43.37	60.94	41.92	42.24
CCL26	0	0	0	0
FARP2	5.82	9.32	8.51	5.8
USH1C	0	0	0	0
GGCT	94.14	126.65	187.51	202.77
DBF4	297.92	208.34	218.81	204.41
TBXA2R	0.1	0.54	0.59	0.39
IFRD1	29.65	25.44	11.27	6.99
LGALS14	0	0	0	0
COX10	18.83	26.15	22.3	21.86
GTF2IRD1	0.23	0.13	0.77	2.51
PAF1	7.65	7.83	6.5	9.68
VPS41	3.11	9.91	11.94	9.4
ARHGAP44	0.44	3.22	3.73	4.4
ELAC2	91.32	75.32	37.74	44.57
SCIN	10.85	10.44	8.54	9.19
ARSD	0	0.68	0.1	0
PNPLA4	62.76	97.02	93.16	68.22
MYH13	0.61	0.6	1.94	3.05
ADIPOR2	11.05	19.29	36.5	35.7
CDKL3	2.6	1.79	6.1	2.41
UPP2	0	0.07	0.09	0.1
PRSS21	0	0	1.39	0.88
MARK4	0.92	2.05	7.39	5.45
PROM1	0	0	0	0
CCDC124	11.07	8.72	14.91	42.36
CEACAM21	0	0	0	0
PAFAH1B1	14.95	10.08	19.69	20.16
NOS2	0.45	0.07	0.23	0.2
DNAH9	0.82	2.89	19.86	7.36
KIAA0100	54.97	39.73	31.64	19.94
SLC13A2	0	0	0	0
GAS7	49.42	38.59	34.02	39.29
TRAPPC6A	3.9	7.45	20.5	25.52
MATK	0.89	0.5	1.66	4.18
CEACAM7	0	0	0	0
CD79B	0	0	0	0
SCN4A	0	0	0	0
ST7L	1.17	4.18	8.74	13.62
TKTL1	0.59	0.75	0.47	1.12
PAX6	0.81	0	0	0
RPUSD1	0.86	0.33	1.92	2.33
RHBDF1	0	0.27	3.46	2.58
LUC7L	1.39	0.57	2.72	3.92
CACNA2D2	2.31	1.89	2.36	4.35
BAIAP3	0.26	1.15	0.34	0.46
TSR3	0.39	0.59	1.91	4.38
PIGQ	0.19	0.22	1.49	1.02
CRAMP1	0.79	0.61	6.42	5.27
TEAD3	1.3	2.12	5.61	9.32
SELE	0	0	0	0
DNAJC11	6.89	8.75	6.91	18.53
FMO3	0	0	0	0
MYLIP	74.18	72.9	269.61	206.06
NOX1	0	0	0	0
E2F2	0	0	0	0.18
PSMB1	27.17	35.84	60.25	234.73
SYN1	0	0	0	0
JARID2	68.7	56.28	106.35	73.14
CDKL5	7.28	11.41	7.51	6.67
CAMK1G	0	0	0	0
CDK11A	11	23.92	18.45	20.68
NADK	3.28	3.72	6.89	4.17
TFAP2B	6.13	4.62	9.27	7.73
TFAP2D	2.15	0.63	4.61	4.48
DLEC1	1.28	0.76	1.15	0.87
CYTH3	2.82	4.04	2.81	3.52
ADAM22	0.09	0	0.23	0.08
SYPL1	165.93	158.01	62.9	58.34
CYB561	0	0.77	3.13	4.83
SPAG9	6.15	4.65	15.12	14.29
CELSR3	0.01	0	0.06	0.09
AASS	0.44	1.52	1.15	1.79
PLEKHG6	0	0.57	0.4	0.44
SS18L2	114.19	177.9	103.17	91.59
MPND	0	0	0.26	1.42
MGST1	7.3	16.44	6.49	4.64
CRY1	14.08	41.78	66.15	48.85
PGLYRP1	0	0	0	0
NFIX	1.39	0.42	0.43	0.49
ST3GAL1	4.24	1.73	3.82	1.1
MMP25	0	0	0	0
IL32	0	0	0	0
PKD1	0	0.13	0.91	1.06
MAPK8IP2	0.21	0.21	1.62	1.67
MED24	0.05	2.79	9.82	8.55
RHOBTB2	1.47	4.82	4.76	3.35
HEATR5B	15.81	11.61	12.57	9.12
SEC62	304.1	192.72	157.83	195.21
RPS20	636.74	622.1	552.61	524.76
CSDE1	115.68	152.01	230.38	175.63
UBE3C	2.21	4.33	5.81	6.83
REV3L	6.19	4.47	5.01	6.21
TENM1	0	0.02	0.01	0.02
PAX7	0	0	0	0
MASP2	0	0	0	0
IYD	0	0	0.19	0
FAM76A	26.12	28.14	52.89	44.41
TRAF3IP3	0.09	0	0	0.65
POMT2	2.78	1.18	4.22	5.91
VTA1	202.6	203.31	99.38	151.96
MLXIPL	10.55	6.28	8.74	11.43
BAZ1B	51.67	49.73	58.91	45.22
RANBP9	28.51	49.55	43.21	34.39
ETV7	0	0	0	0
SPRTN	8.41	16.95	24.46	16.86
METTL13	3.67	2.03	3.45	10.19
DYRK4	4.2	1.76	8.29	5.76
ZNF207	39.21	82.24	65.75	59.56
UQCRC1	56.42	54.87	84.76	97.85
STARD3NL	187.02	193.53	97.6	81.95
CD9	2.7	4.31	116.85	87.73
HHATL	0	0	0	0
NCAPD2	1.05	1.65	3.98	2.75
IFFO1	0.71	0.91	1.39	7.37
GIPR	0	0.04	0	1.07
PHF7	22.65	22.12	21.97	19.63
SEMA3G	0	0	0	0
NISCH	2.04	1.31	3.39	8.03
STAB1	1.66	0	0	0.63
FUZ	0.99	0	1.25	2.38
SLC6A13	0	0	0	0
IDS	14.16	18.99	12.75	10.35
PRSS3	0	0	0	0
ZNF200	41.49	39.89	53.35	50.25
CD4	0	0	0.48	0
LRRC23	0.47	0	0.47	0.21
BTK	0	0	0.14	0.2
HFE	0.03	0.18	0.34	0.16
SCMH1	0.87	1.04	1.62	0.92
FYN	56.01	44.79	148.04	115.07
HIVEP2	0	0	0	0
FMO1	0	0	0	0
TCEB3	37.03	38.74	25.94	22.58
LYPLA2	3.62	5.37	3.99	11.68
CLCN6	0.45	0.5	0.69	0.73
MRC2	1.23	0.15	0.3	0.29
NME1-NME2	37.13	23.52	14.1	20.54
SLC6A7	0	0	0	0
TSPAN9	1.21	1.19	1.33	9.13
BTBD7	5.73	3.79	5.73	5.57
APBA3	0.09	0.42	1.89	1.52
MKS1	18.62	10.96	8.86	11.12
ABHD5	1.82	6.01	5.29	18.25
ANOS1	5.48	4.37	3.23	9.1
AKAP8L	7.11	20.43	23.73	14.8
MBTD1	7.66	4.57	8.9	6.36
UTP18	6.03	6.33	13.88	30.11
RNF216	88.28	79.46	30.96	34.09
TTC19	1.91	1	3.63	2.51
PTBP1	13.19	16.05	14.92	17.35
DPF1	11.23	11.67	8.98	7.88
SYT7	0	0	0	0.17
LARS2	15.33	14.64	9.34	17.71
PIK3C2A	79	66.1	100.99	95.05
PLAUR	0.34	0.13	0.41	0.74
ANLN	122.27	120.03	123.95	91.47
WIZ	2.43	1.37	10.11	9.74
RABGAP1	156.46	119.92	58.16	50.43
DCN	0.25	0.73	0	0.16
QPCTL	0.8	0.17	1.45	0.67
PPP5C	3.42	1.49	1.54	1.48
CEP68	2.04	1.43	1.77	8.27
MAP4K3	23.55	22.94	27.31	25.25
ZBTB32	0	0	0	0
TYROBP	0	0	0	0
TMEM159	0.47	1.34	0.95	3.62
GABRA3	0	0	0	0
BRCA1	151.78	162.13	58.98	52.97
ENSG00000012061_ERCC1	2.17	3.22	4.8	13.59
CD22	0	0.36	0	0
SEMA3B	0	0	0	0
MBTPS2	0.34	2.22	3.63	3.1
PRICKLE3	0	0	0	0
LTF	0	0	0	0
EXTL3	21.46	11.1	11.7	12.03
NR1H4	9.58	9.54	25.85	13.42
ELOVL5	123.46	147.78	104.78	120.12
ALOX5	0	0	0	0
KDM5D	0	0	0	0
CALCOCO1	3.89	8.31	6.31	9.07
UBR7	41.84	56.05	30.67	24.48
MAP4K5	22.09	19.75	24.2	11.21
EHD3	3.17	2.25	2.73	1.67
PSMC4	48.89	53.89	62.23	57.79
MAN2B2	0	0	0.36	0.12
SLC7A14	0	0	0.73	0.06
CLDN11	1.23	0.1	0	2.52
SLC25A39	4.69	6.07	15.42	63.26
MVP	26.78	32.29	86.6	102.57
NUB1	32.98	31.21	36.52	28.41
PGM3	15.63	17.9	18.33	11.38
RWDD2A	0	0.46	1.1	1.14
CLK1	261.79	472.53	262.47	172.17
POLR3B	10.24	17.95	19.34	19.09
ANGEL1	1.36	0.99	1.64	1.82
RNF14	60.91	55.13	165.54	153.69
DNASE1L1	0	0.36	0	0.56
DDX11	14	10.05	28.18	21.73
HEBP1	0	0.14	0.56	0.82
GPRC5A	0	0.4	0	2.04
MAMLD1	0	0	0	0
CD6	0	0	0	0
TACC3	60.05	40.19	464.29	325.04
UFL1	34.77	50.01	57.24	43.82
POLA2	2.79	2.18	6.52	13.45
ZC3H3	13.36	10.91	27.03	16.08
CAPN1	0.81	1.83	0.9	5.09
ACPP	0	0	0	0
MDH1	25.12	52.6	247.63	252.15
SLC30A9	11.34	12.23	19.86	18.7
MTMR11	0	0.42	0.11	0
COX15	2.84	3.82	2.44	2.03
CCDC88C	13.51	12.86	26.81	36.47
YAF2	67.93	36.75	35.28	19.17
ZMYND11	7.87	9.28	14.92	19.61
WAS	0	0.78	1.84	0.12
DPEP1	0.52	2.69	6.98	11.22
BID	0	0.24	1.44	2.36
MATR3	34.99	37.86	18.85	34.12
NPC1L1	0	0	0.16	0
XYLT2	0.44	0.46	0.42	0.83
RGPD5	33.21	32.71	18.06	18.92
STMN4	0	0	0	0
NUDCD3	6.43	4.96	11.16	13.51
ISL1	12.98	12.27	24.71	21.28
CHDH	0.08	0.06	0.83	0.18
IL20RA	0.05	0.04	1.1	1.27
CLCA1	0	0	0	0
CLCA4	0	0	0	0
GLT8D1	19.46	26.5	15.1	10.81
ATP2C1	18.23	17.02	17.39	23.6
IGF1	0.02	0	0	0
SLC38A5	0	0	0	0
RALBP1	112.59	71.15	105.6	58.1
RUFY3	8.99	4.15	3.99	4.47
CNTN1	2.44	1.09	0.61	0.07
SLC11A1	0	0	0.17	0.55
WWTR1	0	0.03	0.96	0.04
AGPS	1.96	3.78	3.67	4.49
ZNF806	0.1	0	0	0
CXorf56	23.62	20.97	53.38	58.91
ATP1A2	0.08	0	0	0
TTC27	0	0.85	0.14	0.56
ZNF582	2.61	5.71	9.04	11.25
VSIG2	0	0	0	0
PHLDB1	3.42	3.02	4.44	4.67
MARCO	0	0	0	0
CYP24A1	5.38	15.82	8.96	9.46
PRDM11	0	0	0.25	0.35
SYT13	0	0	0	0
SNAI2	0	0	0.39	0
CD74	0	0	0	0
HGF	0.11	0.16	1.3	0.41
ZRANB1	4.02	5.43	7.02	6.99
NCDN	0.71	1.05	2.09	1.97
ADGRA2	0	0	0	0.09
CCT8L1P	0	0	0	0
ZFP64	1.77	3.71	4.79	2.68
MNAT1	62.98	51.21	116.5	88
SAMD4A	36.37	55.03	72.2	113.89
RUNX3	0	0	0	0
MRE11A	65.93	68.15	46.72	41.53
PLEKHB1	22.21	22	16.45	31.02
SERPINB1	0	0	0.31	0
CYP3A43	0.14	0	0	0
SLC7A9	55.39	59.83	44.1	35.04
SPAST	13.37	14.14	11.59	9.95
NRXN3	2.92	2.98	2.47	3.63
OSBPL5	1.97	2.04	3.01	4.28
AQR	17.93	17.12	26.95	25.92
CPS1	11.11	18.33	8.52	8.84
C8B	0	0	0	0
FHL1	0	0	0	0
RTFDC1	11.74	13.08	22.67	42.32
GABRA1	0	0	0	0
NLRP2	171.12	207.37	345.18	410.41
SLC45A4	2.07	0.89	2.84	1.44
RNF10	119.89	231.39	449.27	372.33
ZNF839	1.53	1.31	3.85	10.5
ZDHHC6	13.16	13.62	6.44	3.3
GRAMD1B	0	0	0	0
RNH1	2.22	1.34	3.14	8.11
NDUFS1	14.06	10.92	18.57	17.08
RB1CC1	25.16	23.66	29.59	27.12
ERP44	70.09	66.23	36.49	31.44
ALAS1	107.59	136.56	170.43	175.55
BIRC3	0.1	0	3.39	0.08
AKAP11	31.02	29.25	31.28	25.7
GLRX2	9.41	10.68	101.1	82.38
SNAPC1	72.28	68.77	45.07	50.79
DERA	48.9	78.53	50.02	42.93
STRAP	402.74	407.11	198.26	163.96
ABCC2	0	0.08	0.18	0.04
DEF6	0	0	0	0
PLEKHO1	0.43	0.47	3.21	11.43
GCLM	7.36	10.69	25.2	20.55
UBR2	22.3	27.08	31.31	21.13
EHD2	0	0	0	0
DEPDC1	0.23	0	0.38	1.64
CCDC28A	127.37	100.24	46.43	36.15
RRAGD	0	0	0	0
HSF2	2.12	3.07	1.9	0.6
PHF20	44.39	62.85	25.28	30.11
HSD17B6	1.7	1.14	1.17	1.6
NR1H3	6.78	4.06	8.38	22.36
TYMP	0	0.07	0	0
NCAPH2	1.78	1.37	2.55	1.89
TOMM34	50.42	58.19	40.98	130.45
SEC63	18.09	13.18	20.81	11.21
KPNA6	11.96	12.33	12.15	9.15
VIM	0.48	0.57	0.55	1.74
RTEL1-TNFRSF6B	0	0	0	0
FAS	0	0	0	0
RNASET2	3.96	3.72	39.19	55.53
CD44	0	0	0	0
KCNG1	0	0	0.1	0.1
AGPAT4	10.72	10.86	11.21	15.22
SLAMF7	0	0	0	0
BTN3A1	0	0	0	0
MIPEP	20.65	32.97	17.52	21.01
PRKCH	7.15	4.65	9.73	8.26
INSRR	0	0	0	0
IFNGR1	17	15.62	5.31	5.39
B4GALT7	3.56	4.05	0.71	3.24
SH2D2A	0	0	0	0
VRK2	19.77	12.99	34.36	24.3
TNFRSF1B	0.52	0.77	1.86	2.51
VEZT	4.84	4.71	3.99	2.6
POU2F2	0.98	0.11	0.98	0.92
BRD9	4.9	2.28	2.41	5.85
SNX1	14.71	19.7	26.96	27.98
TBPL1	353.33	524.32	608.39	556.84
ARNTL2	0.27	0.42	0.83	1.86
BCLAF1	123.94	124.95	68.84	68.18
SLC39A9	9.15	6.65	7.53	9.89
ANK1	0.59	2.02	0	0.51
IBSP	0	0	0	0
TFB1M	22.81	24.31	33.73	29.86
RABEP1	208.69	232.14	175.65	122.3
HMGB3	321.03	353.32	441.88	348.39
NUP160	17.15	19.42	11.66	13.1
BAK1	0.99	0.07	0	0
MUSK	0	0	0	0
IKZF2	0	0	0.34	0.25
GRN	52.74	50.48	46.1	32.26
FAM13B	4.71	4.31	4.61	4.5
ARHGAP31	0	0	0	0
CENPQ	7.91	10.97	31.84	27.95
SARS	13.72	17.74	19.79	35
RANBP3	9.12	10.02	7.03	7.34
ARID4A	113.49	95.68	62.51	58.04
TSSC1	13.67	17.76	141.4	117.29
PNPLA6	0.89	0.33	1.95	1.79
IFT88	9.78	9.82	8.69	6.5
ALG1	0.79	0.56	5.18	5.42
ZCCHC8	12.98	19.27	25.36	20.95
ABCF2	10.98	12.45	23.78	40.28
CHPF2	0.39	0.72	0.68	0.64
LRRC7	4.66	5.43	4.48	3.82
FUT8	16.83	25.29	26.72	32.12
UBA6	40.15	46.87	23.76	48.16
GAB2	81.78	82.73	25.26	30.32
ATP6V0A1	7.43	5.19	10.63	12.17
PIAS1	175.18	165.42	58.21	60.67
SLC4A7	129.85	113.46	152.02	134.06
APBA2	1.9	5.1	2.63	4.07
MAP2K3	7.62	4.7	8.02	19.83
EFCAB1	0	0	0	0
TMSB10	11.16	4.44	9.4	1.28
ASTE1	2.2	3.38	2.41	3.91
RNF19A	44.51	25.48	31.85	36.05
PEX3	57.44	61.81	32.45	27.15
GABARAPL2	354.32	497.68	291.71	305.32
MYOC	0.09	0.44	0.87	2.22
SH3YL1	0.54	3.86	4.16	5.26
FAM136A	16.02	23.84	23.54	31.95
VCL	7.93	5.86	7.49	6.72
DEPDC1B	91.63	103.47	41.35	31.5
DAPK2	0.35	1.41	3.16	2.83
NSMAF	0	0	0	0
ADSS	1.68	2.79	12.94	12.41
STAP1	0	0	0	0
TIMP2	1.28	5.62	6.82	15.26
RFC1	122.3	80.2	71.76	77.46
TBC1D23	61.86	94.13	100.91	86.25
CUL3	8.75	15.08	27.09	18.53
MYOM2	0	2.78	6.95	0.54
OTC	0	0	0	0
CYP46A1	1.16	0.72	4.74	4.47
ZZZ3	34.28	16.69	13.27	15.77
SLC18A1	0	0	0	0
USP2	168.33	125	173.17	175.94
CASR	0	0	0	0
TUBG2	154.71	129.31	87.09	55.21
RPL26L1	479.45	517.4	401.21	377.92
FLT4	0	0	0	0
NSUN2	17.36	21.27	15.31	13.71
FBXO42	2.12	3.27	5.81	7.14
MFAP3	5.35	7.05	2.37	4.42
MRI1	0	0	0.07	0
METTL1	2.74	3.56	4.28	9.13
HOXC8	0	0	0	0
AGA	1.31	1.99	1.42	4.35
PI4K2B	13.67	15.85	8.96	7.67
BOD1L1	5.83	3.58	10.68	7.84
MAT2B	72.1	124.3	153.4	128.26
TLL1	9.11	17.56	12.64	9.74
EDC4	6.97	15.08	11.82	8.95
TRIO	26.37	38.07	63.67	60.09
VCAN	0.82	2.36	0.72	0.89
CLEC16A	4.72	7.95	17.1	11.22
MSR1	10.91	8.21	14.37	13.77
CDH1	24.29	17.48	40.29	43.65
SKIV2L2	14.56	22.66	9.32	21.04
DNAH5	1.16	1.8	1.42	1.29
ZFYVE16	13.43	10.46	14.06	9.82
FAM65A	0	0	0	0
C6	0	0	0	0
RAI14	58.95	53.68	46.63	42.03
SOX30	10.98	15.32	31.26	23.64
PNKP	0	0.14	0.85	3.3
BEST2	0	0	0	0
PHLPP2	0.11	0.3	0.68	0.74
SPDL1	519.05	494.48	600.96	570
STAU2	56.88	61.77	37.64	45.97
PQLC2	1.4	1.69	7.55	8.51
CTNS	7.44	8.29	8.79	11.14
RTN4R	2.76	5.51	12.49	6.22
PHF23	0.92	1.52	5.5	4.32
CDH10	0.12	0	0	0
INPP4A	1.38	0.59	2.83	2.69
RAB27B	2.18	2.12	2.3	4.11
PSMA4	327.23	352.33	525.77	488.08
MYO16	4.74	7.35	3.57	4.02
LSG1	3.58	4.96	3.97	4.84
PARP3	0	0	0	0
TNC	0	0	0.04	0
THAP3	0	0	0.33	0
FAM65C	1.07	4.42	16.03	7.77
TDP1	290.32	328.21	158.41	162.8
AIFM2	0	0.04	0.23	0.2
C2orf83	0	0	0	0
SPATA7	70.66	81.94	53.93	55.11
MED17	1.96	2.6	4.99	6.22
RETSAT	1.54	0.78	1.95	2.54
CAPG	0	0	0	2.17
AP2S1	5.91	6.23	25.58	78.94
USH2A	9.18	12.81	9.24	7.78
ZPBP	0.83	0	0.36	0.22
TG	0	0.03	0	0
ADAM28	0.02	3	0.91	6.34
BARX2	6.45	3.66	12.92	11.34
DCUN1D1	27.97	18.28	16.07	33.62
JADE2	0	0	0.07	0.19
ZIC2	0	0.2	0.2	0.36
LCP2	0.94	0.12	5.07	0.6
TRIT1	55.91	65.11	29.22	23.88
ADRB1	0	0	0	0
GUCA2B	0	0	0	0
CUL7	0	0	0	0.04
CTNNA1	76.39	85.5	65.86	64.33
PHKA2	4.51	1.46	3.26	2.69
CNTLN	2.7	3.58	4.82	3.74
EPHA3	0	0	0	0
HSPA5	11.76	13.22	57.51	75.24
DSG2	0.96	0.91	0.69	1.57
GEMIN8	7.67	7.51	11.69	23.1
OFD1	499.26	471.58	316.55	223.71
GPM6B	46.27	61.39	39.44	25.92
MAGEC2	0	0.08	0.1	0
PREX2	0	0.55	0.76	0.06
WDR37	16.15	21.17	28.92	26.44
YTHDC2	5.67	5.24	7.03	7.37
CTPS2	1.28	0.4	2.73	1.17
ATP6V1H	10.76	15.06	70.38	59.59
POLR2B	1.37	6.18	9.83	15.63
FAM214A	88.84	164.8	125.39	121.83
ARAP2	24.09	23.75	19.74	22.36
TPR	126.85	107.67	84.45	54.77
CP	0	0	0	0
KIAA0556	6.6	4.85	10.13	13.18
DTNBP1	16.3	19.92	37.08	46.17
XK	0.16	0.33	0	0.2
ANO2	0	0	0	0.22
C12orf4	30.99	29.84	37.45	35.4
SCML1	185.49	132.58	102.57	100.04
WWC3	8.68	6.19	15.17	12.78
ARHGAP6	5.36	2.52	6.67	6.64
FAM184B	5.04	5.81	7.7	4.84
MAP4	41.02	51.71	45.23	20.37
GOPC	23.92	26.72	27.12	25.3
ROS1	8.95	13.26	7.69	8.29
USP28	1.14	2.25	2.46	3.39
HDAC9	94.61	115.39	100.58	140.22
TSPAN17	0	0.06	0.77	0.19
NOP16	20.77	29.93	16.95	50.16
CC2D2A	0.12	0	0	0
RRM2B	53.26	53.33	38.56	38.37
ZNF800	16.48	7.71	3.88	14.05
TNFRSF17	0	0	0	0
SNX29	54.35	53.29	18.85	32.93
LMO3	8.19	16.36	20.74	26.24
MRPS10	33.08	36.47	24.75	35.85
GUCA1A	0	0.3	0.27	0.15
RSF1	59.41	26.32	32.85	14.28
VPS13D	1.57	1.59	5.69	4.46
CELF2	47.99	48.85	47.5	57.01
FAM120A	1.4	1.27	7.17	6.69
R3HDM1	24.7	36.24	20.91	18.27
COL9A2	0	0	0	0
KITLG	0	0	0.04	0
ENSG00000049167_ERCC8	8.29	9	8.3	5.41
ADAMTS6	0	0	0	0
H6PD	0.35	0.34	1.12	1.12
VAMP3	89.71	113.82	66.54	73.15
PER3	8.62	9.07	10.74	9.91
UTS2	0	0	0	0
TNFRSF9	0	0	0.03	0.04
EPN3	0	0	0	0
LTBP1	3.04	6.54	15.38	8.54
RCN1	0.07	0.06	0	0
ELN	0	0	0	0
RFC2	3.91	10.3	8.38	10.32
ARID1B	1.75	1.52	2.19	2.51
CLPTM1L	89.55	71.45	128.78	136.08
NEDD4L	23.47	22.65	28.23	20.27
FOXP3	0.16	0.27	0.09	0
PPP1R3F	0.46	0.51	1.72	2.22
HEXB	29.45	72.42	149.55	141.87
PTCD2	4.09	0.83	0.66	1.42
KIAA2022	0	0	0	0
JKAMP	3.22	2.82	5.71	5.83
DKK3	0	0	0	0
ARHGEF5	0.29	0	0	0
NFE2L3	11.61	10.88	10.9	12.09
MCUR1	23.45	13.83	22.27	15.88
LIMA1	781.44	780.73	641.48	524.58
LETMD1	5.07	4.5	10.81	11.57
SLC4A8	0.42	3.5	0.8	0.18
LAMC3	0.43	1.04	0.06	0.96
PTGER3	0	0	0	0
TNIP3	0	0	0	0.15
MAPK9	2.8	2.24	8.13	9
COL23A1	2.03	0.64	3.98	6.14
BCAR1	2.81	2.45	3.66	5.81
FAM160A2	4.72	3.63	2.84	7.36
HERPUD1	41.19	48.15	38.87	47.48
HOMER3	0	0	0.77	5.23
RAD51	7.91	12.42	30.64	49.85
POLQ	2.73	4.53	3.76	3.26
PIK3CB	4.9	5.98	7.42	7.57
CYBA	0	0	0	0
THOC3	25.1	63.22	228.52	170.5
HEBP2	1.69	1.68	0.86	1.23
MPHOSPH9	10.82	13.83	4.65	10.71
PLEKHA5	67.83	72.12	58.16	55.76
PRSS8	0	0	0	0
SIKE1	62.71	74.08	41.17	45.55
RRP12	19.14	16.14	7.99	8.26
FNIP2	24	22.91	31.53	31.29
MSMO1	16.39	25.98	12.41	7.76
TTC17	12.66	9.44	20.16	28.06
ALX4	0	0	0	0
FSTL4	69.51	63.65	41	37.15
FOXN3	3.36	6.88	4.34	6.56
METTL24	0	0	0	0
AKR7A2	10.25	10.37	34.92	65.89
MRTO4	12.77	15.3	24.87	27.23
NNAT	0	0	0	0
USE1	1.47	1.16	1.69	3.91
MCF2L2	0.11	1.48	2.97	2.56
NRIP2	0	0	0.01	0
LAMA3	0	0	0	0.37
AP5M1	6.55	6.8	6.41	8.3
ANAPC4	34.17	40.19	14.54	18.18
KCNQ1	0.16	0.36	2.72	0.86
TRAPPC3	7.87	17.99	10.89	12.71
THRAP3	10.85	13.77	10.04	5.59
PHPT1	5.5	6.16	18.19	57.1
ENTPD2	0.08	0.2	0.14	0.16
LY75	0.05	0	0.11	0.33
ARID4B	18.95	15.57	26.46	13.69
OPN3	0.46	0	0.82	0.34
SDCCAG8	1245.48	1119.1	756.65	694.25
PTPRN	0	0	0	0.36
HHAT	20.33	21.54	44.74	42.43
KIF1B	6.27	6.28	7.15	6.51
FOXC1	0	0	0.25	0.43
TBC1D22A	0.46	3.17	4.01	4.71
SYNE2	70.52	61.75	49.87	24.58
PLEKHH1	0.12	0.61	0.29	1.99
ATP9A	3.9	5.56	4.93	5.76
SPO11	0.46	1.04	1.39	0
CBLN4	2.22	2.02	26.13	23.12
CHRDL2	0.53	3	1.8	0.41
FAM168A	3.51	1.77	1.59	3.02
RELT	2.09	1.01	4.81	4.51
GALC	12.41	14.23	13.22	10.45
NOP58	82.9	85.72	58.15	51.7
SZRD1	15.05	16.98	18.3	22.31
KCNH2	0.07	0.12	0.17	0.48
CUL1	76.11	113.07	95.02	84.48
FAM114A2	64.49	55.93	55.56	79.81
CYFIP2	8.84	6.61	3.61	5.75
TAB2	21.63	25.86	29.24	22.7
GINM1	8.24	17.04	21.48	18.59
EIF2AK2	30.38	26.27	39.23	29.52
USP36	20.87	20.57	16.86	19.57
KMT2C	100.05	86.75	115.89	73.57
MCOLN3	0	0	0	0
CCDC85A	0	0	0	0
PUM2	12.09	12.3	15.14	18.62
MRPL43	41.36	47.55	62.69	102
ITIH4	0	0	0.06	0
ITIH1	0	0	0	0
C4orf27	567.19	718.72	1699.81	1607.28
ZFR	149.41	150.88	61.8	54.01
ZNF280C	127.35	134.2	70.73	77.09
NPFFR2	1.16	0.57	0.83	0.8
PHF21B	0.43	1.12	1	0.83
TRAF1	0.41	0.04	0.05	0.06
RC3H2	16.41	7.35	3.77	9.1
IL17RB	0	0.89	7.94	9.12
TRAF3IP2	27.34	42.3	83.29	66.85
GYG2	0	0.56	0.14	0.23
DCBLD2	2.68	2.91	2.16	3.02
SERPINB3	0	0	0	0
SOAT1	6.56	6.81	5.9	6.14
PKP2	7.46	5.69	12.11	9.49
MSH4	0	0	0	0
F7	0.18	0	0	0
GDI2	128.32	130.51	111.34	111.79
PRDM1	0	0	0	0.09
ATG5	21.72	24.9	29.19	35.68
TMCC3	0.03	0.31	0.31	0.68
PITHD1	61.81	112.13	363.54	344.84
MTA3	23.02	20.27	127.81	128.02
USP13	58.41	29.5	54.32	45.03
ATP11B	13.04	10.75	5.99	5
LAMC2	0	0	0	0
CDK14	3.59	0.17	0.51	2.11
SEC61A1	25.52	22.35	13.39	16.2
PPP1R12A	81.09	76.25	118.98	74.88
RASGRF1	2.43	1.02	2.09	2.9
CAMK2B	0	0	0	0
CROCC	0.1	0.36	0	0
POLR3E	2.35	3.81	10.29	9.97
ATP2B4	11.77	13.77	88.3	89.49
ZC3H11A	7.13	11.67	17.47	24.5
RIOK2	98.31	150.48	129.69	112.75
YIPF1	10.35	12.03	23.13	37.74
NDC1	18.08	31.01	26.4	26.05
DGKG	1.39	0.05	0.73	0.48
FLYWCH1	0.41	0.6	7.99	14.7
UNKL	73.57	83.85	194.25	134.48
TBXAS1	0	0	1.02	1.11
PARP12	127.87	120.17	51.42	60.59
ALDH18A1	10.29	13.44	25.91	21.04
TARBP1	27.41	18.9	23.1	25.01
GATB	8.77	14.13	14.74	22.84
MXD1	110.41	123.99	287.01	226.94
CDK17	10.41	15.38	9.86	6.43
DNAJC25	1.6	0.44	1.33	1.39
SLC2A3	1.31	2.44	0	0
PSD	0.28	0	0.17	0.57
CTDP1	11.33	8.24	13.81	16
YBX3	6.88	9.78	21.68	15.56
STYK1	0.17	3.57	2.95	2.52
WNK1	20.15	16.22	29.2	19.17
RPS17P5	0	0	0	0.88
CCAR1	35.65	50.45	34.31	33.31
OGFR	0.8	0.43	0.58	1.27
GNA15	0	0	0	0
CREB3L3	0.07	1.79	0	0.25
PIGV	8.9	5.19	20.68	18.6
PTPRU	0.42	0.13	0.85	0.56
SNRNP40	9.92	15.14	26.95	30.06
RIMBP2	1.21	2.87	4.2	3
COL11A1	0	0	0	0
QSER1	0.07	0.42	0.17	0.09
MPC1	17.95	18.31	16.21	31.21
ACAA1	2.53	1.95	21.21	23.66
BCAT1	0.44	0.13	0	0
HDAC7	0	0	0	0
LZTS1	0.15	0.03	0	0.04
PRDM6	0	0	0.02	0.09
WNT8A	0	0	0	0
SPAG4	0	0	0	0.4
NCKAP1	8.91	17.15	19.78	13.61
MRPS35	81.45	106.04	40.37	41.06
GUCY1B3	0	0	0	0
SFSWAP	15.06	16.51	13.72	11.84
TNK2	2.79	0.81	2.72	2.56
MON2	8.79	6.85	15.43	17.66
CDH3	197.19	201.76	266.48	229.72
ARSF	0	0	0.1	0.1
GPBP1	197.86	227.6	169.89	166.85
DGAT2	2.92	2.65	4.91	6.99
ZNF112	0.2	0	0	0
CS	736.81	461.52	458.83	387.2
LTK	0.94	0.2	0.54	1
MRPS24	76.62	83.8	34.21	106.92
ELMO2	31.91	43.96	19.57	36.76
WAPL	39.12	41.01	44.64	40.93
VMP1	18.74	9.94	12.33	6.66
APPBP2	3.06	4.33	8.09	5.8
POLD1	4.67	6.11	6.81	18.34
SEZ6	0	0	0	0
EIF4B	22.28	13.31	26.08	21.05
SLC6A16	2.02	3.35	7.84	2.53
GLTSCR1	2.34	0.55	6.79	3.92
SPHK2	0.56	2.32	4.53	3.16
RPL18	238.78	205.78	241.89	350.04
CA11	0	0	0	0
ISOC2	0.99	1.76	1.41	5.62
U2AF2	8.44	3	2.88	4.47
EPN1	0.87	0.7	10.15	4.21
MED29	4.14	1.77	7.05	6.06
AHRR	9.17	15.63	20.35	21.51
GSC2	0	0	0	0
ZNF275	0.26	0.07	0	0.33
MTMR1	2.05	8.13	10.9	20.59
GPC1	0.6	1.55	4.2	4.26
ADCK1	0	0.71	0	0.69
HAGH	9.85	20.55	72.26	580.36
RNF4	89.59	84.29	82.19	73.25
CASP8	14.57	12.26	9.82	11.45
LIMCH1	13.9	2.98	2.11	5.12
ASUN	7.39	16.11	23.51	37.15
TM7SF3	11.2	15.47	10.73	23.99
DLX3	0	0	0	0.34
SPA17	2.71	2.64	3.32	2.88
TSPAN32	0	0	0	0
WISP2	0	0	0	0
DMRT3	0	0.21	0	0
ST3GAL6	1.01	0.31	4.8	3.18
ATP2C2	5.02	8.1	6.78	8.63
NGFR	0	0	0.11	0.38
CDON	9.33	6.37	12.8	7.4
TAF2	17.14	14.05	30.87	27.45
HIPK2	4.19	3.62	3.58	5.08
TNPO3	73.23	81.68	65.56	48.5
BORCS8-MEF2B	0	0	0	0.6
RFXANK	0.24	4.04	6.1	16.4
TMEM161A	3.77	2.29	2.8	5.23
LPAR2	0	0	0	1.95
CTSA	3.09	3.49	7.29	5.01
SUGP2	11.25	9.2	11.32	11.66
SLC12A2	29.31	30.55	31.2	34.91
SNX24	69.94	58.72	67.4	57.24
EYA2	19.48	22.83	18.75	37.83
CNN2	0	0	0	0
ABCA7	0.79	0	0.53	0.23
SNCAIP	0.77	1.11	1.88	2.34
DDX20	8.25	6.98	7.32	6.58
BTBD1	0	0.35	0	0
FAR2	12.75	15.56	21.36	24.95
BCAS1	0.28	0.25	1.12	1.4
POU1F1	0	0	0	0
CHI3L2	0	0	0	0
SBNO2	2.08	0.43	0.65	2.55
PMS1	36.3	51.1	69.77	70.87
HMG20B	6.54	17.99	20.81	15.73
CALCRL	0	0.08	0.22	0
TAF11	8.31	9.36	11.02	9.67
ANKS1A	3.23	3.55	9.7	10.4
AP3D1	5.1	4.21	8.16	7.72
ZNF76	11.44	10.01	16.11	8.72
SLC9A3R2	1.12	0.54	2.45	0.8
NTHL1	8.37	16.82	46.09	38.86
UHRF1BP1	4.01	4.69	3.86	4.52
GNAI3	3.87	5.01	6.83	6.66
IPO5	6.3	7.01	8.33	7.6
OAT	572.45	772.62	304.17	287.28
WDR3	0.02	0.53	1.2	0.71
PKN2	17.66	14.04	13.3	9.17
WDR18	4.07	3.08	32	64.88
TRAM2	14.84	16.52	29.68	24.32
NTN1	1.57	6.55	1.72	3.27
GLP2R	0	0	0	0
MCM10	32.29	26.48	20.06	19.78
DGKA	0	0	1.16	0
ERBB3	0.16	0.22	0.28	1.71
ROPN1	0	0	0	0
ANKRD44	8.3	4.83	17.05	7.07
KARS	14.69	14.6	28.44	46.11
ADAT1	32.21	43.44	39.9	44.28
PDIA5	8.24	9.16	7	7.36
TBC1D22B	0.69	0.51	3.28	2.82
NDUFB4	0.66	6.36	7.55	14.84
SPEN	1.2	0.46	1.06	1
MYLK	8.59	15.43	12.1	7.54
ZC3H15	140.42	131.87	100.94	101.27
MAP2K4	35.12	26.07	39.01	33.95
TMEM206	22.6	34.81	28.55	38.09
SNAP91	5.08	4.69	9	7.17
SLK	3.81	4.05	5.26	3.41
CYB5R4	0.25	1.65	5.36	1.42
COL17A1	0.34	0	0	0
GSTO2	0	0.47	0.37	0.41
SEC61A2	4.65	6.78	4.57	8.11
PRKCQ	5.22	6.14	5.83	9.21
TLE2	7.51	7.37	5.86	7.77
ASB1	0	2.56	3.13	10.93
FAM107B	24.26	35.92	17.09	16.86
ME1	14.34	11.33	10.71	7.25
TBC1D1	39.02	36.94	92.6	97.82
CDK13	6.97	4.43	6.23	5.86
MTHFD2	4.93	4.01	1.83	5.74
SLC9A7	1.04	0.96	1.76	1.97
FOXJ2	0	0.26	0.35	0.72
YBX1	16.74	20.2	38.73	28.42
PDE4A	6.62	5.85	10.53	5.3
PPP2R5A	1.76	0.58	3.5	2.13
CTNNA2	4.88	9.83	8.42	7.07
ELAVL1	67.42	63.34	119.46	87.46
TIE1	0	0.12	0.06	0
DIP2B	0.57	0.76	5.77	8.98
SMARCD1	66.45	40.94	73.33	70.15
KDM4A	24.35	23.15	10.06	13.28
NFYC	29.03	44.56	34.51	33.91
ZMYND12	4.66	8.18	6.67	4.78
SLC9A3	0	0.11	1.86	2.9
NGEF	0.23	0.66	2.46	2.83
ASPM	40.17	56.9	72.98	59.66
CD84	0.02	0.04	0	0
ELOVL1	24.23	28.08	28.14	20.03
SPI1	0	0	0	0
ZNRD1	172.9	161.13	183.12	130.56
MPPED2	0	0	0	0
CLDN18	3.32	6.37	15.42	6.36
ZBTB11	14.71	17.02	25.76	21.87
ATXN3	23.01	31.88	21.11	26.45
GOLGA5	28.84	34.43	38.12	22.3
FGFR2	5.01	3.52	10.01	6.11
LRRC40	28.77	46.67	33.05	23.79
ISOC1	76.59	193.32	142.99	114.01
EML1	12.8	13.29	16.7	13.25
TRMT11	34.86	52.1	46.05	51.4
THUMPD1	103.58	110.88	66.29	67.49
MSANTD3	8.1	8.03	8.09	16.96
KIF26A	0	0	0.09	0.22
ATG2B	5.59	6.11	11.4	9.06
ARFGEF1	10.25	9.47	16.19	9.82
ACSM2B	0	0	0	0
ZFAT	7.25	3.87	2.19	3.06
MTFR1	59.08	50.61	75.15	90.65
STAG3	527.35	677.53	342.87	1212.3
FECH	0.74	4.97	0.77	1.45
MYO9A	34.08	29.99	51.07	35.34
DDX3Y	0	0.03	0	0
PFKP	13.85	17.69	23.7	43.64
IDI1	16.11	22.48	37.5	62.05
SP100	1.02	0	0.2	0.67
KLF6	1.5	1.01	4.02	0.8
PLPP1	0	0.45	0	0
NEO1	74.68	77.82	41.04	56.56
TRAM1	90.34	40.49	108.1	77.66
PHKA1	0.05	0	0.1	0.31
TNFRSF1A	0	0	0.16	0.49
CACNB1	0	0	0	0.06
EVI5	7.4	14.19	4.19	4.14
STOML1	0.87	2.07	1.51	0.95
PKM	16.02	10.88	14.01	28.15
DHX29	65.06	87.18	45.19	28.51
DNTTIP2	99.85	119.75	85.1	76.34
METTL22	8.4	6.58	6.53	16.7
TP53BP1	8.16	3.99	6.06	5.32
TRO	0	0	0	0.12
RRP15	47.57	49.02	33.1	37.21
RHOA	183.78	177.56	529.97	431.49
DHX8	72.09	53.04	42.69	36.83
PMS2P4	0	1.38	0	0
PRKCZ	7.82	2.41	12.58	20.28
ZFY	0	0	0	0
IARS2	18.76	21.96	23.69	20.36
SYT1	31.32	33.76	25.89	33.85
NAV3	36.95	27.5	17.58	15.82
IDH3G	3.25	4.21	3.81	9.28
ROGDI	6.81	2.96	4.43	11.56
PDZD4	0	0	0	0
ATP2B3	0	0	0	0
ROCK1	9.99	8.6	17.06	14.53
CBFB	46.84	48.45	32.47	26.77
PDK3	4.22	4.09	0.21	0.47
HYAL2	6.94	14.15	9.22	9.76
HDAC4	9.43	8.06	8.58	2.24
RASSF1	0	0.44	1.64	1.67
FGFR3	0	0	0	0
IFI35	0.51	0.52	0	0.58
HEATR6	0.95	4.37	3.08	1.08
COASY	4.6	5.63	10.88	28.59
PLEKHH3	0	0.03	0.04	0
MEF2A	12.18	8.28	7.61	13.78
OTUD5	21.4	24.43	25.49	18.04
TFE3	5	6.15	13.84	16.8
TBC1D25	1.97	2.07	3.18	7.46
ACSL4	0.6	1.64	1.76	3.35
INPP5A	1.2	0.67	2.85	3.77
GPKOW	3.72	8.97	8.69	23.51
GRIPAP1	11.48	15.12	13.48	14.68
FTSJ1	2.09	2.31	3.09	11.02
PRR11	5.28	7.25	5.31	5.66
REEP1	1.34	5.45	5.81	8
ATP11A	2.24	2.66	6.31	4.39
POLR1A	8.97	6.83	2.15	2.57
LAPTM4A	11.83	19.85	292.73	148.47
TTC7A	0	0.68	1.36	1.51
IP6K2	12.97	14.74	21.09	25.92
STON1-GTF2A1L	0.06	0.16	0.07	1.44
SRBD1	7.99	10.52	10.83	11.28
KIF2A	8.45	6.45	14.06	7.48
RASGRP2	0	0	0	2.85
PSME4	2.81	3.44	9.7	6.55
IFT80	1.53	3.16	1.27	4.87
SIRT2	0.87	0.4	1.37	0.6
ERLEC1	30.41	32.55	68.16	51.42
PPP2R5B	0.92	1.9	2.17	3.27
PYGM	0.16	0.24	0.6	0.5
PAGE1	0	0	0	0
PITX1	1	0.24	10.66	8.08
TRPC7	5.75	6.35	14.72	7.95
MAST4	13.78	28.92	28.86	26.02
ADGRF5	0	0	0	0
SDK2	3.55	4.36	1.91	3.7
ADAM7	0	0	0	0
NUP133	107.12	119.72	150.65	118.61
NUCKS1	4.46	3.92	4.68	3.76
VPS35	43.51	39.89	33.87	31.46
DNAJA2	30.78	25.14	75.35	43.65
BCL3	0	0	0	0
KCNAB2	0.04	0	0.63	0.66
ABCC9	0	0	0	0
GAL	0.25	3.26	0.58	1.59
CLEC2D	0	0.27	0.55	0.36
FUNDC1	4.93	15.88	32.03	40.12
MAOB	0	0.34	0	0
RORA	1.83	4.75	4.56	4.08
DRD4	0	0	0	0
TGFBR3	5.4	4.81	5.85	5.8
KIAA1107	1.26	1.63	4.37	2.88
PLA2G10	0	0	1.37	0.22
HES2	0	0	0.18	0
ATP1B3	17.39	26.65	74.22	158.19
NEDD4	2.82	7.31	5.76	3.49
PIGB	1.49	5.3	1.01	1.54
MAPK6	66.97	70.59	68.96	66.04
GNB5	7.59	16.01	21.85	30.5
RAB27A	62.73	66.17	48.97	63.33
CECR5	0.69	0.94	0.98	0.86
UFD1L	0	1.69	14.97	44.55
LRP6	58.97	77.8	67.54	48.82
GUCY2C	0.84	1.23	2.79	1.22
SCT	0	0	0	0
PHRF1	9.72	8.07	12.4	10.33
IKBKAP	6.76	3.85	7.8	5.65
NUCB2	75.47	45.97	53.45	55.02
PFN2	29.05	44.12	65.96	64.15
PTPN3	31.94	22.91	105.48	58.19
SPTB	1.54	2.68	1.63	1.9
DAPP1	6.84	17.32	15.03	6.76
FGF10	0	0	0	0
SLC44A1	0	0.24	0.2	0.26
TMEM260	9.14	18.11	13.5	4.26
SMG6	2.9	5.19	3.98	13.96
EXOC5	51.48	58.95	64.03	50.91
CLTCL1	2.47	2.31	3.1	2.99
FGF22	0	0	0	0.23
FSTL3	1.23	1.59	1.99	3.3
DGCR2	2.55	3.91	5.75	4.16
RNF126	49.53	41.57	53.37	56.71
MNT	3.2	4.21	7.33	6.17
ZXDC	3.71	4.2	4.9	5.78
JMJD6	17.46	33.43	13.17	25.57
POLB	339.35	384.81	411.45	420.53
ST6GALNAC1	0	0	0	0
WIPI1	3.91	7.54	12.95	9.28
FRMPD1	0	2.38	1.68	5.57
GBA2	0.98	0.36	2.6	2.38
NDST1	12.39	3.09	8.65	5.42
ASNS	6.13	8.76	5.37	6.71
AP3M2	27.58	37.88	20.21	24.96
CNGB1	0	0	0	0
ST6GALNAC2	0	0	0.14	0
CHAT	0	0	0	0
PABPC1	264.02	238.57	261.75	153.32
TESK2	4.26	3.22	6.31	4.17
CFAP20	48.7	56.33	16.81	29.63
CSNK2A2	70.82	51.48	57.05	53.23
PTPN21	13.77	15.57	21.69	19.08
EIF2B3	27.68	22.16	40.54	47.44
CAMK2A	22.86	23.77	18.75	19.78
TCOF1	72.26	93.38	77.03	55.68
CDC42	136.31	106.19	105.1	107.18
OSBPL3	14.48	12.98	26.96	21.24
EPHA8	0.37	0.03	0.51	0.43
SLC12A3	0	0	0.19	0
RAD18	24.81	24.36	13.89	20.68
ATP2B1	161.19	153.43	136.98	119.65
TRPM5	0	0.11	0.63	5.25
NCK2	13.03	20.24	106.09	85.54
MAP4K4	5.92	5.88	5.98	5.19
MGAT4A	24.6	54.79	59.33	54.2
RPL31	502.79	351.95	210.29	242.05
WDR1	19.54	17.13	50.52	49.29
SNX13	35.16	46.95	13.14	19.14
MS4A12	0	0	0	0
ARHGAP10	42.58	45.21	39.02	41.56
RPS6KA2	3.56	2.58	12.15	2.47
ING3	378.93	368.87	206.74	207.99
VASH1	0	0.93	1.07	0.33
LMCD1	2.51	4.2	1.69	2.27
WBSCR22	8	15.88	197.46	157.36
SEL1L	18.32	20.46	10.26	23.31
TRIP13	34.19	33.95	41.59	42.25
ATP6AP1	9.38	6.74	10.75	10.68
TCF3	10.78	9.09	57.78	51.5
TRIB2	0	0	0.29	0.7
DAZAP1	1.96	0.5	7.09	12.25
MBD3	0.15	0	1.27	0.73
PRLH	3.46	0	0	0
HLTF	6.34	12.28	23.18	17.63
FAM50A	1.38	0.47	7.62	11.25
FAM3A	0.04	0	1.84	1.07
CPSF1	6.34	4.26	1.55	12.06
MYO3B	1.03	3.34	3.01	3.35
CYBRD1	0	0.21	0	0
CDH19	0	0	0	0
PDCD2	61.16	77.9	95.79	81.21
SLC6A15	0	0	0	0
RDH11	2.24	2.07	0.49	1.04
PRKACA	13.87	10.26	13.45	11.05
ADGRL1	0.34	0.49	1.36	1.42
SPP2	0	0	0	0
ACTN1	45.01	54.15	67.56	53.49
ZFYVE26	0.7	0.33	0.39	0.36
RPS6KA6	5.03	8.12	6.34	9.05
EPN2	227.59	198.92	181.56	179.18
PTPN18	0.11	0.4	0.21	1.52
LIMS2	11.16	5.29	17.73	13.63
ASIC4	0	0.06	0.5	0.27
SPEG	0.08	0	0.1	0.21
LNX1	7.23	4.44	7.29	9.02
ALDH3A2	12.16	25.9	29.99	25.44
TFRC	2.09	3.38	5.03	3.01
SREBF1	1.11	0.1	1.17	0.51
TRPC5	0	0	0	0
AFF4	29.96	26.2	36.86	19.13
UBE2D1	11.74	25.71	16.38	22.86
MPP5	5.8	7.15	9.9	12.93
RHOBTB1	0	0	0	0
SMC1A	15.66	13.36	18.66	19.41
HSD17B10	15.51	22.05	9.54	43.67
MARK2	2.86	4.37	8.68	5.89
HMMR	131.75	111.88	106.66	115.08
CHFR	5.4	6.92	16.54	13.56
TRHDE	4.79	3.33	6.56	6.78
P4HA2	5.1	1.22	7.27	6.84
FCGR2B	0	0	0	0
NFATC3	21.81	20.76	29.71	23.3
TRNT1	29.97	36.74	70.39	63.94
ACADVL	2.64	2.52	5.12	17.35
STK10	0	2.22	0.82	2.51
FBXW11	50.43	29.23	33.09	35.18
ACAP1	0	0	0	0
CRMP1	5.27	17.76	43.68	49.34
EVC	0	0	0.42	1.01
DERL2	2.12	0.41	2.63	2.42
SIDT1	0	0	0	0
NDE1	107.65	127.61	85.31	88.21
MRVI1	8.14	8.88	5.28	4.58
TMEM38A	0	0.55	0.37	0.32
AP1M1	15.29	17.48	36.96	55.39
PVR	1.3	1.35	2.12	2.59
XRCC1	41.98	41.66	38.1	28.59
SCARB1	0.52	0.54	0.21	0.98
CYP2W1	0	0	0	0
MCM2	36.45	34.01	50.9	44.11
MOV10L1	1.28	0.59	1.14	0.52
PANX2	0	0	0	0
SELO	0.22	0	2.06	2.57
TP63	17.02	14.68	13.63	14.78
ALPK1	0	0	0	0.04
LLGL2	13.9	11.76	20.86	29.49
PDE8A	9.65	16.47	9.31	8.55
CLCN4	5.91	6.32	5.69	4.85
NLE1	0	0.92	0.77	0.47
SDHA	9.22	13.83	17.56	48.83
SMARCE1	63.06	54.86	67.49	82.91
FNDC8	0	0	0	0
GSDMB	0	0	0	0
KDM5A	19.72	16.96	19.9	13.57
ADAM11	0	0	0	0.14
PPP2R3A	1.42	2.29	2.11	2.52
FERMT2	76.82	51.57	94.77	72.57
ABCB11	0	0.12	0.49	0.27
DHRS9	0	0	0	0
CD5L	0	0	0	0
PTGS2	0	0	0	0
IGF2BP2	3.66	3.58	5.83	4.71
MAP3K13	58.72	27.91	18.19	11.43
ST6GAL1	0	0.84	0	0
TBX21	0	0	0.23	0.37
VDAC1P1	0	0	0	0
FRY	0	0	0	0.04
PICALM	20.82	31.11	39.9	31.99
NSF	6.23	19.92	20.83	29.27
GLI2	0	0	0	0
CLASP1	2.14	4.44	1.42	1.56
MRPS34	4.35	11.03	32.95	55.66
NOTCH3	0	0	0	0.36
CLNS1A	12.18	22.06	22.98	22.96
PPP2R2C	2.49	5.04	6.38	4.83
TEAD2	0.38	1.05	1.33	7.01
EED	0.16	0	0	1.34
CDHR2	0	0	0	0
SNCB	9.3	7.32	26.05	16.46
TSG101	373.05	514.51	569.07	536.18
NCBP3	6.98	7.85	17.57	22.36
ATP2A3	2.05	1.94	5.12	13.06
CA12	6.31	6.36	5.25	3.01
MGLL	0	0.17	0	0.23
NTN4	1.77	7.67	3.68	4.65
BCS1L	0.87	0.71	3.55	8.08
NUAK1	0	0	0	0.03
DPP8	20.93	22.71	32.31	21.63
SLC24A1	0	0.14	0.4	0.04
ZNF532	10.67	6.77	47.74	63.88
SCARF1	0.05	0	0.08	0
LMAN1	42.64	37.89	48.42	34.2
HACD3	7.47	5.12	3.62	1.75
IPCEF1	0.21	2.7	6.38	2.8
ZZEF1	3.3	1.48	1.55	1.02
NOX3	0	0	0	0
ENO1	7.84	5.86	9.96	17.54
SLC12A1	0	0	0	0
MYDGF	85.88	95.3	64.38	88.06
ANO8	0.32	0.79	0.65	0.1
TUBE1	79.04	114.41	33.89	35.68
ARHGEF10L	0	0	0	0.29
TXK	0	0	0	0
WSCD2	0	0.16	0.5	0
KCNQ2	0.89	1.15	0.44	4.83
TACR2	0	0	0	0
ACTR6	9.48	7.62	6.69	9.9
TIPIN	13.41	23.28	20.87	25.95
SRI	363.84	278.44	158.04	118.83
EIF4G3	17.62	13.28	22.89	22.24
NUP37	617.35	560.21	257.41	237.74
SEMA3A	4.54	3.34	6.65	12.06
GTSE1	30.72	31.86	44.79	35.58
SEMA3C	2.12	3.3	0.25	1.69
TTC38	0.36	0.11	0.23	1.31
ACAT1	17.13	17.48	107.82	129.08
GRAMD4	0	0.26	2.38	5.03
CELSR1	2.86	3.27	17.75	13.17
WNT8B	3.01	0.85	2.4	0.95
ZNF638	95.06	101.13	89.58	70.21
SLC25A40	6.55	16.64	5.63	2.85
TIMM21	28.75	55.85	39.43	24.29
ADD2	16.77	19.19	22.39	17.05
FGF4	0	0	0	0
RASAL2	3.85	2.27	1.91	1.93
VPS9D1	0.31	0.21	0.07	0
ZNF37A	0.06	2.21	0.08	0.69
MARK3	118.98	74.75	85.21	108.45
SLC25A3	84.35	86.46	155.08	215.88
FNDC3B	28.51	29.01	108.49	85.92
FOSL2	0.63	0.51	2.84	5.19
CACNG5	0	0.37	0	0
CACNG4	0	0	0	0
FRYL	36.92	30.81	34.91	13.72
TMEM131	11.35	9.5	10.15	7.13
FSCN1	0	0.13	0	0
ACTB	439.43	425.91	184.73	155.54
MOCOS	1.79	2.16	6.62	8.83
PLD1	35.44	27.23	33.19	21.11
ATP12A	0	0	0	0
WDR62	2.25	1.85	2.78	3.64
DLG1	191.8	156.66	119.84	149.76
RAB7A	44.72	52.51	109.67	102.44
BCAP29	36.06	44.87	40.85	61.62
SEC31B	0.24	0.42	2.07	0.32
SART3	21.63	24.6	22.19	17.39
ARHGAP15	60.62	63.11	91.02	120.87
TUBA3D	7.91	12.7	4.63	20.79
PAX2	0	0	0	0
EXOSC7	347.26	383.75	273.33	255.63
KIFAP3	5.27	11.32	12.79	13.21
MKRN2	42.97	68.77	39	30.73
MCM6	11.51	15.85	22.77	21.38
REXO2	1353.63	1036.71	502.92	482.17
RBM7	1.75	3.32	2.53	2.96
RBMS2	10.17	14.58	11.66	28.94
BAZ2A	38.91	47.39	98.16	66.17
PTPN23	2.26	0.84	1.85	1.64
MLH1	2.99	4.85	3.57	8.3
UNG	246.46	264.97	218.01	130.5
FMO4	0	0	0	0
KLHL20	21.23	15.75	61.01	43.07
RGS11	0	0	0.73	0.43
SLC46A1	0	0	0	0
PLXNA2	0	0	0	0
SPAG5	7.75	16.25	6.14	6.65
ANKRD13A	14.02	20.14	29.29	23.23
TPD52	65.1	106.21	205.99	153.59
ACACB	0.15	0.42	0	0.64
TRAF4	0.75	1.01	2.43	4.25
PAG1	9.58	9.52	14.63	11.76
GPATCH1	11.58	13.37	7.74	8.29
ICAM3	0	0.72	0.04	1.44
NT5C2	2.48	7.61	8.75	2.78
MCAM	0.69	2.23	7.62	10.44
GPC4	0.07	0	0	0.72
MBNL3	0	0	1.88	0.86
CAMSAP3	0.28	0.48	0.9	1.85
RAP1GAP	0.85	0.45	0.18	1.04
XAB2	2.47	3.97	7.17	9.95
ARHGEF1	0.05	0	0	1.71
STXBP2	1.59	1.62	5.26	10.36
MAP2K7	0.79	0.69	3.94	3.19
NMRK2	117.06	61.33	42.1	52.32
DGKD	5.15	4.74	1.89	3.92
CTTNBP2	31.29	37.46	61.08	55.13
ACTL6B	0	0	0	0
RARB	2.51	3.73	3.28	3.42
TOP2B	52.62	63.51	23.42	22.65
TM9SF3	17.52	18.92	25.97	18.56
NFKB2	9.32	8.84	8.42	9.5
UBE2T	628.91	882.95	419.75	383.47
PPP1R12B	2.06	2.53	1.84	1.85
DNAJC10	10.29	9.2	11.41	14.28
GTF3C1	4.52	6.6	21.26	32.53
IL4R	0.59	1.21	2.26	1.1
USP33	7.92	14.44	8.52	15.45
PAK3	0	0.42	0.02	0.21
CAPN6	0	0	0	0
DCX	1.35	2.17	0.67	0.78
SNRPA	14.71	19.4	25.39	58.06
SPAG6	9.49	24.77	8.94	5.88
EXOSC5	5.16	9.06	6.29	6.58
DYNC1I2	250.88	185.36	180.99	160.33
APBB1IP	0	0	0	0
LRCH4	5.64	1.97	5.6	13.31
FAM76B	44.08	58.99	44.92	39.73
SIRT6	1.03	1.99	1.4	5.45
TYR	0	0	0	0
POLD3	224.24	222.98	116.97	97.9
ACTN2	0.03	0.19	0	0
CAPZB	42.97	42.92	44.22	74.48
GPR137B	10.33	15.33	67.98	66.11
NAALAD2	8.98	9.38	3.44	9.2
JADE1	3.56	0.8	2.11	2.85
SLC25A43	0	0	0.26	0
UBE2A	19.19	20.29	48.56	41.39
FGFR1	8.09	23.86	18.6	10.78
FKBP6	27.97	45.29	27.8	29.76
SMC1B	6.41	7.84	5.36	6.33
FBLN1	0.58	1.56	1.91	1.92
ITGA8	0	0.04	0	0
CST7	0	0	0	0
MAP2	0	0	0	0
PIAS2	49.17	56.05	53.09	56.57
AMPH	6.42	4.28	4.43	6.88
ARAF	4.78	7.85	4.58	10.41
MCCC1	13.05	6.96	5.42	6.16
LAMP3	7.54	3.65	0.7	6.68
FAP	0	0	0	0
NEBL	4.68	8.01	12.29	16.7
ACER3	5.48	10.75	6.21	8.57
UBE2K	37.36	61.18	88.18	73.85
PIK3C3	28.12	27.35	15.17	34.95
N4BP2	19.93	18.75	10.5	11.14
TIGAR	71.06	60.41	24.07	24.1
TULP3	269.78	283.68	156.69	134.77
SYNJ2	5.01	5.12	9.85	16.2
ADCY2	1.71	1.43	0.15	0.16
PPP2R5C	157.91	286.14	270.23	295.29
PMS2P1	3.55	4.63	5.41	6.83
RBFOX1	15.31	21.84	21.08	25.55
GNB1	27.87	29.22	56.92	44.35
HOXA9	0.26	0.75	0.34	0
EDN1	0.17	1.41	2.41	1.42
MLLT10	9.08	18.17	21.65	15.34
ZCWPW1	27.56	25.75	23.46	22.77
ADCYAP1R1	0.08	0	0.23	0.29
FGF20	0	0	0	0
P2RY10	0	0	0	0
ITM2A	0	0.09	0	0
NRD1	6.71	4.28	5.99	7.4
VDAC3	55.13	66.09	42.31	62.08
PCM1	72.6	82.56	69.59	61.51
TNRC6C	4.1	4.86	8.93	2.57
CBFA2T2	14.5	8.51	4.89	5.4
BRINP1	22.54	28.77	25.53	27.71
ITCH	11.95	13.01	8.68	8.38
PKD2L2	0.5	0.64	0	0.63
TP53INP2	6.71	4.11	11.33	14.14
SDF4	0.83	1.86	4.39	7.56
MYH7B	0.24	0.42	0.43	0.69
BPIFB2	0	0	0	0
TP73	0.17	0.06	0.08	0.24
TOLLIP	3.76	4.11	6.95	14.56
UBE2D4	5.66	5.65	9.89	11.18
CLUL1	2.45	3.15	5.54	5.14
RUNX1T1	245.37	143.44	75.42	71.95
CDH17	9	14.55	16.51	12.64
THOC1	30.66	29.05	13.52	23.77
FKBP7	0	0	0.38	0
OSBPL6	1.09	3.63	1.73	1.5
SLC1A3	0	0	0	0
XRCC5	37.29	45.33	53.78	65.67
LXN	0	0	0	0
SP140	0.32	0	0	0
MKNK1	53.86	52.42	38.24	49.79
TNS1	0.25	0.57	0	0
REXO1	10.16	6.45	48.83	58.67
SAR1A	69.62	82.92	28.77	54.74
CDC14A	0.09	0.16	0.22	0.6
RAPGEF3	0	0	0	0
CEACAM1	0	0	0	0.04
SENP1	18.19	17.8	6.68	5.28
DUSP13	0	0	0	0
CIC	0	0	0	0
LIPE	2.54	0.76	3.54	0.56
FDFT1	122.68	155.06	504.02	543.45
PAFAH1B3	5.2	2.77	10.52	41.45
OPHN1	0.39	0.3	0.41	0.82
AFM	0	0	0	0
KIF22	3.66	7.89	13.52	51.24
SCGN	0	0	0	0
LRRC16A	982.1	1272.01	502.02	453.96
PGM1	0.07	0.19	1.46	2.74
DDX1	17.12	18.8	40.01	39.81
DNM2	2.2	0.61	2.22	1.21
EPB41L2	87.19	96.09	134.23	122.86
RIMS1	0	0.97	0	0.38
MOXD1	0	0	0	0
STX7	32.13	44.97	19.82	14.08
RABL2B	7.08	5.63	14.94	13.97
KEAP1	1.38	2.18	2.53	7.03
DDX43	69.09	130.95	154.47	129.08
PTPRH	4.73	2.22	6.74	4.9
DCT	65.4	66.4	51.85	48
SLC35C2	4.66	4.18	6.07	11.74
CRYBG3	7.84	4.73	7.11	6.53
EPHA6	0	0	0.21	0
SCTR	0	0	0	0
RFX3	4.06	9.32	6.37	7.54
RIF1	49.27	82.37	34.4	26.38
RAB21	4.66	0.92	2.98	2.38
SLC4A4	0	0	0	0
SMARCA2	212.56	183.8	207.42	312.71
RDH8	0	0	0	0
SESN1	47.2	84.72	42.51	50.91
MID2	0	0.13	0	0
PIH1D3	0	0	0	0
COL5A3	0	0	0	0
SRCAP	5.14	5.79	10.03	3.94
PUM3	23.41	21.72	30.55	41.89
CPB2	0	0	0	0
CHRNA3	10.33	7.33	10.32	7.86
KCNN2	11.49	14.58	26.42	23.69
CNOT4	134.13	103.75	129.66	118.48
PSEN1	10.03	23.08	14.53	32.54
CPOX	0.18	0	0.63	0.08
CLDND1	62.14	60.59	54.3	87.93
MOK	68.87	56.17	53.11	69.4
HSP90AA1	1560.06	1536.16	1008.96	1289.86
RBL1	0.28	2.21	1.41	0.71
DLGAP4	20.85	12.26	11.53	14.1
IGSF9B	0	0	0	0
CFHR2	0	0	0	0
CROCCP3	0	0	0	0.09
NDC80	9.82	21.31	13.52	27.86
AP4E1	0.11	0.06	0.53	1.2
RSBN1	3.74	4.66	2.28	3.72
MAGI3	1.92	5.01	6.09	4.94
CXCL2	0	0	0	0
AFP	0	0	0	0
COL4A4	0.88	0.75	0.61	0.54
TCF7	13.82	7.45	21.87	19.41
OSTM1	8.37	18.34	26.02	16.76
CDH7	0	0.01	0	0
IMPG2	0.04	0.04	0.07	0.1
PCNP	25.4	45.31	35.44	34.48
EXD2	9.34	3.6	9.03	7.53
ARG2	41.79	57.12	111.29	409.85
MEF2C	0	0	0	0
PTPRC	0.38	0	0	0
CACNA1S	0	0	0	0
PKP1	0	0	0	0
UBA5	16.87	22.39	60.55	60.73
STK17B	20.62	27.76	23.15	27.54
CDC14B	0.04	0.09	0.46	0.3
ZNF510	14.19	9.78	10.26	14.7
LRP2	0	0.1	0.07	1.62
ZNF506	60.6	76.54	18.81	27.97
JMJD4	2.12	1.04	0.38	5.61
DUSP12	25.63	35.91	29.25	19.34
AACS	6.5	6.95	14.54	25.44
KIAA0141	4.1	5.38	6.68	7.85
SLC13A1	0	0	0	0.11
CADPS2	8.06	7.52	11.92	11.72
PCDHB4	0	0	0	0
PCDHA6	0	0	0	0
PCDHGA2	0	0	0	0
HSPB11	46.52	110.22	273.75	224.97
PHLPP1	4.02	5.46	6.13	5.12
ATP8B1	0.46	1.04	3.59	1.26
IL12RB2	0.58	0	0.16	0
SMARCD3	0.11	0.22	1.12	1.3
WDR70	72.15	65.54	106.8	122.13
FYB	0	0.55	0.04	0
MPP4	7.34	6.51	4.04	1.96
STRADB	21.05	18.67	38.77	26.39
BZW1	31.22	30.93	31.81	39.32
PGR	0	0	0	0
C1QTNF3	0	0	0	0
ME2	0.07	0.41	0.76	0.61
C5orf22	34.09	45.39	31	27.87
CCNT2	31.56	23.12	13.67	18.14
FAM135A	13.7	20.07	17.7	18.3
COL19A1	0	0	0	0.15
EPB41L3	3.79	3.47	7.43	7.53
COBLL1	60.2	68.79	57.96	44.97
DLG3	15.73	26.9	41.88	37.42
KCNK2	0	0	0	0
SERTAD4	0	0	0	0
TRAF5	13.01	13.03	10.97	8.96
MRPL22	9.1	19.07	158	453.95
GEMIN5	275.97	314.6	201.5	203.64
OPRK1	0	0	0.08	0
NFE2L1	12.4	10.13	6.13	4.96
SEMA5B	0	0	0	0.15
GSK3B	2.86	6.29	16.13	11.8
ITGB5	4.09	3.12	3.7	4.55
ERC1	33.94	34.21	39.35	39.07
XPO1	23.65	25.23	45.24	31.78
LINC01587	0	0	0	0
RNF13	159.13	121.97	61.27	63.67
TRPM3	0	0.25	0.09	0.56
PALB2	57.3	53.1	96.36	62.02
DOPEY1	110.57	135.88	73.44	76.86
LYRM2	17.7	13.48	16.59	14.45
BCKDHB	14.58	23.99	15.58	12.2
KAT6A	31.51	28.81	21.69	21.09
ZCCHC6	19.34	15.77	17.35	14.56
ULK2	33.96	21.12	30.53	19.69
GRHL2	25.93	23.04	18.29	10.47
TNPO1	57.58	47.67	36.62	25.25
PLOD1	0.15	0.3	0.52	0.29
P2RX5	6.57	4.83	2.36	8.49
ITGAE	150.6	175.7	91.68	79.76
DIS3	1.46	1.45	3.93	0.95
PIBF1	8.21	20.48	21.95	16.11
TDRD3	4.8	4.66	9.43	3.95
AC000111.6	0	0	0	0
NUFIP1	45.37	41.8	48.47	37.01
PDS5B	3.4	10.98	15.63	15.59
OXCT1	0.2	2.5	0.87	4.4
RRAGB	4.62	11.35	13.69	13.93
EPYC	0	0	0	0
CYLD	22.37	32.61	35.24	37
SLC27A5	0	4.04	4.53	18.26
ZNF324	3.4	4.36	14.43	8.3
ZNF671	0	0.3	0.08	0.54
ZNF416	7.95	13.65	5.42	13.89
ZNF586	26.97	24.42	11.23	22.63
ZNF446	0.19	0	0.45	0
ZNF264	0.57	0.41	0.1	1.44
RPS5	659.17	519.61	445.14	478.09
FAT1	28.55	39.06	23.65	14.28
YTHDC1	33.74	40.69	26.45	45.52
CHMP2B	110.72	94.04	85.24	74.3
SMAP2	2.21	1.39	2.84	1.95
PPIE	7.1	9.67	4.64	20.78
ZMPSTE24	7.57	9.48	10.47	14.62
STARD7	77.06	102.23	124.68	94.89
NOA1	5.2	4.28	3.55	1.95
REST	26.02	35.04	8.95	10.43
HAL	2.75	9.9	5.36	9.88
SSH1	2.89	3.84	7.96	7.71
GSTP1	2.52	1.59	4.5	12.65
APLP2	91.56	126.96	83.98	92.06
FAM234B	6.21	11.89	7.1	5.76
SLCO1A2	0.24	0.65	1.25	2.26
WBP11	57.8	63.37	44.85	59.71
EIF3I	34.54	51.78	28.11	44.8
NKAIN1	0	0	0	0
COL16A1	0	0.06	0.14	0
TXLNA	0.21	0.5	0.27	0.17
APOB	0	0	0	0
NCOA1	12.17	11.48	15.77	14.52
AGBL5	4.91	3.92	7.17	3.71
EFR3B	1.16	1.22	2.2	1.96
KIF3C	13.25	14.33	7.91	15.53
RAB10	26.04	29.92	140.89	110.31
GCKR	0	0	0	0.88
HADHA	5.89	5.08	10.19	18.04
MAPRE3	12.08	8.85	14.55	12.79
CAD	6.46	4.78	5.27	11.21
CD59	80.14	54.69	109.69	156.02
CD82	16.47	29.09	116.96	75.37
BCORL1	15.8	8.61	10.07	9.36
ATRX	134.8	91.46	39.95	42.46
AK6	115.91	211.98	200.2	180.1
FCN1	0	0	0	0
MYNN	27.47	34.51	23.26	19.95
MECOM	3.97	7.19	3.79	0.98
SCAMP1	61.63	101.97	64.21	47.3
PREP	49.47	57.11	49.26	60.64
HACE1	3.95	17.13	46.29	41.28
SEH1L	66.79	81.09	68.11	54.36
WDR47	19.17	25.1	20.35	19.26
WDFY1	131.34	181.44	148.53	126.1
OVGP1	0	0	0	0
SLC25A24	0	0.04	0	0
MAP3K4	9.28	13.47	15.18	26.67
PILRA	0	0	0.33	0
IGSF9	2.35	2.02	30.44	21.32
ABCB1	0	0	0	0
ZNF213	0	0	0	0.2
AKR1B1	34.57	73.36	62.87	173.01
CPNE3	1.52	0.44	0	0.95
RRN3	28.3	32.52	73.66	59.24
CTTN	55.69	52.43	31.73	32.03
WNT11	0	0	0.11	0
MTIF2	14.93	23.57	19.14	13.12
DDHD2	3.28	10.26	6.72	5.45
TTC39A	2.48	5.47	3.82	7.61
EPS15	30.62	24.18	16.42	13.11
ORC1	4.24	5.17	3.31	7.33
MGST2	224.11	372	179.85	253.13
CHERP	14.16	11.26	19.53	12.51
ATG16L1	4.53	10.66	7.28	5.61
USP40	13.72	10.35	21.43	3.6
POMGNT1	7.52	4.47	5.4	19.98
RAD54L	1.55	1.05	12.5	7.87
MAST2	1.54	0.58	0.61	1.95
DNAJA1	286.7	413.34	317.53	286.53
B4GALT1	14	18.14	38.72	35.79
CHMP5	32.41	59.12	49.71	60.4
NFX1	6.9	4.52	3.85	5.21
AQP6	0	0.14	0	0
DIMT1	10.41	6.77	11.88	7.67
IPO11	13.06	15.04	14.2	13.39
FOLH1	0	0	0	0
EIF2AK1	25.24	33.44	35.18	41.72
NME8	0	0	0	0
EPDR1	0.2	0	0	0
SNX10	7.3	10.22	13.83	11.71
SEPHS1	32.45	40.03	20.75	14.34
MRPL28	0.73	0.45	3.08	7.43
HBQ1	0	0.39	4.18	19.28
ITPKC	0	0	0	0
CEACAM6	0	0	0	0
FAT2	0.9	2.05	2.96	2.41
RBM22	103.84	116.7	82.1	103.1
TMED2	28.67	49.32	98.46	80.23
ERO1B	36.15	41.51	73.52	66.76
ZFAND6	83.29	124.73	404.27	416.25
HSD17B2	0	0	0	0.03
TXLNG	34.88	32.71	29.05	28.38
PPEF1	18.5	15.15	5.47	12.94
LAT2	0	0	0	0.09
HUWE1	7.34	4.67	6.86	7.26
ZW10	19.21	17.64	8.39	8.8
ALG9	12.7	17.76	7.08	6.61
MYBPC2	0.14	0	0.75	0.54
NOX4	2.02	7.86	4.77	4.62
ACOX3	2.21	3.77	2.04	2.48
MTMR2	24.55	22.43	22.4	24.04
PPP1R15A	4.93	8.98	19.19	11.26
HSD17B14	0.4	0	0	0
TRIP6	0.14	0	0	0
ACHE	1.87	1.7	1.53	0.17
FTL	26720.8	19550.8	5286.39	7702.83
SRRT	6.94	7.89	13.97	29.49
BAX	1.33	3.71	4.55	1.65
NLK	3.48	2.25	4.13	2.97
PIGS	8.12	16.24	12.49	8.63
ADAMTS2	1.11	0.8	1.69	0.74
TMPRSS11E	0	0	0.19	0
ATXN7L3	0	0	1.07	0
PGS1	3.08	2.65	5.4	7.65
PSMC5	15.04	26.31	86.65	187.66
UIMC1	19.21	16.14	25.46	22.88
CETP	0	0	0	0
MMP2	0	0	0	0
MT3	0	0.42	1.54	1.81
LPCAT2	0	0	0	0
GNAO1	1.22	0.35	2.47	0.84
OGFOD1	299.08	259.56	221.82	194.18
SH3BP2	2.5	0.35	0.49	2.05
NOP14	1.89	0.95	1.52	1.19
ADD1	34.45	35.44	80.99	67.77
L2HGDH	2.44	3.34	1.18	1.04
TXNDC16	8.92	5.15	13.74	8.49
C14orf166	1355.17	1144.48	488.61	538.53
NID2	29.83	16.22	14.44	12.89
GMCL1	18.76	25.35	38.96	26.97
SF3B2	32.97	35.55	55.37	36.53
KLHL42	5.03	6.2	7.13	6.35
GNAS	22.52	21.91	50.52	69.22
DNM1L	17.59	12.17	28.13	22.75
PTHLH	0	0	0.66	0
PHACTR3	15.4	20.92	33.29	33.59
ERGIC2	311.28	352.75	326.76	333.73
TFAP2C	0.06	0.15	0.55	2.95
AURKA	1069.26	1154.8	1581.33	1284.7
CASS4	1.08	0	0.23	0.32
PIR	0	0	0.4	0.92
AAMDC	0.48	0.09	2.39	18.84
RFX2	2.94	0.04	1.51	2.06
METTL2A	0.95	0.6	1.24	1.98
SULT2B1	1.41	0.37	0.33	2.61
ALG6	3.68	10.2	19.99	32.09
CNOT3	21.53	15.4	28	18.22
GP6	0	0	0.09	0
PTPN4	7.34	8.23	20.42	12.99
DDX18	61.06	44.53	47.46	51.39
KHSRP	13.13	11.84	54.27	30.82
GNA11	139.66	94.32	152.8	120.59
ASAP3	2.28	2.53	0.51	1.27
EDEM2	18.91	14.79	12.18	9.25
DNMT3B	46.29	30.94	38.96	21.35
REM1	0.44	0.37	0.25	0.14
TPX2	63.93	73.52	78.63	64.92
FER1L4	0.49	0.56	0.96	0.83
PDRG1	5.51	9.14	10.63	25.22
EPB41L1	2.5	3.12	2.15	3.89
SLC15A1	0.11	0.28	0.06	0
DOCK9	23.4	14.88	13.1	8.08
ANKRD10	242.82	319.64	302.41	301.04
TGDS	0.09	0	0	1.29
DOCK3	0.19	0.16	0.24	0.9
C3orf18	0.52	0	0.49	1.14
COQ9	2.92	7.05	20.67	25.21
TMEM40	0	0.17	1.48	0
KIF9	7.53	7.88	12.88	21.41
ARHGAP28	0.14	0.21	0	0.12
CRLS1	122.79	155.21	370.37	300.77
DEFB127	0	0	0	0
PPP1R13B	23.33	19.93	26.08	21.14
ATRN	10.37	6.49	7.8	4.15
SMOX	3.93	2.49	7.89	23.62
SIGLEC1	0	0	0	0
FKBP1A	277.24	268.42	121.53	144.85
NSFL1C	15.81	23.55	27.82	77.72
SLC4A11	0.98	0.93	4.08	6.72
C20orf194	5.52	6.62	11.16	7.16
ZNF343	6.08	14.09	8.82	9.01
EBF4	0	0	0.77	0.76
CPXM1	0	0	0	0
MAVS	0.09	0.2	0.07	0.21
RP5-1187M17.10	0	0	0	0
F11	0.92	0.41	0.46	0
XRN2	142.15	126.58	105.23	86.41
KIZ	11.19	4.33	9.82	8.51
DYNLL1	26.59	23.69	101.06	410.81
TESC	21.77	47.55	127.01	392.6
SNX5	93.91	104.45	117.51	100.68
RPL6	46.86	44	220.23	234.28
SIRPG	0	0	0	0
MAPKAPK5	9.77	12.33	10.69	7.28
P2RX7	0	0	0	0.55
ESF1	38.36	32.21	52.76	45.59
RBBP9	0	0	0.05	2.75
ANAPC5	6.1	13.01	5.55	12.75
SLC23A2	0.36	0.43	0.35	0.18
SLC8B1	0	0	0	0
TMEM230	169.52	206.74	83.78	68.21
DZANK1	8.08	5.88	4.62	5.04
KDM2B	1.07	2.53	3.87	6.06
CFAP61	2.14	4.47	5.73	3.74
LHX5	0	0	0.07	0
TASP1	12.58	11.76	15.02	20.18
OAS1	0.07	0	0	0
GCN1	4.21	4.99	4.2	3.94
RPLP0	1692.7	1191.01	543.64	490.39
PXN	10.97	9.2	5.51	6.69
SIRT4	2.34	6.78	2	0.57
RPH3A	10.14	9.22	17.28	17.76
KIF16B	4.03	4.48	3.88	2.55
TRMT6	57.8	42.31	41.5	28.64
CHGB	0	0	0.2	0
PEBP1	150.36	159.49	263.65	172.94
TBX5	16.44	15.2	20.33	19.49
BRAP	18.55	13.69	25.22	32.32
ERP29	8.3	8.67	19.81	13.91
NOS1	0	0.01	0	0
FUS	1.18	5.97	5.04	9.57
IGBP1	16.6	21	42.56	51.61
FXYD5	0	0	0	0
ZNF302	6.73	5.69	19.88	18.48
GRAMD1A	0.36	2.11	5.39	4.35
FXYD3	0	0.36	0	0
HEPH	0	0	0	0
CDIP1	12.71	13.01	17.77	13.9
CMTM1	0	0	0	0
KCNH4	0	0	0	0
GANAB	5.09	1.3	1.47	2.36
GMIP	0	0	0	0
RBM41	24.15	21.95	15.18	12.72
BIRC5	25.11	16.42	20.29	31.89
LAG3	0	0	0	0
MLF2	26.69	24.96	27.43	22.74
OTUB2	0	0	0	0
DDX24	261.3	193.51	113.44	143.43
ZBTB25	0	0.41	0.08	0.21
NECAP1	4.77	10.88	18.72	19.26
ARHGAP4	0	0	0	0
ANKRD24	0.09	0.55	0.45	0.54
DHX32	7.16	9.47	11.74	10.15
RCOR1	8.36	6.75	56.99	42.53
GPATCH2L	12.72	8.68	7.92	17.45
LTBP4	9.89	9.89	13.06	16.56
BLVRB	0.7	0	0.81	1.29
SLC9A1	13.63	13.97	22.72	10.28
SPTLC1	83.53	102.78	61.94	60.15
PAPOLA	56.23	80.3	109.34	104.35
CCNK	141.52	115.73	108.74	103.57
PCBP4	0.2	0.17	0	0
RGS1	0	0	0	0
YPEL3	7.7	7.21	18.92	18.47
MRPS33	55.89	62.56	87.33	107.99
NDUFB2	71.71	83.07	86.07	183.22
NUDC	11.47	8.48	25.59	44.58
MAEA	7.6	23.04	30.66	54.38
ICAM1	4.97	10.88	9.09	14.77
STRN4	0.45	2.38	6.01	10.23
IRAK3	0	0	0	0
LYZ	0	0.11	0	0.32
SI	0	0	0	0
MUL1	2.22	8.14	15.14	25.07
TFAP4	5.82	5.15	56.57	33.45
PDCD7	15.8	11.29	33.46	26.21
SPG21	11.85	36.39	113.35	85.16
FETUB	0	0	0	0
DNAJB11	14.81	19.79	17	41.13
P3H2	2.46	1.31	3.2	4.26
THPO	0	0	0	0
CHRD	0	0	0.05	0
FLT3LG	1.28	0.79	1.31	5.15
RAB11FIP3	0.24	0.33	0.41	0.8
GNPTG	24.15	30.96	44.6	34.87
ZNF268	4.33	8.08	1.69	4.18
GOLGA3	10.31	10.62	17.28	12.61
PABPC4	207.47	155.66	150.66	102.6
CD209	0.32	0.14	0.14	0.05
CERS4	0.94	0.54	4.14	3.7
MCOLN1	8.92	13.78	23.96	18.97
USP48	22.25	28.3	45.77	34.62
EFNB1	1.08	0.44	0.89	1.94
PDPR	5.45	6.08	8.97	6.67
AARS	3.19	0.87	0.73	2.95
GLG1	32.79	28.32	27.68	15.81
KIF4A	147.29	213.69	106.93	102.29
TNRC6A	200.11	82.38	134.31	120.36
PLEKHG2	0.02	0.14	0	0
DLL3	3.33	2.27	4.79	23.62
NAT14	4.8	3.53	10.35	7.18
PITPNM2	0	0	0	0
EXOC1	13.69	18.5	11.35	13.33
RBM27	5.87	6.78	14.18	11.8
POU4F3	0	0	0	0
OSBPL8	43.47	38.18	34.57	32.11
DTX2	46.17	63.17	135.8	108.02
NLRC4	0	0.04	0	0
PUS7	14.88	18.12	16.91	10.05
LAMB4	0.81	0.97	1.41	1.05
NRCAM	3.54	6.23	4.51	5.73
LAMB1	61.06	58.53	156.5	134.37
SLC26A4	0.13	0.12	0.04	0
SLC26A3	0	0	0	0
DLD	70.9	75.29	34.37	33.48
WDR7	34.75	61.64	66.17	61.27
TXNL1	7.73	19.14	31.63	35.99
IL5RA	0.12	0.56	0.83	0.27
ABCC6	5.06	12.28	22.27	14.07
CMTM6	144.36	121.42	77.54	57.48
ITGA6	10.75	6.69	8.48	6.21
RAPGEF4	0	0	0	0
AC013461.1	6.23	14.15	13.77	19.75
SMPX	0	0	0	0
FH	16.69	21.49	29.66	36.64
SEL1L3	0	0	0	0
TF	0	0	0	0
CDV3	6.23	6.96	36.15	28.31
MYO15A	0.06	0.36	1.55	1.29
ALKBH5	20.37	31.49	115.68	158.54
APOH	0	0	0	0.2
NLRP1	4.46	2.21	2.04	2.87
PITPNM3	0.07	0	0	0.09
SPAG7	18.01	29.28	62.78	73.86
ORC6	113.07	151.57	102.14	122
ZFHX4	0	0	0	0.06
SLC17A6	0	0	0	0
CPA1	6.91	4.78	12.42	14.65
ZC3HC1	34.37	52.66	19.98	45.86
ESR1	0	0.28	0.15	0
RGS17	0	0	0.13	0.14
ANGPT2	0.06	0.03	0.25	0.24
TMEM101	23.37	11.59	18.64	24.51
CD200	0.43	0.38	2.32	0
CCDC80	0	0	0	0
CMA1	0	0	0	0
PSME1	18.56	17.68	26.52	51.27
PPP2R3C	58.89	57.64	60.27	73.51
HAUS4	137.73	167.01	140.45	80.94
JPH4	0	0	0	0
MYH7	0.29	0	0.31	0.14
CEBPE	0	0	0	0
SLC7A8	235.99	210.82	155.71	124.44
OSGEP	0.05	0	0	0.72
SLC22A17	0	0	0	0
RNF31	3.04	2.05	14.12	27.93
SCFD1	66.63	88	145.3	122.97
G2E3	27.82	25.75	26.51	18.45
HECTD1	18.54	19.1	14.31	11.86
HNRNPC	198.17	201.13	216.47	269.21
RPGRIP1	0.81	1.27	0	0
SUPT16H	16.36	15.13	18.36	19.07
TOX4	128.84	130.48	103.18	77.33
GEMIN2	20.03	21.09	35.48	54.27
TGM1	0	0	0	0
TINF2	12.72	9.09	11.85	36.29
DAZL	111.35	188.23	83.71	53.81
TBL1Y	0	0	0	0
SEMA6A	0	0	0	0
TRPM7	10.59	11.59	8.02	6.44
TYRO3	0.24	0.83	1.52	2.49
WDR76	39.96	35.58	20.19	30.9
CAPN3	5.65	3.06	5.71	6.07
SNAP23	24.8	16.13	17.27	24.05
TBX15	0	0	0	0
PHGDH	0	0	0	0
COL9A3	0.99	4.58	4.37	4
EZR	207.4	219.52	285.73	242.17
MYL6	6.46	14.23	8.2	36.46
AGO1	3.59	2.82	1.53	3.01
TEKT2	0	0	0	0
CLSPN	56.15	40.64	29.52	24.23
RFFL	6.67	11.73	12.31	11.66
UNC13D	2.3	1.68	13.03	10.87
MFSD11	3.6	2.23	4.35	4.69
DPYSL2	0.88	1.36	3.82	3.44
TGFB2	0	0	0	0
GPATCH2	25.87	32.82	22.69	23.71
NUP50	27.86	43.96	50.78	36.32
CDC45	144.06	152.39	60.34	62.53
COMT	0.38	0	0	0.24
CECR1	0	0	0	0
XXbac-B461K10.4	0.09	0.29	1.25	0.65
VNN3	0	0	0	0
ECHDC1	6.27	3.44	11.72	14.05
[truncated: 56,712 more rows]

## Sheet: Legend
The RPKM of human oocyte with or without U0126 treatment using RNA-seq.
