# Supplementary material for: Biallelic mutations in MOS cause female infertility characterized by human early embryonic arrest and fragmentation
Source: EMBO Mol Med. 2021 Nov 15;13(12):e14887. doi: 10.15252/emmm.202114887 (PMC8649871; doi:10.15252/emmm.202114887)
Supplement: Supplementary file 11 — Source Data for Figure 6 [file EMMM-13-e14887-s012.zip]

Archive with 50 entries (42 files):
- EMM-2021-14887_SDataFig6/
- EMM-2021-14887_SDataFig6/Fig. 6A-B_ATP Level U0126.pzfx
- EMM-2021-14887_SDataFig6/Fig. 6A-B_ATP level.xlsx
- EMM-2021-14887_SDataFig6/Fig. 6C/
- EMM-2021-14887_SDataFig6/Fig. 6C/NT-B-10X-1.jpg
- EMM-2021-14887_SDataFig6/Fig. 6C/NT-JC-1-GREEN-10X-1.jpg
- EMM-2021-14887_SDataFig6/Fig. 6C/NT-JC-1-RED-10X-1.jpg
- EMM-2021-14887_SDataFig6/Fig. 6C/U0126-B-10X-1.jpg
- EMM-2021-14887_SDataFig6/Fig. 6C/U0126-JC-1-GREEN-10X-1.jpg
- EMM-2021-14887_SDataFig6/Fig. 6C/U0126-JC-1-RED-10X-1.jpg
- EMM-2021-14887_SDataFig6/Fig. 6D_ JC-1 Agr-Monomor.pzfx
- EMM-2021-14887_SDataFig6/Fig. 6D_JC1 Ratio .xlsx
- EMM-2021-14887_SDataFig6/Fig. 6E/
- EMM-2021-14887_SDataFig6/Fig. 6E/Erk cko-GV-jc-1-Aggregates-10X-1.jpg
- EMM-2021-14887_SDataFig6/Fig. 6E/Erk cko-GV-jc-1-Bright-10X-1.jpg
- EMM-2021-14887_SDataFig6/Fig. 6E/Erk cko-GV-jc-1-Monomers-10X-1.jpg
- EMM-2021-14887_SDataFig6/Fig. 6E/Erk cko-MII-jc-1-Aggregates-10X-1.jpg
- EMM-2021-14887_SDataFig6/Fig. 6E/Erk cko-MII-jc-1-Bright-10X-2.jpg
- EMM-2021-14887_SDataFig6/Fig. 6E/Erk cko-MII-jc-1-Monomers-10X-1.jpg
- EMM-2021-14887_SDataFig6/Fig. 6E/WT-GV-jc-1-Aggregates-10X-1.jpg
- EMM-2021-14887_SDataFig6/Fig. 6E/WT-GV-jc-1-Bright-10X-1.jpg
- EMM-2021-14887_SDataFig6/Fig. 6E/WT-GV-jc-1-Monomers-10X-1.jpg
- EMM-2021-14887_SDataFig6/Fig. 6E/WT-MII-jc-1-Aggregates-10X-1.jpg
- EMM-2021-14887_SDataFig6/Fig. 6E/WT-MII-jc-1-Bright-10X-1.jpg
- EMM-2021-14887_SDataFig6/Fig. 6E/WT-MII-jc-1-Monomers-10X-1.jpg
- EMM-2021-14887_SDataFig6/Fig. 6F/
- EMM-2021-14887_SDataFig6/Fig. 6F/Erk cko-GV-jc-1-40x-2-Image Export-03/
- EMM-2021-14887_SDataFig6/Fig. 6F/Erk cko-GV-jc-1-40x-2-Image Export-03/erkcko-GV-jc-1-40x-2-Image Export-03_c1-3.jpg
- EMM-2021-14887_SDataFig6/Fig. 6F/Erk cko-GV-jc-1-40x-2-Image Export-03/erkcko-GV-jc-1-40x-2-Image Export-03_c1.jpg
- EMM-2021-14887_SDataFig6/Fig. 6F/Erk cko-GV-jc-1-40x-2-Image Export-03/erkcko-GV-jc-1-40x-2-Image Export-03_c2.jpg
- EMM-2021-14887_SDataFig6/Fig. 6F/Erk cko-GV-jc-1-40x-2-Image Export-03/erkcko-GV-jc-1-40x-2-Image Export-03_c3.jpg
- EMM-2021-14887_SDataFig6/Fig. 6F/Erk cko-MII-jc-1-40x-2-Image Export-07/
- EMM-2021-14887_SDataFig6/Fig. 6F/Erk cko-MII-jc-1-40x-2-Image Export-07/erkcko-mii-jc-1-40x-2-Image Export-07_c1-3.jpg
- EMM-2021-14887_SDataFig6/Fig. 6F/Erk cko-MII-jc-1-40x-2-Image Export-07/erkcko-mii-jc-1-40x-2-Image Export-07_c1.jpg
- EMM-2021-14887_SDataFig6/Fig. 6F/Erk cko-MII-jc-1-40x-2-Image Export-07/erkcko-mii-jc-1-40x-2-Image Export-07_c2.jpg
- EMM-2021-14887_SDataFig6/Fig. 6F/Erk cko-MII-jc-1-40x-2-Image Export-07/erkcko-mii-jc-1-40x-2-Image Export-07_c3.jpg
- EMM-2021-14887_SDataFig6/Fig. 6F/WT-GV-jc-1-40x-1-Image Export-14/
- EMM-2021-14887_SDataFig6/Fig. 6F/WT-GV-jc-1-40x-1-Image Export-14/WT-GV-jc-1-40x-1-Image Export-14_c1-3.jpg
- EMM-2021-14887_SDataFig6/Fig. 6F/WT-GV-jc-1-40x-1-Image Export-14/WT-GV-jc-1-40x-1-Image Export-14_c1.jpg
- EMM-2021-14887_SDataFig6/Fig. 6F/WT-GV-jc-1-40x-1-Image Export-14/WT-GV-jc-1-40x-1-Image Export-14_c2.jpg
- EMM-2021-14887_SDataFig6/Fig. 6F/WT-GV-jc-1-40x-1-Image Export-14/WT-GV-jc-1-40x-1-Image Export-14_c3.jpg
- EMM-2021-14887_SDataFig6/Fig. 6F/WT-MII-jc-1-40x-1-Image Export-17/
- EMM-2021-14887_SDataFig6/Fig. 6F/WT-MII-jc-1-40x-1-Image Export-17/WT-MII-jc-1-40x-1-Image Export-17_c1-3.jpg
- EMM-2021-14887_SDataFig6/Fig. 6F/WT-MII-jc-1-40x-1-Image Export-17/WT-MII-jc-1-40x-1-Image Export-17_c1.jpg
- EMM-2021-14887_SDataFig6/Fig. 6F/WT-MII-jc-1-40x-1-Image Export-17/WT-MII-jc-1-40x-1-Image Export-17_c2.jpg
- EMM-2021-14887_SDataFig6/Fig. 6F/WT-MII-jc-1-40x-1-Image Export-17/WT-MII-jc-1-40x-1-Image Export-17_c3.jpg
- EMM-2021-14887_SDataFig6/Fig. 6G_JC1 Erk cKO Intesity.xlsx
- EMM-2021-14887_SDataFig6/Fig. 6G_JC1 Ratio-Erk cKO.pzfx
- EMM-2021-14887_SDataFig6/Fig. 6H-I ATP ERK cKO.pzfx
- EMM-2021-14887_SDataFig6/Fig. H-I ATP level-Erk cKO.xlsx
