# Supplementary material for: Biallelic mutations in MOS cause female infertility characterized by human early embryonic arrest and fragmentation
Source: EMBO Mol Med. 2021 Nov 15;13(12):e14887. doi: 10.15252/emmm.202114887 (PMC8649871; doi:10.15252/emmm.202114887)
Supplement: Supplementary file 11 — Source Data for Figure 6 [file EMMM-13-e14887-s012.zip › EMM-2021-14887_SDataFig6/Fig. 6A-B_ATP level.xlsx]

## Sheet: Human oocyte_ATP
	human oocyte
Blank	NT	U0126	NT	U0126	NT	U0126	pmol
4021	163020	80568	158999	76547	3.19378	1.54474
	193302	154904	189281	150883	3.79942	3.03146
	171272	165832	167251	161811	3.35882	3.25002
	204155	90168	200134	86147	4.01648	1.73674
	203673	109550	199652	105529	4.00684	2.12438
	173115	80092	169094	76071	3.39568	1.53522
	202794	161427	198773	157406	3.98926	3.16192
	178453	171226	174432	167205	3.50244	3.3579
	213793	116018	209772	111997	4.20924	2.25374
	212211	120665	208190	116644	4.1776	2.34668
	174626		170605		3.4259

## Sheet: Mouse oocyte_ATP
	mouse oocyte
Blank	NT	U0126	NT	U0126
4260	126475	100696	122215	96436	2.4581	1.94252
	126799	130816	122539	126556	2.46458	2.54492
	127744	109868	123484	105608	2.48348	2.12596
	137324	87173	133064	82913	2.67508	1.67206
	106169	117702	101909	113442	2.05198	2.28264
	126060	148241	121800	143981	2.4498	2.89342
	152391	146840	148131	142580	2.97642	2.8654
	149718	129137	145458	124877	2.92296	2.51134
	140328	109712	136068	105452	2.73516	2.12284
	139267	85974	135007	81714	2.71394	1.64808
	165265	93682	161005	89422	3.2339	1.80224
	145787	152210	141527	147950	2.84434	2.9728
	137355	82665	133095	78405	2.6757	1.5819
	106675	142495	102415	138235	2.0621	2.7785
	216047	141236	211787	136976	4.24954	2.75332
	133293	96281	129033	92021	2.59446	1.85422
	132243	87123	127983	82863	2.57346	1.67106
	148731		144471		2.90322
	158932		154672		3.10724

## Sheet: ATP level standard curve
nM	RUL
0	436	444	436	nM	pmol	RLU-1	RLU-2	RLU-3	pmol(ATP)
0.25	1022	1019	1020	0.25	0.004625	586	575	584	0.004625
0.5	1304	1316	1334	0.5	0.00925	868	872	898	0.00925
1	2027	2023	2012	1	0.0185	1591	1579	1576	0.0185
2	3158	3190	3231	2	0.037	2722	2746	2795	0.037
4	5737	5739	5758	4	0.074	5301	5295	5322	0.074
8	10308	10346	10386	8	0.148	9872	9902	9950	0.148
16	15573	15763	15758	16	0.296	15137	15319	15322	0.296
32	33218	33692	33929	32	0.592	32782	33248	33493	0.592
64	62274	62492	62707	64	1.184	61838	62048	62271	1.184
128	118494	118406	109066	128	2.368	118058	117962	108630	2.368
256	209726	209550	209416	256	4.736	209290	209106	208980	4.736
512	479118	480170	480527	512	9.472	478682	479726	480091	9.472
