# Supplementary material for: Biallelic mutations in MOS cause female infertility characterized by human early embryonic arrest and fragmentation
Source: EMBO Mol Med. 2021 Nov 15;13(12):e14887. doi: 10.15252/emmm.202114887 (PMC8649871; doi:10.15252/emmm.202114887)
Supplement: Supplementary file 11 — Source Data for Figure 6 [file EMMM-13-e14887-s012.zip › EMM-2021-14887_SDataFig6/Fig. 6D_JC1 Ratio .xlsx]

## Sheet: NT_JC1_Ratio
	Area	Mean	Min	Max	IntDen	RawIntDen			NT_JC1 Ratio
1	6204	112.456	13	201	697676	697676	JC1_Aggregates		4.30627
2	6204	155.624	39	220	965490	965490	JC1_Aggregates		4.88408
3	6426	154.356	33	216	991892	991892	JC1_Aggregates		4.64002
4	6426	134.034	50	251	861305	861305	JC1_Aggregates		3.91063
5	6426	126.156	33	189	810676	810676	JC1_Aggregates		5.81851
6	6426	115.369	15	168	741362	741362	JC1_Aggregates		5.98114
7	6426	117.276	34	217	753613	753613	JC1_Aggregates		4.13176
8	6426	122.467	31	188	786971	786971	JC1_Aggregates		4.06838
9	6426	84.641	7	166	543900	543900	JC1_Aggregates		3.06122
10	6426	111.241	43	172	714834	714834	JC1_Aggregates		4.05278
11	6426	121.504	20	198	780785	780785	JC1_Aggregates		4.26759
12	6426	112.201	27	168	721002	721002	JC1_Aggregates		4.04167
13	6426	137.904	44	191	886173	886173	JC1_Aggregates		4.72512
14	6426	110.756	50	167	711721	711721	JC1_Aggregates		3.21637
15	6426	123.707	28	177	794941	794941	JC1_Aggregates		4.47743
16	6426	149.155	44	207	958472	958472	JC1_Aggregates		6.37995
17	6426	93.415	18	180	600287	600287	JC1_Aggregates		3.81403
18	6426	140.617	19	203	903604	903604	JC1_Aggregates		4.27648
19	6426	119.679	30	178	769059	769059	JC1_Aggregates		3.9975
20	6426	142.264	38	209	914188	914188	JC1_Aggregates		4.8055
21	6426	138.395	34	211	889326	889326	JC1_Aggregates		3.89753
22	6426	126.87	26	199	815264	815264	JC1_Aggregates		3.8047
23	6426	135.862	30	206	873052	873052	JC1_Aggregates		3.68448
24	6426	132.626	58	192	852256	852256	JC1_Aggregates		5.10608
25	6426	147.604	52	220	948505	948505	JC1_Aggregates		4.83573
26	6426	115.428	20	193	741743	741743	JC1_Aggregates		4.18558
27	6426	137.616	13	232	884318	884318	JC1_Aggregates		3.87344
28	6426	122.282	32	187	785785	785785	JC1_Aggregates		3.65434
29	6426	114.008	49	170	732613	732613	JC1_Aggregates		3.40763
30	6426	106.227	26	186	682613	682613	JC1_Aggregates		3.35132
31	6426	124.038	35	179	797070	797070	JC1_Aggregates		4.26074
32	6426	114.92	39	184	738477	738477	JC1_Aggregates		3.19434
33	6426	144.762	35	206	930238	930238	JC1_Aggregates		6.81993
34	6426	115.416	73	164	741662	741662	JC1_Aggregates		3.43989
35	6224	26.031	1	40	162014	162014	JC1_Monomers
36	6224	31.761	17	49	197681	197681	JC1_Monomers
37	6224	34.346	16	46	213769	213769	JC1_Monomers
38	6224	35.387	17	46	220247	220247	JC1_Monomers
39	6224	22.385	1	30	139327	139327	JC1_Monomers
40	6224	19.915	4	26	123950	123950	JC1_Monomers
41	6224	29.305	17	39	182395	182395	JC1_Monomers
42	6224	31.079	7	42	193436	193436	JC1_Monomers
43	6224	28.547	11	40	177674	177674	JC1_Monomers
44	6224	28.339	14	37	176381	176381	JC1_Monomers
45	6224	29.395	4	40	182957	182957	JC1_Monomers
46	6224	28.662	7	37	178392	178392	JC1_Monomers
47	6224	30.133	11	42	187545	187545	JC1_Monomers
48	6224	35.553	12	44	221281	221281	JC1_Monomers
49	6224	28.526	15	39	177544	177544	JC1_Monomers
50	6224	24.138	11	33	150232	150232	JC1_Monomers
51	6224	25.287	1	36	157389	157389	JC1_Monomers
52	6224	33.949	4	48	211296	211296	JC1_Monomers
53	6224	30.91	23	39	192385	192385	JC1_Monomers
54	6224	30.565	3	40	190238	190238	JC1_Monomers
55	6224	36.661	24	45	228177	228177	JC1_Monomers
56	6224	34.428	4	47	214278	214278	JC1_Monomers
57	6224	38.071	21	49	236954	236954	JC1_Monomers
58	6224	26.817	13	39	166910	166910	JC1_Monomers
59	6224	31.514	19	49	196145	196145	JC1_Monomers
60	6224	28.473	8	42	177214	177214	JC1_Monomers
61	6224	36.681	1	48	228303	228303	JC1_Monomers
62	6224	34.548	24	44	215028	215028	JC1_Monomers
63	6224	34.542	20	42	214992	214992	JC1_Monomers
64	6224	32.726	21	42	203685	203685	JC1_Monomers
65	6224	30.057	1	43	187073	187073	JC1_Monomers
66	6224	37.144	17	49	231183	231183	JC1_Monomers
67	6224	21.915	8	29	136400	136400	JC1_Monomers
68	6224	34.641	25	43	215606	215606	JC1_Monomers

## Sheet: U0126_JC1_Ratio
	Area	Mean	Min	Max	IntDen	RawIntDen			U0126_JC1 Ratio
1	7089	77.874	5	149	552052	552052	JC1_Aggregates		1.50691
2	7089	63.771	8	133	452070	452070	JC1_Aggregates		1.91828
3	7089	64.391	4	252	456465	456465	JC1_Aggregates		2.48284
4	7089	62.606	5	135	443815	443815	JC1_Aggregates		2.4275
5	7089	111.75	15	255	792193	792193	JC1_Aggregates		2.9348
6	7089	94.769	14	176	671814	671814	JC1_Aggregates		2.45677
7	7089	84.853	18	238	601520	601520	JC1_Aggregates		2.39373
8	7089	132.465	12	248	939047	939047	JC1_Aggregates		5.86512
9	7089	99.197	26	241	703208	703208	JC1_Aggregates		3.57365
10	7089	71.462	7	150	506591	506591	JC1_Aggregates		1.91077
11	7089	70.44	6	224	499350	499350	JC1_Aggregates		1.78227
12	7089	110.075	5	253	780320	780320	JC1_Aggregates		2.66276
13	7089	68.939	6	248	488710	488710	JC1_Aggregates		3.05751
14	7089	78.13	21	231	553862	553862	JC1_Aggregates		3.22698
15	7089	114.173	12	255	809371	809371	JC1_Aggregates		4.11084
16	7089	75.334	6	158	534045	534045	JC1_Aggregates		2.32392
17	7089	86.479	33	169	613050	613050	JC1_Aggregates		2.89946
18	7089	55.844	3	138	395876	395876	JC1_Aggregates		1.62479
19	7089	80.618	6	156	571504	571504	JC1_Aggregates		3.94244
20	7089	71.269	4	155	505228	505228	JC1_Aggregates		2.52849
21	7089	75.943	4	193	538360	538360	JC1_Aggregates		3.16872
22	7089	71.774	7	216	508809	508809	JC1_Aggregates		2.3771
23	7089	78.318	14	166	555197	555197	JC1_Aggregates		2.49991
24	7089	97.583	6	247	691763	691763	JC1_Aggregates		2.70952
25	7089	98.554	7	227	698652	698652	JC1_Aggregates		2.89435
26	7089	82.242	12	198	583010	583010	JC1_Aggregates		2.96111
27	7089	71.442	13	138	506449	506449	JC1_Aggregates		2.67361
28	7089	69.367	19	131	491745	491745	JC1_Aggregates		2.93073
29	7089	67.984	6	146	481937	481937	JC1_Aggregates		2.86422
30	7089	102.505	4	253	726657	726657	JC1_Aggregates		4.13993
31	7089	62.034	7	125	439758	439758	JC1_Aggregates		2.63709
32	7089	73.287	4	165	519529	519529	JC1_Aggregates		3.24758
33	7089	55.102	8	107	390621	390621	JC1_Aggregates		2.76321
34	7089	84.977	15	161	602403	602403	JC1_Aggregates		1.76932
35	7089	79.409	18	150	562930	562930	JC1_Aggregates		2.15016
36	7089	79.467	3	179	563341	563341	JC1_Aggregates		1.82221
37	7089	76.425	6	170	541780	541780	JC1_Aggregates		2.59878
38	7089	78.884	4	203	559207	559207	JC1_Aggregates		2.60409
39	7089	86.474	12	223	613016	613016	JC1_Aggregates		2.71347
40	7089	51.678	5	102	366347	366347	JC1_Monomers
41	7540	31.255	1	45	235664	235664	JC1_Monomers
42	7540	24.383	1	44	183848	183848	JC1_Monomers
43	7540	24.248	1	40	182828	182828	JC1_Monomers
44	7540	35.8	1	56	269931	269931	JC1_Monomers
45	7540	36.267	1	54	273454	273454	JC1_Monomers
46	7540	33.328	2	44	251290	251290	JC1_Monomers
47	7540	21.234	1	36	160107	160107	JC1_Monomers
48	7540	26.098	1	37	196776	196776	JC1_Monomers
49	7540	35.162	3	55	265124	265124	JC1_Monomers
50	7540	37.159	4	50	280177	280177	JC1_Monomers
51	7540	38.866	4	55	293049	293049	JC1_Monomers
52	7540	21.199	1	31	159839	159839	JC1_Monomers
53	7540	22.763	1	38	171635	171635	JC1_Monomers
54	7540	26.112	1	38	196887	196887	JC1_Monomers
55	7540	30.478	1	42	229804	229804	JC1_Monomers
56	7540	28.042	2	37	211436	211436	JC1_Monomers
57	7540	32.314	6	42	243648	243648	JC1_Monomers
58	7540	19.226	1	40	144962	144962	JC1_Monomers
59	7540	26.501	1	44	199814	199814	JC1_Monomers
60	7540	22.533	1	39	169898	169898	JC1_Monomers
61	7540	28.388	1	43	214046	214046	JC1_Monomers
62	7540	29.455	1	43	222087	222087	JC1_Monomers
63	7540	33.86	1	54	255308	255308	JC1_Monomers
64	7540	32.014	1	42	241385	241385	JC1_Monomers
65	7540	26.113	1	36	196889	196889	JC1_Monomers
66	7540	25.123	1	34	189425	189425	JC1_Monomers
67	7540	22.253	1	30	167789	167789	JC1_Monomers
68	7540	22.316	1	40	168261	168261	JC1_Monomers
69	7540	23.279	1	34	175524	175524	JC1_Monomers
70	7540	22.117	1	31	166759	166759	JC1_Monomers
71	7540	21.217	1	31	159974	159974	JC1_Monomers
72	7540	18.749	1	28	141365	141365	JC1_Monomers
73	7540	45.155	1	58	340472	340472	JC1_Monomers
74	7540	34.723	8	70	261809	261809	JC1_Monomers
75	7540	41.002	1	61	309153	309153	JC1_Monomers
76	7540	27.649	1	40	208475	208475	JC1_Monomers
77	7540	28.48	1	46	214742	214742	JC1_Monomers
78	7540	29.962	1	39	225916	225916	JC1_Monomers
