# Supplementary material for: Biallelic mutations in MOS cause female infertility characterized by human early embryonic arrest and fragmentation
Source: EMBO Mol Med. 2021 Nov 15;13(12):e14887. doi: 10.15252/emmm.202114887 (PMC8649871; doi:10.15252/emmm.202114887)
Supplement: Supplementary file 11 — Source Data for Figure 6 [file EMMM-13-e14887-s012.zip › EMM-2021-14887_SDataFig6/Fig. 6G_JC1 Erk cKO Intesity.xlsx]

## Sheet: Erk cKO_GV
ERK cKO GV	Area	Mean	Min	Max	IntDen	RawIntDen				JC1 ratio
1	39061	117.423	5	245	4586645	4586645	JC-1 Aggregates			5.18311
2	39061	91.443	3	190	3571859	3571859	JC-1 Aggregates			4.02858
3	39061	92.666	3	186	3619613	3619613	JC-1 Aggregates			3.60923
4	39061	178.605	7	247	6976501	6976501	JC-1 Aggregates			8.427
5	39061	42.876	2	89	1674765	1674765	JC-1 Aggregates			2.08325
6	39061	24.955	1	69	974759	974759	JC-1 Aggregates			1.44997
7	39061	40.031	2	230	1563666	1563666	JC-1 Aggregates			1.72012
8	39061	15.288	1	59	597173	597173	JC-1 Aggregates			0.925396
9	39061	77.276	3	153	3018491	3018491	JC-1 Aggregates			2.92243
10	39061	74.521	3	195	2910875	2910875	JC-1 Aggregates			3.07183
11	39061	61.735	3	158	2411437	2411437	JC-1 Aggregates			3.25188
12	39061	109.858	4	205	4291155	4291155	JC-1 Aggregates			4.10476
13	39061	28.9	2	94	1128871	1128871	JC-1 Aggregates			1.45589
14	39061	91.056	35	200	3556746	3556746	JC-1 Aggregates			4.52045
15	39061	86.666	5	220	3385275	3385275	JC-1 Aggregates			3.33122
16	39061	120.287	7	220	4698549	4698549	JC-1 Aggregates			4.10213
17	39061	85.51	17	156	3340092	3340092	JC-1 Aggregates			3.2283
18	39061	121.935	7	215	4762895	4762895	JC-1 Aggregates			5.08054
19	39061	55.159	7	131	2154578	2154578	JC-1 Aggregates			2.27673
20	39061	24.791	1	73	968347	968347	JC-1 Aggregates			1.01979
21	39061	33.447	7	110	1306469	1306469	JC-1 Aggregates			1.45292
22	39061	78.608	4	178	3070497	3070497	JC-1 Aggregates			3.21113
23	39061	97.392	4	183	3804235	3804235	JC-1 Aggregates			2.94888
24	35316	25.057	0	51	884921	884921	JC-1 Monomer
25	35316	25.106	0	62	886630	886630	JC-1 Monomer
26	35316	28.397	2	65	1002878	1002878	JC-1 Monomer
27	35316	23.442	1	55	827875	827875	JC-1 Monomer
28	35316	22.764	0	46	803919	803919	JC-1 Monomer
29	35316	19.036	0	39	672262	672262	JC-1 Monomer
30	35316	25.74	1	49	909046	909046	JC-1 Monomer
31	35316	18.273	1	41	645316	645316	JC-1 Monomer
32	35316	29.247	1	57	1032870	1032870	JC-1 Monomer
33	35316	26.832	1	62	947604	947604	JC-1 Monomer
34	35316	20.998	0	52	741552	741552	JC-1 Monomer
35	35316	29.602	1	73	1045410	1045410	JC-1 Monomer
36	35316	21.955	1	45	775380	775380	JC-1 Monomer
37	35316	22.279	8	44	786812	786812	JC-1 Monomer
38	35316	28.775	1	67	1016228	1016228	JC-1 Monomer
39	35316	32.433	1	61	1145392	1145392	JC-1 Monomer
40	35316	29.296	4	59	1034629	1034629	JC-1 Monomer
41	35316	26.545	4	52	937479	937479	JC-1 Monomer
42	35316	26.797	3	56	946349	946349	JC-1 Monomer
43	35316	26.887	1	55	949552	949552	JC-1 Monomer
44	35316	25.462	1	52	899201	899201	JC-1 Monomer
45	35316	27.076	1	56	956205	956205	JC-1 Monomer
46	35316	36.529	1	76	1290059	1290059	JC-1 Monomer

## Sheet: WT_GV
WT-GV-JC1	Area	Mean	Min	Max	IntDen	RawIntDen				JC1 Ratio
1	35976	49.062	4	104	1765072	1765072	JC-1 Aggregates			0.525026
2	35976	132.472	7	214	4765818	4765818	JC-1 Aggregates			5.67486
3	35976	106.408	37	187	3828118	3828118	JC-1 Aggregates			4.3489
4	35976	17.764	1	191	639082	639082	JC-1 Aggregates			0.754872
5	35976	21.104	2	65	759254	759254	JC-1 Aggregates			1.75001
6	35976	48.58	6	129	1747726	1747726	JC-1 Aggregates			2.15766
7	35976	40.137	2	232	1443966	1443966	JC-1 Aggregates			2.19245
8	35976	125.93	11	218	4530461	4530461	JC-1 Aggregates			6.35469
9	35976	57.242	6	160	2059351	2059351	JC-1 Aggregates			2.70165
10	35976	48.373	4	160	1740271	1740271	JC-1 Aggregates			2.73489
11	35976	18.312	0	47	658801	658801	JC-1 Aggregates			0.990948
12	35976	101.957	15	198	3667993	3667993	JC-1 Aggregates			5.98586
13	35976	45.739	1	124	1645515	1645515	JC-1 Aggregates			1.76005
14	35976	36.165	3	79	1301068	1301068	JC-1 Aggregates			1.71777
15	35976	16.756	3	58	602827	602827	JC-1 Aggregates			0.647558
16	35976	120.229	25	178	4325346	4325346	JC-1 Aggregates			5.85253
17	35976	81.6	12	151	2935646	2935646	JC-1 Aggregates			3.74131
18	35976	189.937	89	246	6833178	6833178	JC-1 Aggregates			9.11726
19	35976	103.007	23	175	3705762	3705762	JC-1 Aggregates			3.82467
20	35976	126.918	26	226	4566009	4566009	JC-1 Aggregates			4.37281
21	35976	37.402	5	95	1345582	1345582	JC-1 Aggregates			1.39819
22	35976	46.862	1	142	1685909	1685909	JC-1 Aggregates			2.60407
23	35976	60.202	7	133	2165820	2165820	JC-1 Aggregates			2.77382
24	35976	93.448	23	158	3361875	3361875	JC-1 Aggregates			3.77499
25	32036	26.215	10	55	839813	839813	JC-1 Monomer
26	32036	27.477	1	50	880250	880250	JC-1 Monomer
27	32036	26.427	0	52	846610	846610	JC-1 Monomer
28	32036	13.543	1	25	433858	433858	JC-1 Monomer
29	32036	25.284	2	48	810011	810011	JC-1 Monomer
30	32036	20.558	2	40	658609	658609	JC-1 Monomer
31	32036	22.254	0	54	712932	712932	JC-1 Monomer
32	32036	23.794	3	43	762257	762257	JC-1 Monomer
33	32036	19.863	1	37	636322	636322	JC-1 Monomer
34	32036	20.752	7	44	664819	664819	JC-1 Monomer
35	32036	19.128	1	34	612776	612776	JC-1 Monomer
36	32036	29.184	2	53	934925	934925	JC-1 Monomer
37	32036	23.643	0	50	757416	757416	JC-1 Monomer
38	32036	29.059	2	50	930924	930924	JC-1 Monomer
39	32036	23.07	1	47	739056	739056	JC-1 Monomer
40	32036	24.493	1	47	784657	784657	JC-1 Monomer
41	32036	23.395	0	48	749477	749477	JC-1 Monomer
42	32036	30.244	8	53	968910	968910	JC-1 Monomer
43	32036	32.594	8	59	1044183	1044183	JC-1 Monomer
44	32036	30.04	10	65	962376	962376	JC-1 Monomer
45	32036	20.209	4	37	647412	647412	JC-1 Monomer
46	32036	24.373	0	55	780807	780807	JC-1 Monomer
47	32036	27.799	4	59	890566	890566	JC-1 Monomer
48	32036	30.105	11	53	964439	964439	JC-1 Monomer

## Sheet: ErkcKO_MII
Erk cko MII JC-1	Area	Mean	Min	Max	IntDen	RawIntDen			JC-1 ratio
1	48304	54.55	0	155	2634994	2634994	JC-1 Aggregates		2.43799
2	48304	23.075	0	107	1114603	1114603	JC-1 Aggregates		1.59876
3	48304	21.618	0	255	1044248	1044248	JC-1 Aggregates		0.96687
4	48304	18.432	0	255	890320	890320	JC-1 Aggregates		0.917591
5	48304	31.774	0	120	1534826	1534826	JC-1 Aggregates		1.78489
6	48304	39.797	0	211	1922367	1922367	JC-1 Aggregates		2.74755
7	48304	29.509	0	214	1425424	1425424	JC-1 Aggregates		1.27576
8	48304	39.674	1	176	1916417	1916417	JC-1 Aggregates		2.22478
9	48304	55.364	0	240	2674284	2674284	JC-1 Aggregates		4.37881
10	48304	75.934	1	182	3667938	3667938	JC-1 Aggregates		3.1692
11	48304	21.063	0	219	1017423	1017423	JC-1 Aggregates		1.4624
12	48304	20.376	0	179	984222	984222	JC-1 Aggregates		1.35214
13	48304	21.034	0	175	1016006	1016006	JC-1 Aggregates		1.26181
14	48304	30.79	0	225	1487268	1487268	JC-1 Aggregates		1.501
15	48304	24.994	0	194	1207292	1207292	JC-1 Aggregates		1.26643
16	48304	20.097	0	165	970767	970767	JC-1 Aggregates		1.01956
17	48304	11.508	0	163	555894	555894	JC-1 Aggregates		0.851829
18	48304	31.365	0	248	1515078	1515078	JC-1 Aggregates		2.22349
19	48304	53.822	1	164	2599796	2599796	JC-1 Aggregates		2.79401
20	43012	25.128	0	77	1080806	1080806	JC-1 Monomer
21	43012	16.209	0	66	697166	697166	JC-1 Monomer
22	43012	25.11	0	88	1080029	1080029	JC-1 Monomer
23	43012	22.558	0	77	970280	970280	JC-1 Monomer
24	43012	19.992	0	59	859901	859901	JC-1 Monomer
25	43012	16.267	0	53	699666	699666	JC-1 Monomer
26	43012	25.977	0	103	1117312	1117312	JC-1 Monomer
27	43012	20.027	0	77	861396	861396	JC-1 Monomer
28	43012	14.199	0	44	610733	610733	JC-1 Monomer
29	43012	26.908	0	67	1157372	1157372	JC-1 Monomer
30	43012	16.175	0	47	695722	695722	JC-1 Monomer
31	43012	16.923	0	59	727900	727900	JC-1 Monomer
32	43012	18.72	0	68	805197	805197	JC-1 Monomer
33	43012	23.037	1	79	990850	990850	JC-1 Monomer
34	43012	22.164	0	75	953302	953302	JC-1 Monomer
35	43012	22.137	0	87	952146	952146	JC-1 Monomer
36	43012	15.172	0	51	652589	652589	JC-1 Monomer
37	43012	15.842	0	67	681396	681396	JC-1 Monomer
38	43012	21.633	0	68	930490	930490	JC-1 Monomer

## Sheet: WT_MII
WT_MII_JC1	Area	Mean	Min	Max	IntDen	RawIntDen			JC-1 Ratio
1	33300	24.052	3	60	800938	800938	JC-1 Aggregates		1.14634
2	33300	77.558	2	171	2582681	2582681	JC-1 Aggregates		3.86661
3	33300	49.421	1	158	1645720	1645720	JC-1 Aggregates		2.03658
4	33300	75.134	3	164	2501948	2501948	JC-1 Aggregates		3.46071
5	33300	61.777	3	164	2057174	2057174	JC-1 Aggregates		2.96965
6	33300	82.336	7	255	2741781	2741781	JC-1 Aggregates		3.92951
7	33300	54.167	4	125	1803762	1803762	JC-1 Aggregates		2.35459
8	33300	92.321	3	203	3074305	3074305	JC-1 Aggregates		4.35687
9	33300	104.56	5	222	3481840	3481840	JC-1 Aggregates		5.68259
10	33300	24.26	0	71	807855	807855	JC-1 Aggregates		1.15106
11	33300	53.217	2	160	1772121	1772121	JC-1 Aggregates		2.11222
12	33300	88.073	6	211	2932831	2932831	JC-1 Aggregates		4.45278
13	33300	38.133	1	111	1269816	1269816	JC-1 Aggregates		2.00735
14	33300	51.35	1	128	1709948	1709948	JC-1 Aggregates		2.3261
15	33300	73.784	6	185	2457016	2457016	JC-1 Aggregates		3.42814
16	33300	70.86	3	174	2359631	2359631	JC-1 Aggregates		3.6492
17	33300	36.291	1	95	1208501	1208501	JC-1 Aggregates		1.72858
18	33300	62.96	7	149	2096554	2096554	JC-1 Aggregates		3.17376
19	33300	14.915	1	36	496654	496654	JC-1 Aggregates
20	31117	22.629	1	54	704152	704152	JC-1 Monomer
21	31117	22.454	1	71	698694	698694	JC-1 Monomer
22	31117	21.466	0	50	667944	667944	JC-1 Monomer
23	31117	25.969	1	70	808082	808082	JC-1 Monomer
24	31117	23.234	1	61	722958	722958	JC-1 Monomer
25	31117	22.262	1	59	692732	692732	JC-1 Monomer
26	31117	22.423	0	54	697741	697741	JC-1 Monomer
27	31117	24.619	1	79	766061	766061	JC-1 Monomer
28	31117	22.676	1	56	705623	705623	JC-1 Monomer
29	31117	19.691	0	50	612721	612721	JC-1 Monomer
30	31117	22.555	1	66	701835	701835	JC-1 Monomer
31	31117	26.962	1	92	838985	838985	JC-1 Monomer
32	31117	21.167	0	60	658652	658652	JC-1 Monomer
33	31117	20.329	0	52	632584	632584	JC-1 Monomer
34	31117	23.624	1	59	735113	735113	JC-1 Monomer
35	31117	23.033	0	76	716720	716720	JC-1 Monomer
36	31117	20.78	1	62	646616	646616	JC-1 Monomer
37	31117	22.468	1	61	699128	699128	JC-1 Monomer
38	31117	21.229	1	51	660589	660589	JC-1 Monomer

## Sheet: JC1_Four Group
WT_GV	Erk cKO_GV	WT_MII	Erk cKO_MII
0.525026	5.18311	1.14634	2.43799
5.67486	4.02858	3.86661	1.59876
4.3489	3.60923	2.03658	0.96687
0.754872	8.427	3.46071	0.917591
1.75001	2.08325	2.96965	1.78489
2.15766	1.44997	3.92951	2.74755
2.19245	1.72012	2.35459	1.27576
6.35469	0.925396	4.35687	2.22478
2.70165	2.92243	5.68259	4.37881
2.73489	3.07183	1.15106	3.1692
0.990948	3.25188	2.11222	1.4624
5.98586	4.10476	4.45278	1.35214
1.76005	1.45589	2.00735	1.26181
1.71777	4.52045	2.3261	1.501
0.647558	3.33122	3.42814	1.26643
5.85253	4.10213	3.6492	1.01956
3.74131	3.2283	1.72858	0.851829
9.11726	5.08054	3.17376	2.22349
3.82467	2.27673		2.79401
4.37281	1.01979
1.39819	1.45292
2.60407	3.21113
2.77382	2.94888
3.77499
