# Supplementary material for: Biallelic mutations in MOS cause female infertility characterized by human early embryonic arrest and fragmentation
Source: EMBO Mol Med. 2021 Nov 15;13(12):e14887. doi: 10.15252/emmm.202114887 (PMC8649871; doi:10.15252/emmm.202114887)
Supplement: Supplementary file 11 — Source Data for Figure 6 [file EMMM-13-e14887-s012.zip › EMM-2021-14887_SDataFig6/Fig. H-I ATP level-Erk cKO.xlsx]

## Sheet: GV-Erk cko RLU
2021-08-11	RLU			RLU-Background		ATP (pmol)
Backgroud	WT-GV	Erk cko-GV		WT-GV	Erk cko-GV	WT-GV	Erk cko-GV
5519	168007	160693		162488	155174	3.26356	3.11728
	167051	166544		161532	161025	3.24444	3.2343
	124105	119057		118586	113538	2.38552	2.28456
	194297	133784		188778	128265	3.78936	2.5791
	163025	156274		157506	150755	3.16392	3.0289
	153550	135546		148031	130027	2.97442	2.61434
	186830	165973		181311	160454	3.64002	3.22288
	168850	147203		163331	141684	3.28042	2.84748
	158765	139726		153246	134207	3.07872	2.69794
	142667	164133		137148	158614	2.75676	3.18608
	151587	163924		146068	158405	2.93516	3.1819
		134762			129243		2.59866
		163535			158016		3.17412
		133723			128204		2.57788

## Sheet: MII-Erk cKO ATP RLU
							ATP (pmol)
Backgroud	WT-MII	Erk cko-MII		WT-MII	Erk cko-MII		WT-MII	Erk cko-MII
5632	119743	97762		114111	92130		2.29602	1.8564
	135240	159050		129608	153418		2.60596	3.08216
	147594	107674		141962	102042		2.85304	2.05464
	143377	89829		137745	84197		2.7687	1.69774
	126805	104027		121173	98395		2.43726	1.9817
	145958	133931		140326	128299		2.82032	2.57978
	151526	142474		145894	136842		2.93168	2.75064
	150794	92217		145162	86585		2.91704	1.7455
	149892	75783		144260	70151		2.899	1.41682
	161987	119900		156355	114268		3.1409	2.29916
	122937	98487		117305	92855		2.3599	1.8709
	139973	80097		134341	74465		2.70062	1.5031
	152612	97121		146980	91489		2.9534	1.84358
	149582	105290		143950	99658		2.8928	2.00696
	153081	91410		147449	85778		2.96278	1.72936
	132207	113498		126575	107866		2.5453	2.17112
	153081	138266		147449	132634		2.96278	2.66648
	132207	84784		126575	79152		2.5453	1.59684
	153782	122393		148150	116761		2.9768	2.34902
	157135	100943		151503	95311		3.04386	1.92002
	148040	143765		142408	138133		2.86196	2.77646
	167317			161685			3.2475

## Sheet: ATP Standard Curve
nM	RUL
0	436	444	436	nM	pmol	RLU-1	RLU-2	RLU-3	pmol(ATP)
0.25	1022	1019	1020	0.25	0.004625	586	575	584	0.004625
0.5	1304	1316	1334	0.5	0.00925	868	872	898	0.00925
1	2027	2023	2012	1	0.0185	1591	1579	1576	0.0185
2	3158	3190	3231	2	0.037	2722	2746	2795	0.037
4	5737	5739	5758	4	0.074	5301	5295	5322	0.074
8	10308	10346	10386	8	0.148	9872	9902	9950	0.148
16	15573	15763	15758	16	0.296	15137	15319	15322	0.296
32	33218	33692	33929	32	0.592	32782	33248	33493	0.592
64	62274	62492	62707	64	1.184	61838	62048	62271	1.184
128	118494	118406	109066	128	2.368	118058	117962	108630	2.368
256	209726	209550	209416	256	4.736	209290	209106	208980	4.736
512	479118	480170	480527	512	9.472	478682	479726	480091	9.472
